# Supplementary material for: Crystal structure and Hirshfeld surface analysis of (2E)-3-(2,4-di­chloro­phen­yl)-1-(2,5-di­chloro­thio­phen-3-yl)prop-2-en-1-one
Source: Acta Crystallogr E Crystallogr Commun. 2018 Aug 10;74(Pt 9):1201–5. doi: 10.1107/S2056989018010976 (PMC6127697; doi:10.1107/S2056989018010976)
Supplement: Supplementary file 1 [file e-74-01201-sup1.cif]

##############################################################################
#                                                                            #
# This CIF contains the data in a paper accepted for publication in          #
# Acta Crystallographica Section E. It conforms to the requirements of       #
# Notes for Authors for Acta Crystallographica Section E, and has been       #
# peer reviewed under the auspices of the IUCr Commission on Journals.       #
#                                                                            #
# Full details of the Crystallographic Information File format               #
# are given in the paper "The Crystallographic Information File (CIF):       #
# a New Standard Archive File for Crystallography" by S. R. Hall, F. H.      #
# Allen and I. D. Brown [Acta Cryst. (1991), A47, 655-685].                  #
#                                                                            #
# The current version of the core CIF dictionary is obtainable from          #
# ftp://ftp.iucr.org/pub/cif_core.dic.                                       #
#                                                                            #
# Software is freely available for graphical display of the structure(s)     #
# in this CIF. For information consult the CIF software page                 #
# http://www.iucr.org/resources/cif/software.                                #
#                                                                            #
# This file may be used for bona fide research purposes within the           #
# scientific community so long as proper attribution is given to the journal # 
# article from which it was obtained.                                        #
#                                                                            #
##############################################################################
data_I
_database_code_depnum_ccdc_archive 'CCDC 1036797'
_audit_creation_method     'SHELXL-2018/1'
_chemical_name_systematic
;
(2<i>E</i>)-3-(2,4-Dichlorophenyl)-1-(2,5-dichlorothiophen-3-yl)prop-2-en-1-one
;
_chemical_name_common     ?
_chemical_formula_moiety     'C13 H6 Cl4 O S'
_chemical_formula_sum     'C13 H6 Cl4 O S'
_chemical_formula_iupac     'C13 H6 Cl4 O S'
_chemical_formula_weight     352.04
_chemical_melting_point     ?
_shelx_space_group_comment
;
The symmetry employed for this shelxl refinement is uniquely defined
by the following loop, which should always be used as a source of
symmetry information in preference to the above space-group names.
They are only intended as comments.
;
_space_group_crystal_system     orthorhombic
_space_group_name_H-M_alt     'P 21 21 21'
_space_group_name_Hall     'P 2ac 2ab'
loop_
    _space_group_symop_operation_xyz
    'x, y, z'
    '-x+1/2, -y, z+1/2'
    '-x, y+1/2, -z+1/2'
    'x+1/2, -y+1/2, -z'
_cell_length_a     3.9867(3)
_cell_length_b     13.4564(11)
_cell_length_c     25.573(2)
_cell_angle_alpha     90
_cell_angle_beta     90
_cell_angle_gamma     90
_cell_volume     1371.91(19)
_cell_formula_units_Z     4
_cell_measurement_reflns_used     4362
_cell_measurement_theta_min     2.20
_cell_measurement_theta_max     28.47
_cell_measurement_temperature     294(2)
_exptl_crystal_description     'block'
_exptl_crystal_colour     'yellow'
_exptl_crystal_size_max     0.625
_exptl_crystal_size_mid     0.232
_exptl_crystal_size_min     0.112
_exptl_crystal_density_diffrn     1.704
_exptl_crystal_density_meas     ?
_exptl_crystal_density_method     ?
_exptl_crystal_F_000     704
_exptl_absorpt_coefficient_mu     1.000
_exptl_absorpt_correction_type     multi-scan
_exptl_absorpt_process_details
;
(SADABS; Bruker, 2007)
;
_shelx_estimated_absorpt_T_min     0.574
_shelx_estimated_absorpt_T_max     0.896
_exptl_absorpt_correction_T_min     0.757
_exptl_absorpt_correction_T_max     0.894
_diffrn_ambient_temperature     294(2)
_diffrn_radiation_type     MoK\a
_diffrn_radiation_wavelength     0.71073
_diffrn_radiation_source     ?
_diffrn_radiation_monochromator     ?
_diffrn_measurement_device_type     'Bruker APEXII CCD'
_diffrn_measurement_method     '\f and \w scans'
_diffrn_detector_area_resol_mean     ?
_diffrn_reflns_number     11402
_diffrn_reflns_av_R_equivalents     0.0264
_diffrn_reflns_theta_min     1.593
_diffrn_reflns_theta_max     30.792
_diffrn_reflns_theta_full     25.242
_diffrn_measured_fraction_theta_max     0.993
_diffrn_measured_fraction_theta_full     0.994
_diffrn_reflns_limit_h_min     -5
_diffrn_reflns_limit_h_max     2
_diffrn_reflns_limit_k_min     -19
_diffrn_reflns_limit_k_max     19
_diffrn_reflns_limit_l_min     -36
_diffrn_reflns_limit_l_max     36
_diffrn_standards_number     0
_diffrn_standards_interval_count     ?
_diffrn_standards_decay_%     ?
_refine_special_details     ?
_reflns_number_total     4226
_reflns_number_gt     3425
_reflns_threshold_expression     'I > 2\s(I)'
_refine_ls_structure_factor_coef     Fsqd
_refine_ls_matrix_type     full
_refine_ls_R_factor_all     0.0503
_refine_ls_R_factor_gt     0.0375
_refine_ls_wR_factor_gt     0.0950
_refine_ls_wR_factor_ref     0.1024
_refine_ls_goodness_of_fit_ref     1.030
_refine_ls_restrained_S_all     1.030
_refine_ls_number_reflns     4226
_refine_ls_number_parameters     172
_refine_ls_number_restraints     0
_refine_ls_hydrogen_treatment     constr
_refine_ls_weighting_scheme     calc
_refine_ls_weighting_details
              'w=1/[\s^2^(Fo^2^)+(0.0581P)^2^+0.0110P] where P=(Fo^2^+2Fc^2^)/3'
_atom_sites_solution_hydrogens     geom
_atom_sites_solution_primary     ?
_atom_sites_solution_secondary     ?
_refine_ls_shift/su_max     0.001
_refine_ls_shift/su_mean     0.000
_refine_diff_density_max     0.252
_refine_diff_density_min     -0.196
_refine_ls_extinction_method     none
_refine_ls_extinction_coef     .
_refine_ls_abs_structure_details
;
Flack <i>x</i> determined using 1124 quotients
[(<i>I</i>^+^)-(<i>I</i>^-^)]/[(<i>I</i>^+^)+(<i>I</i>^-^)]
(Parsons <i>et al.</i>,  2013)
;
_refine_ls_abs_structure_Flack     0.04(5)
loop_
    _atom_type_symbol
    _atom_type_description
    _atom_type_scat_dispersion_real
    _atom_type_scat_dispersion_imag
    _atom_type_scat_source
    'C' 'C' 0.0033 0.0016
                         'International Tables Vol C Tables 4.2.6.8 and 6.1.1.4'
    'H' 'H' 0.0000 0.0000
                         'International Tables Vol C Tables 4.2.6.8 and 6.1.1.4'
    'O' 'O' 0.0106 0.0060
                         'International Tables Vol C Tables 4.2.6.8 and 6.1.1.4'
    'S' 'S' 0.1246 0.1234
                         'International Tables Vol C Tables 4.2.6.8 and 6.1.1.4'
    'Cl' 'Cl' 0.1484 0.1585
                         'International Tables Vol C Tables 4.2.6.8 and 6.1.1.4'
_computing_data_collection
;
APEX2 (Bruker, 2007)
;
_computing_cell_refinement
;
SAINT (Bruker, 2007)
;
_computing_data_reduction
;
SAINT (Bruker, 2007)
;
_computing_structure_solution
;
SHELXS97 (Sheldrick, 2008)
;
_computing_structure_refinement
;
SHELXL2014 (Sheldrick, 2015)
;
_computing_molecular_graphics
;
ORTEP-3 for Windows (Farrugia, 2012)
;
_computing_publication_material
;
PLATON (Spek, 2009)
;
loop_
    _atom_site_type_symbol
    _atom_site_label
    _atom_site_fract_x
    _atom_site_fract_y
    _atom_site_fract_z
    _atom_site_U_iso_or_equiv
    _atom_site_adp_type
    _atom_site_calc_flag
    _atom_site_occupancy
    _atom_site_disorder_assembly
    _atom_site_disorder_group
    C C1 1.1673(8) 0.77797(19) 0.84012(9) 0.0391(6) Uani d 1 . .
    C C2 1.2553(8) 0.6794(2) 0.91880(10) 0.0419(6) Uani d 1 . .
    C C3 1.1115(8) 0.6258(2) 0.88062(10) 0.0410(6) Uani d 1 . .
    H H3A 1.052432 0.559246 0.884223 0.049 Uiso calc 1 . .
    C C4 1.0587(8) 0.6820(2) 0.83366(10) 0.0382(6) Uani d 1 . .
    C C5 0.9016(9) 0.6327(2) 0.78763(10) 0.0444(7) Uani d 1 . .
    C C6 0.7779(10) 0.6938(2) 0.74420(11) 0.0493(7) Uani d 1 . .
    H H6A 0.809837 0.762158 0.746266 0.059 Uiso calc 1 . .
    C C7 0.6253(9) 0.6588(2) 0.70264(10) 0.0462(7) Uani d 1 . .
    H H7A 0.596005 0.590316 0.700760 0.055 Uiso calc 1 . .
    C C8 0.4975(8) 0.7177(2) 0.65917(10) 0.0386(6) Uani d 1 . .
    C C9 0.3384(8) 0.67552(19) 0.61621(10) 0.0403(6) Uani d 1 . .
    C C10 0.2191(8) 0.7316(2) 0.57472(10) 0.0431(6) Uani d 1 . .
    H H10A 0.112503 0.701315 0.546561 0.052 Uiso calc 1 . .
    C C11 0.2620(8) 0.8330(2) 0.57612(10) 0.0425(7) Uani d 1 . .
    C C12 0.4192(9) 0.8788(2) 0.61805(11) 0.0465(7) Uani d 1 . .
    H H12A 0.447771 0.947373 0.618483 0.056 Uiso calc 1 . .
    C C13 0.5316(9) 0.8219(2) 0.65879(11) 0.0438(7) Uani d 1 . .
    H H13A 0.633719 0.852975 0.687101 0.053 Uiso calc 1 . .
    O O1 0.8718(9) 0.54311(16) 0.78790(9) 0.0721(9) Uani d 1 . .
    S S1 1.3313(2) 0.80047(5) 0.90119(3) 0.04511(19) Uani d 1 . .
    Cl Cl1 1.1738(3) 0.87633(5) 0.79734(3) 0.0556(2) Uani d 1 . .
    Cl Cl2 1.3606(3) 0.63887(6) 0.98017(3) 0.0593(2) Uani d 1 . .
    Cl Cl3 0.2772(3) 0.54840(5) 0.61241(3) 0.0639(3) Uani d 1 . .
    Cl Cl4 0.1204(3) 0.90504(6) 0.52453(3) 0.0605(2) Uani d 1 . .
loop_
    _atom_site_aniso_label
    _atom_site_aniso_U_11
    _atom_site_aniso_U_22
    _atom_site_aniso_U_33
    _atom_site_aniso_U_12
    _atom_site_aniso_U_13
    _atom_site_aniso_U_23
    C1 0.0422(17) 0.0375(11) 0.0377(11) 0.0021(13) 0.0062(12) -0.0015(9)
    C2 0.0429(18) 0.0443(13) 0.0384(12) 0.0015(13) -0.0020(11) 0.0019(10)
    C3 0.0430(18) 0.0392(12) 0.0408(12) -0.0001(13) -0.0012(12) 0.0003(10)
    C4 0.0376(16) 0.0406(12) 0.0364(11) 0.0014(12) 0.0021(11) -0.0021(10)
    C5 0.051(2) 0.0462(14) 0.0362(12) -0.0046(14) 0.0005(12) -0.0046(10)
    C6 0.059(2) 0.0451(13) 0.0437(13) -0.0026(15) -0.0080(14) -0.0013(11)
    C7 0.058(2) 0.0429(13) 0.0382(12) -0.0006(15) 0.0010(14) -0.0022(10)
    C8 0.0385(16) 0.0415(13) 0.0358(11) 0.0001(12) 0.0045(11) -0.0038(10)
    C9 0.0416(16) 0.0380(11) 0.0412(12) -0.0018(13) 0.0027(13) -0.0046(9)
    C10 0.0433(18) 0.0481(13) 0.0378(12) 0.0008(13) 0.0001(12) -0.0066(10)
    C11 0.0387(18) 0.0488(14) 0.0401(12) 0.0061(13) 0.0018(11) 0.0002(10)
    C12 0.048(2) 0.0396(13) 0.0522(15) -0.0007(13) 0.0013(14) -0.0061(11)
    C13 0.0468(19) 0.0422(13) 0.0426(13) -0.0004(13) -0.0034(13) -0.0080(11)
    O1 0.123(3) 0.0414(11) 0.0517(12) -0.0110(15) -0.0209(16) -0.0012(9)
    S1 0.0504(5) 0.0422(3) 0.0427(3) -0.0035(3) -0.0008(3) -0.0055(3)
    Cl1 0.0766(6) 0.0403(3) 0.0498(4) -0.0043(4) -0.0001(4) 0.0048(3)
    Cl2 0.0740(6) 0.0589(4) 0.0450(3) -0.0016(4) -0.0159(4) 0.0056(3)
    Cl3 0.0883(8) 0.0410(3) 0.0625(4) -0.0127(4) -0.0148(5) -0.0023(3)
    Cl4 0.0684(6) 0.0556(4) 0.0576(4) 0.0076(4) -0.0106(4) 0.0080(3)
_geom_special_details
;
 All esds (except the esd in the dihedral angle between two l.s. planes)
 are estimated using the full covariance matrix.  The cell esds are taken
 into account individually in the estimation of esds in distances, angles
 and torsion angles; correlations between esds in cell parameters are only
 used when they are defined by crystal symmetry.  An approximate (isotropic)
 treatment of cell esds is used for estimating esds involving l.s. planes.
;
loop_
    _geom_bond_atom_site_label_1
    _geom_bond_atom_site_label_2
    _geom_bond_site_symmetry_2
    _geom_bond_distance
    _geom_bond_publ_flag
    C1 C4 . 1.372(4) ?
    C1 Cl1 . 1.717(3) ?
    C1 S1 . 1.720(3) ?
    C2 C3 . 1.343(4) ?
    C2 Cl2 . 1.714(3) ?
    C2 S1 . 1.717(3) ?
    C3 C4 . 1.435(4) ?
    C3 H3A . 0.9300 ?
    C4 C5 . 1.489(4) ?
    C5 O1 . 1.212(4) ?
    C5 C6 . 1.467(4) ?
    C6 C7 . 1.312(4) ?
    C6 H6A . 0.9300 ?
    C7 C8 . 1.458(4) ?
    C7 H7A . 0.9300 ?
    C8 C9 . 1.390(4) ?
    C8 C13 . 1.408(4) ?
    C9 C10 . 1.386(4) ?
    C9 Cl3 . 1.731(3) ?
    C10 C11 . 1.375(4) ?
    C10 H10A . 0.9300 ?
    C11 C12 . 1.387(4) ?
    C11 Cl4 . 1.732(3) ?
    C12 C13 . 1.368(4) ?
    C12 H12A . 0.9300 ?
    C13 H13A . 0.9300 ?
loop_
    _geom_angle_atom_site_label_1
    _geom_angle_atom_site_label_2
    _geom_angle_atom_site_label_3
    _geom_angle_site_symmetry_1
    _geom_angle_site_symmetry_3
    _geom_angle
    _geom_angle_publ_flag
    C4 C1 Cl1 . . 130.8(2) ?
    C4 C1 S1 . . 113.3(2) ?
    Cl1 C1 S1 . . 115.92(16) ?
    C3 C2 Cl2 . . 126.8(2) ?
    C3 C2 S1 . . 113.3(2) ?
    Cl2 C2 S1 . . 119.95(17) ?
    C2 C3 C4 . . 112.8(3) ?
    C2 C3 H3A . . 123.6 ?
    C4 C3 H3A . . 123.6 ?
    C1 C4 C3 . . 110.5(2) ?
    C1 C4 C5 . . 130.3(2) ?
    C3 C4 C5 . . 119.2(3) ?
    O1 C5 C6 . . 121.9(3) ?
    O1 C5 C4 . . 118.7(3) ?
    C6 C5 C4 . . 119.3(3) ?
    C7 C6 C5 . . 124.6(3) ?
    C7 C6 H6A . . 117.7 ?
    C5 C6 H6A . . 117.7 ?
    C6 C7 C8 . . 125.7(3) ?
    C6 C7 H7A . . 117.1 ?
    C8 C7 H7A . . 117.1 ?
    C9 C8 C13 . . 116.5(3) ?
    C9 C8 C7 . . 122.7(3) ?
    C13 C8 C7 . . 120.9(3) ?
    C10 C9 C8 . . 122.6(3) ?
    C10 C9 Cl3 . . 116.5(2) ?
    C8 C9 Cl3 . . 120.8(2) ?
    C11 C10 C9 . . 118.5(3) ?
    C11 C10 H10A . . 120.7 ?
    C9 C10 H10A . . 120.7 ?
    C10 C11 C12 . . 121.2(3) ?
    C10 C11 Cl4 . . 119.7(2) ?
    C12 C11 Cl4 . . 119.2(2) ?
    C13 C12 C11 . . 119.2(3) ?
    C13 C12 H12A . . 120.4 ?
    C11 C12 H12A . . 120.4 ?
    C12 C13 C8 . . 122.0(3) ?
    C12 C13 H13A . . 119.0 ?
    C8 C13 H13A . . 119.0 ?
    C2 S1 C1 . . 90.24(13) ?
loop_
    _geom_torsion_atom_site_label_1
    _geom_torsion_atom_site_label_2
    _geom_torsion_atom_site_label_3
    _geom_torsion_atom_site_label_4
    _geom_torsion_site_symmetry_1
    _geom_torsion_site_symmetry_2
    _geom_torsion_site_symmetry_3
    _geom_torsion_site_symmetry_4
    _geom_torsion
    _geom_torsion_publ_flag
    Cl2 C2 C3 C4 . . . . -179.6(2) ?
    S1 C2 C3 C4 . . . . 0.7(4) ?
    Cl1 C1 C4 C3 . . . . 178.6(3) ?
    S1 C1 C4 C3 . . . . 0.2(4) ?
    Cl1 C1 C4 C5 . . . . -2.0(6) ?
    S1 C1 C4 C5 . . . . 179.6(3) ?
    C2 C3 C4 C1 . . . . -0.6(4) ?
    C2 C3 C4 C5 . . . . 179.9(3) ?
    C1 C4 C5 O1 . . . . 168.9(4) ?
    C3 C4 C5 O1 . . . . -11.8(5) ?
    C1 C4 C5 C6 . . . . -13.1(5) ?
    C3 C4 C5 C6 . . . . 166.3(3) ?
    O1 C5 C6 C7 . . . . 0.4(6) ?
    C4 C5 C6 C7 . . . . -177.6(3) ?
    C5 C6 C7 C8 . . . . 179.5(3) ?
    C6 C7 C8 C9 . . . . 179.9(4) ?
    C6 C7 C8 C13 . . . . 0.1(5) ?
    C13 C8 C9 C10 . . . . 0.3(5) ?
    C7 C8 C9 C10 . . . . -179.5(3) ?
    C13 C8 C9 Cl3 . . . . -179.3(3) ?
    C7 C8 C9 Cl3 . . . . 0.9(4) ?
    C8 C9 C10 C11 . . . . 0.4(5) ?
    Cl3 C9 C10 C11 . . . . 179.9(3) ?
    C9 C10 C11 C12 . . . . -0.3(5) ?
    C9 C10 C11 Cl4 . . . . 179.2(2) ?
    C10 C11 C12 C13 . . . . -0.3(5) ?
    Cl4 C11 C12 C13 . . . . -179.9(3) ?
    C11 C12 C13 C8 . . . . 1.0(5) ?
    C9 C8 C13 C12 . . . . -1.0(5) ?
    C7 C8 C13 C12 . . . . 178.8(3) ?
    C3 C2 S1 C1 . . . . -0.5(3) ?
    Cl2 C2 S1 C1 . . . . 179.8(2) ?
    C4 C1 S1 C2 . . . . 0.1(3) ?
    Cl1 C1 S1 C2 . . . . -178.5(2) ?
loop_
    _geom_hbond_atom_site_label_D
    _geom_hbond_atom_site_label_H
    _geom_hbond_atom_site_label_A
    _geom_hbond_site_symmetry_A
    _geom_hbond_distance_DH
    _geom_hbond_distance_HA
    _geom_hbond_distance_DA
    _geom_hbond_angle_DHA
    _geom_hbond_publ_flag
    C6 H6A Cl1 . 0.93 2.48 3.220(3) 136 yes
    C7 H7A Cl3 . 0.93 2.65 3.075(3) 108 yes
_shelx_hkl_file
;
  -1   0   0 -5.6082 0.27515   3
  -2   0   0 5018.54 118.846   1
   2   0   0 4917.18 118.273   1
  -2   0   0 4879.00 126.930   3
  -3   0   0 -0.7123 0.22628   1
   3   0   0 -0.6491 0.35024   1
  -3   0   0 -0.0174 0.44770   3
  -4   0   0 7030.08 181.719   3
   4   0   0 7224.32 171.307   1
  -4   0   0 7100.06 171.097   1
  -5   0   0 -1.9706 0.63314   3
   5   0   0 -1.3950 0.62558   1
  -6   0   0 484.900 13.2931   1
  -6   0   0 502.385 15.0186   3
   6   0   0 488.041 13.5591   1
   7   0   0 -1.4274 0.61809   1
  -7   0   0 -1.9288 0.80716   3
  -7   0   0 -1.3536 0.63169   1
  -8   0   0 85.3322 4.92205   3
  -8   0   0 88.6940 4.01343   1
   8   0   0 92.9592 4.36316   1
   9   0   0 -0.0535 0.85993   1
  -9   0   0 -0.7509 1.04184   3
  -9   0   0 -0.2549 0.77323   1
 -10   0   0 2.41423 1.54249   3
  10   0   0 3.00612 1.35418   1
 -10   0   0 1.40508 1.16444   1
  11   0   0 -0.5709 1.16069   1
 -11   0   0 0.13522 1.25772   1
 -12   0   0 857.764 24.3315   1
  12   0   0 885.460 24.6856   1
 -13   0   0 2.04729 1.65161   1
  13   0   0 -0.0253 1.37225   1
  14   0   0 22.2756 3.25062   1
  15   0   0 -1.3128 1.56922   1
  16   0   0 49.4232 5.13831   1
  17   0   0 3.49061 2.07974   1
  18   0   0 1.05095 2.15242   1
  19   0   0 -1.0990 1.98109   1
 -19   0   0 -1.3082 2.35313   2
   0   1   0 -2.4803 0.51325   2
   1   1   0 298.835 8.77178   2
  -1   1   0 291.494 8.82587   2
  -2   1   0 261.021 6.93956   1
  -2   1   0 271.490 8.31691   2
   2   1   0 271.325 8.10179   2
  -2   1   0 279.646 7.00029   1
   4  -1   0 310.330 8.77114   1
   4   1   0 318.684 9.08366   3
  -4   1   0 284.657 8.35461   1
   5  -1   0 74.6974 3.30784   1
   5   1   0 71.7813 2.26260   1
   5   1   0 74.8914 3.33074   3
   5   1   0 74.5998 2.31764   1
  -5   1   0 70.7934 2.99015   1
   6  -1   0 594.330 16.4939   1
   6   1   0 612.454 15.2203   1
   6   1   0 628.080 15.1123   1
  -6   1   0 574.353 16.0349   1
  -6   1   0 566.919 17.4144   2
   6   1   0 627.626 17.5563   3
   7  -1   0 78.6138 4.01727   1
  -7   1   0 77.9531 3.70054   1
   7   1   0 86.0381 4.22292   3
   7   1   0 77.0070 3.05997   1
   7   1   0 81.4641 2.93555   1
  -7   1   0 79.5925 4.07321   2
   8  -1   0 76.6673 4.16165   1
  -8  -1   0 78.7575 3.58577   1
   8   1   0 79.1258 4.36912   3
   8   1   0 79.3686 3.06394   1
  -8   1   0 79.5426 3.84878   1
  -8   1   0 82.2362 4.32227   2
   8   1   0 75.3766 3.24178   1
   9  -1   0 761.715 21.7470   1
  -9   1   0 765.540 22.8318   2
  -9   1   0 794.735 21.2564   1
   9   1   0 785.503 20.3472   1
  10  -1   0 58.1852 4.09042   1
 -10   1   0 53.4880 3.59015   1
  10   1   0 52.6946 3.01948   1
 -10   1   0 54.6731 3.81720   2
  11  -1   0 203.122 8.31215   1
  11   1   0 186.860 6.74859   1
 -11   1   0 174.421 7.97675   2
 -11   1   0 183.494 7.50328   1
  12  -1   0 37.9734 4.13401   1
  12   1   0 33.5679 2.68873   1
 -12   1   0 36.2422 3.65028   1
 -12   1   0 30.1708 3.67499   2
  13  -1   0 41.8941 4.64287   1
 -13   1   0 38.5227 4.04339   1
  13   1   0 38.1303 2.97691   1
 -13   1   0 43.4999 4.60832   2
  14  -1   0 56.3466 5.60177   1
  14   1   0 57.4417 3.83046   1
 -14   1   0 70.9117 4.93115   1
 -14   1   0 70.0565 5.50551   2
  15  -1   0 21.2298 3.72630   1
  15   1   0 23.6497 2.91661   1
 -15   1   0 26.3286 4.28629   2
 -15   1   0 20.3991 3.53551   1
  16  -1   0 -0.8021 2.00138   1
 -16   1   0 1.65009 2.05354   1
 -16   1   0 -0.9545 1.81522   2
  16   1   0 -1.3788 1.33839   1
  17  -1   0 33.2518 5.02076   1
 -17   1   0 23.1319 4.52439   2
  17   1   0 27.1875 3.33864   1
 -17   1   0 18.7617 3.58907   1
  18  -1   0 7.05054 3.23804   1
 -18   1   0 5.59300 3.07880   2
  18   1   0 6.28350 2.09507   1
 -18   1   0 8.82665 3.01485   1
  19  -1   0 0.40641 2.76280   1
 -19   1   0 4.35417 2.82803   1
  19   1   0 -0.0115 1.52001   1
 -19   1   0 -1.5828 2.66378   2
   0   2   0 2046.81 54.2975   2
  -1   2   0 16.6644 2.37101   2
   1   2   0 15.2770 2.06043   2
  -2   2   0 27.4302 2.47730   2
   2   2   0 30.8033 2.38852   2
   3   2   0 149.504 5.89154   2
  -3   2   0 142.601 6.26627   2
   4   2   0 4.56990 1.24971   2
  -4   2   0 4.30749 0.59124   1
  -4   2   0 3.46160 1.30486   2
  -5   2   0 1.97373 1.12476   2
  -5   2   0 1.02147 0.67611   1
  -5   2   0 0.14302 0.60358   1
   5   2   0 3.15389 0.99876   2
   6  -2   0 10.0528 1.77741   1
  -6   2   0 10.1574 1.46608   1
  -6   2   0 13.4925 2.30534   2
  -6   2   0 13.8353 1.56039   1
  -8   2   0 0.28060 0.43996   1
  -9   2   0 37.9279 2.98271   1
  -9   2   0 38.8282 4.18085   2
 -10   2   0 33.2818 4.07845   2
 -10   2   0 33.5361 3.29346   1
 -11   2   0 2.53983 1.39277   1
 -11   2   0 1.45466 1.42135   2
 -12   2   0 61.7136 5.13979   2
 -12   2   0 54.3688 3.99210   1
 -13   2   0 82.7344 6.55168   2
 -13   2   0 92.9477 5.43853   1
 -14   2   0 -1.1548 1.48309   1
 -14   2   0 2.20779 2.40505   2
 -15   2   0 -1.8893 1.54946   1
 -15   2   0 2.04190 2.14482   2
 -16   2   0 7.18612 3.34667   2
 -16   2   0 5.70316 2.38114   1
 -17   2   0 3.17153 2.39677   1
 -17   2   0 3.70789 2.81867   2
 -18   2   0 -1.1811 2.02126   1
 -18   2   0 1.44959 3.03013   2
   0   3   0 0.16104 1.17394   2
   1   3   0 105.826 5.89228   2
  -1   3   0 108.798 6.10707   2
   2   3   0 384.055 13.6985   2
  -2   3   0 412.003 14.4450   2
   3   3   0 93.3189 5.36522   2
  -3   3   0 105.626 6.19084   2
   4   3   0 90.6083 5.16057   2
  -4   3   0 95.6806 5.97788   2
  -5   3   0 74.2178 5.45117   2
   5   3   0 83.5444 4.70118   2
  -6   3   0 340.495 13.5029   2
   6   3   0 350.327 12.1208   2
  -7   3   0 66.6547 5.34069   2
  -8   3   0 80.6811 5.91014   2
  -8   3   0 72.7829 2.62489   1
  -9   3   0 2.49085 0.99675   1
  -9   3   0 2.93599 2.05963   2
 -10   3   0 3.71656 1.20373   1
 -10   3   0 2.56774 2.00342   2
 -11   3   0 12.5099 2.03624   1
 -11   3   0 15.8648 3.88975   2
 -12   3   0 0.10773 1.22220   1
 -12   3   0 -1.6862 1.89168   2
 -13   3   0 -1.3145 2.01556   2
 -13   3   0 0.18420 1.40315   1
 -14   3   0 2.09417 1.62990   1
 -14   3   0 6.12796 3.07916   2
 -15   3   0 2.04785 1.86616   1
 -15   3   0 10.5154 4.02972   2
 -16   3   0 16.6228 4.87753   2
 -16   3   0 13.8843 3.05396   1
   0   4   0 72.1345 5.57782   2
   1   4   0 53.2796 5.56361   2
  -1   4   0 33.0565 4.60058   2
  -2   4   0 2.73591 2.23520   2
   2   4   0 1.47637 1.71273   2
   3   4   0 11.0013 2.63962   2
  -3   4   0 19.0992 4.01289   2
  -4   4   0 146.113 8.73424   2
   4   4   0 132.800 7.28779   2
   5   4   0 4.04833 2.05791   2
  -5   4   0 7.05353 3.03771   2
   6   4   0 3.25512 1.91346   2
  -6   4   0 4.32735 2.82389   2
  -7   4   0 156.166 9.68421   2
  -8   4   0 51.3220 6.58373   2
  -9   4   0 44.4105 6.45366   2
 -10   4   0 14.8186 4.41714   2
 -11   4   0 0.57488 2.65460   2
 -12   4   0 7.45202 3.77715   2
 -13   4   0 6.54582 3.95931   2
   0   5   0 0.26260 2.28108   2
   1   5   0 7.49398 2.76693   2
  -1   5   0 4.61198 2.68010   2
   2   5   0 -1.4062 1.93515   2
  -2   5   0 0.69629 2.31448   2
  -3   5   0 4.18460 3.02407   2
   3   5   0 6.75014 2.87567   2
   4   5   0 1.65224 2.26685   2
  -4   5   0 1.55486 2.88462   2
  -5   5   0 9.82466 4.15257   2
   5   5   0 10.5347 3.03805   2
   6   5   0 1.31572 2.12019   2
  -6   5   0 4.58576 3.51493   2
  -7   5   0 14.5948 4.44612   2
  -8   5   0 0.36730 3.22523   2
  -9   5   0 -0.3022 2.81498   2
  19   0  -1 4.72829 2.59793   1
 -19   0   1 0.04322 2.64387   2
  18   0  -1 8.60496 2.83362   1
 -18   0   1 18.2834 3.80314   2
  17   0  -1 138.478 7.79604   1
  16   0  -1 31.5041 4.19062   1
  15   0  -1 3.10321 2.05528   1
  14   0  -1 8.44933 2.33160   1
 -13   0   1 242.261 9.54811   1
  13   0  -1 247.307 9.63609   1
 -12   0   1 78.6338 4.80746   1
  12   0  -1 77.9494 4.84727   1
  11   0  -1 148.706 6.63242   1
 -11   0   1 152.909 6.46737   1
 -10   0   1 132.900 5.70062   1
  10   0  -1 132.032 5.85226   1
  -9   0   1 118.707 5.04701   1
   9   0  -1 121.326 5.27152   1
  -8   0   1 767.936 23.0406   3
  -8   0   1 762.019 20.6134   1
   8   0  -1 796.845 20.9878   1
   7   0  -1 12.4719 1.73379   1
  -7   0   1 14.6393 1.83075   1
  -7   0   1 16.2835 2.36870   3
   6   0  -1 1682.82 41.8309   1
  -6   0   1 1725.81 45.5058   3
  -6   0   1 1667.26 41.5513   1
  -5   0   1 2764.06 65.9552   1
   5   0  -1 2720.67 66.1642   1
  -5   0   1 2735.57 71.5084   3
  -4   0   1 251.538 6.96528   1
   4   0  -1 256.113 7.16839   1
  -4   0   1 239.662 7.87579   3
  -3   0   1 1201.49 29.2220   1
  -3   0   1 1206.46 31.7891   3
   3   0  -1 1207.46 29.3718   1
   2   0  -1 254.449 6.65614   1
   1   0  -1 142.767 3.70535   1
  -1   0  -1 151.218 4.35441   3
   1   0   1 155.507 4.00906   1
   2   0   1 259.931 6.92114   1
  -2   0  -1 262.457 7.55743   3
  -2   0  -1 270.183 6.79921   1
  -3   0  -1 1212.51 32.7651   3
  -3   0  -1 1253.93 30.1529   1
   3   0   1 1266.82 30.3715   1
   4   0   1 252.348 7.16943   1
  -4   0  -1 248.167 6.93871   1
  -4   0  -1 244.763 7.89998   3
  -5   0  -1 2836.07 65.4936   1
  -5   0  -1 2677.24 70.9283   3
   5   0   1 2642.38 65.6598   1
  -6   0  -1 1624.88 41.2248   1
   6   0   1 1677.93 41.5773   1
  -6   0  -1 1734.48 45.2297   3
  -7   0  -1 14.9053 2.21846   3
  -7   0  -1 11.5505 1.60049   1
   7   0   1 15.4013 1.97054   1
  -8   0  -1 781.589 20.4200   1
   8   0   1 784.478 20.7545   1
  -8   0  -1 725.508 22.6847   3
   9   0   1 116.171 5.25903   1
  -9   0  -1 125.792 6.21089   3
  -9   0  -1 118.500 5.02746   1
 -10   0  -1 122.021 6.51853   3
  10   0   1 117.557 5.49267   1
 -10   0  -1 116.765 5.21307   1
 -11   0  -1 150.872 6.46375   1
  11   0   1 153.912 6.75458   1
 -12   0  -1 86.8857 4.97347   1
  12   0   1 86.8837 5.08887   1
  13   0   1 245.420 9.70287   1
 -13   0  -1 245.269 9.54246   1
  14   0   1 4.74384 1.90255   1
  15   0   1 -1.0860 1.67475   1
  16   0   1 31.6299 4.29971   1
  17   0   1 148.241 8.06701   1
  18   0   1 11.7136 3.08602   1
 -19   0  -1 0.77704 2.26237   2
  19   0   1 -1.9716 2.12118   1
  19  -1  -1 2.62855 2.95434   1
  19   1  -1 9.18678 2.35217   1
 -19   1   1 5.87147 2.87889   1
 -19   1   1 6.16841 3.52567   2
  18  -1  -1 -0.1651 2.45771   1
 -18   1   1 4.30903 2.90670   2
 -18   1   1 -0.4578 2.24739   1
  18   1  -1 1.76421 1.63477   1
  17  -1  -1 4.35934 2.72544   1
 -17   1   1 10.0506 2.83685   1
  17   1  -1 11.1526 2.34585   1
 -17   1   1 8.41408 3.38185   2
  16  -1  -1 22.0883 4.02572   1
 -16   1   1 24.8373 4.35146   2
  16   1  -1 22.0620 3.00808   1
 -16   1   1 27.5828 4.17533   1
  15  -1  -1 69.3798 5.65607   1
 -15   1   1 74.0773 5.39770   1
  15   1  -1 68.0071 4.25984   1
 -15   1   1 64.2854 5.66564   2
  14  -1  -1 125.181 7.29073   1
 -14   1   1 127.956 7.38398   2
  14   1  -1 125.755 5.78783   1
 -14   1   1 151.132 7.14409   1
  13  -1  -1 81.4432 5.50619   1
  13   1  -1 78.1350 4.23845   1
 -13   1   1 83.2184 5.12760   1
 -13   1   1 81.2504 5.54614   2
  12  -1  -1 21.8246 3.10393   1
 -12   1   1 25.4413 3.53984   2
 -12   1   1 21.8679 3.02278   1
  12   1  -1 25.8773 2.64132   1
  11  -1  -1 243.870 9.39794   1
 -11   1   1 230.774 8.76704   1
 -11   1   1 229.120 9.40585   2
  11   1  -1 227.700 7.80648   1
  10  -1  -1 47.2767 4.34797   1
  10   1  -1 45.1496 2.73539   1
 -10   1   1 41.1374 3.25744   1
 -10   1   1 45.5433 3.49973   2
   9  -1  -1 12.9841 2.20970   1
   9   1  -1 12.8299 1.62828   1
  -9   1   1 15.1053 2.40380   2
  -9   1   1 12.9204 2.04966   1
   8  -1  -1 187.998 6.92182   1
  -8  -1   1 179.150 6.04692   1
   8   1  -1 167.462 5.57949   1
  -8   1   1 173.150 6.99623   2
  -8   1   1 171.566 6.36459   1
   8   1  -1 174.179 7.09000   3
   8   1  -1 171.950 5.35483   1
   7  -1  -1 556.829 16.1250   1
   7   1  -1 588.812 14.5882   1
   7   1  -1 577.891 14.8070   1
  -7   1   1 541.148 15.6157   1
  -7   1   1 570.653 17.1051   2
   7   1  -1 594.099 17.1773   3
   6  -1  -1 2666.96 66.1382   1
   6   1  -1 2772.24 64.5677   1
  -6   1   1 2710.42 70.5125   2
  -6   1   1 2580.36 65.6291   1
   6   1  -1 2696.56 64.7023   1
   6   1  -1 2814.44 70.8238   3
   5  -1  -1 32.7768 2.12440   1
   5   1  -1 33.6382 1.21916   1
   5   1  -1 32.6500 1.25508   1
   5   1  -1 34.7247 2.11079   3
  -5   1   1 31.3765 2.24389   2
  -5   1   1 33.4033 1.96444   1
   4  -1  -1 154.562 5.04184   1
   4   1  -1 154.002 5.04154   3
  -4   1   1 140.582 4.69153   1
   3   1  -1 246.641 7.21011   3
   3   1  -1 253.100 7.50887   2
   2   1  -1 941.541 25.4626   2
  -2   1   1 985.647 23.4466   1
   2   1  -1 984.220 24.8586   3
  -2   1   1 948.481 23.4106   1
   1   1  -1 3333.13 84.2036   2
  -1   1   1 3274.90 84.4737   2
   0   1   1 38.3821 2.15050   2
   0   1  -1 43.2160 2.12653   2
  -1   1  -1 3349.57 84.8341   2
   1   1   1 3299.35 84.8815   2
   2   1   1 926.144 25.4519   2
  -2   1  -1 966.368 23.0733   1
  -2   1  -1 983.303 25.6485   2
  -2   1  -1 929.697 25.3908   3
  -2   1  -1 982.611 23.1242   1
  -3   1  -1 233.769 7.58753   3
   3   1   1 246.640 7.43008   2
   4  -1   1 147.485 4.92927   1
  -4   1  -1 146.415 5.50943   3
   4   1   1 153.728 5.08698   3
  -4   1  -1 141.802 4.58621   1
   5  -1   1 32.5933 2.14868   1
  -5   1  -1 29.6247 1.83468   1
   5   1   1 31.0511 2.07413   3
   5   1   1 34.5685 1.37424   1
  -5   1  -1 22.5992 1.90076   2
   5   1   1 32.4207 1.37241   1
  -5   1  -1 32.9849 2.39333   3
   6  -1   1 2765.81 66.4316   1
   6   1   1 2767.78 64.9406   1
   6   1   1 2755.09 71.0790   3
   6   1   1 2673.59 65.0616   1
  -6   1  -1 2681.03 65.8791   1
  -6   1  -1 2651.04 71.6728   3
   7  -1   1 573.818 16.0363   1
   7   1   1 573.044 14.5287   1
   7   1   1 582.767 17.0329   3
  -7   1  -1 556.104 15.4624   1
   7   1   1 538.231 14.6791   1
  -7   1  -1 560.232 17.5818   3
   8  -1   1 173.074 6.78371   1
  -8  -1  -1 174.268 6.01642   1
  -8   1  -1 175.962 7.68760   3
   8   1   1 174.827 5.80114   1
  -8   1  -1 165.335 6.30319   1
  -8   1  -1 183.634 7.08903   2
   8   1   1 189.027 7.44925   3
   8   1   1 181.796 5.55399   1
   9  -1   1 11.2311 2.08414   1
  -9   1  -1 16.9153 2.80046   3
  -9   1  -1 13.8531 2.00143   1
   9   1   1 19.1860 2.04765   1
  10  -1   1 43.8913 4.13609   1
 -10   1  -1 39.8066 3.18030   1
  10   1   1 45.3432 2.83932   1
 -10   1  -1 47.9291 3.61423   2
  11  -1   1 241.651 9.27160   1
  11   1   1 227.709 7.83723   1
 -11   1  -1 217.496 9.14304   2
 -11   1  -1 227.396 8.59782   1
  12  -1   1 22.9849 3.55323   1
 -12   1  -1 24.2906 3.04173   1
 -12   1  -1 27.8226 3.69745   2
  12   1   1 22.5005 2.53154   1
  13  -1   1 93.4841 5.78636   1
 -13   1  -1 82.6384 5.11650   1
 -13   1  -1 81.2799 5.49158   2
  13   1   1 83.6885 4.43712   1
  14  -1   1 132.077 7.32469   1
 -14   1  -1 134.440 7.68222   2
  14   1   1 128.495 5.84458   1
 -14   1  -1 141.212 6.97315   1
  15  -1   1 65.8166 6.34207   1
 -15   1  -1 72.1501 5.38559   1
 -15   1  -1 71.8591 5.94440   2
  15   1   1 72.8322 4.46081   1
  16  -1   1 20.4738 3.89117   1
  16   1   1 21.6896 3.01224   1
 -16   1  -1 18.3095 3.34842   1
 -16   1  -1 27.6605 4.42874   2
  17  -1   1 8.92025 3.15956   1
 -17   1  -1 9.89105 2.99753   1
 -17   1  -1 8.98116 3.27332   2
  17   1   1 6.59550 2.09872   1
  18  -1   1 0.11243 2.43194   1
 -18   1  -1 1.68067 2.54543   2
 -18   1  -1 1.68577 2.19818   1
  18   1   1 1.37012 1.62421   1
  19  -1   1 5.09457 3.21438   1
 -19   1  -1 8.97865 3.73066   2
 -19   1  -1 7.89904 3.19035   1
  19   1   1 8.59558 2.29790   1
 -18   2   1 17.0504 4.67932   2
 -18   2   1 23.7019 4.20875   1
 -17   2   1 10.2849 3.05629   1
 -17   2   1 13.9599 4.21658   2
 -16   2   1 22.7367 3.75745   1
 -16   2   1 23.7332 5.00928   2
 -15   2   1 3.03620 2.47941   2
 -15   2   1 7.04290 2.46253   1
 -14   2   1 33.3767 5.05543   2
 -14   2   1 25.8791 3.81132   1
 -13   2   1 15.4295 2.74791   1
 -13   2   1 7.90810 2.81319   2
 -12   2   1 6.07452 1.75456   1
 -12   2   1 3.38541 2.18280   2
 -11   2   1 157.295 8.31544   2
 -11   2   1 152.925 6.67798   1
 -10   2   1 122.753 6.87827   2
 -10   2   1 125.618 5.68050   1
  -9   2   1 37.0546 4.11785   2
  -9   2   1 38.8182 2.96726   1
  -8   2   1 -0.3990 0.66600   2
  -8   2   1 1.56720 0.67062   1
   6  -2  -1 132.849 5.46374   1
  -6   2   1 143.416 4.96876   1
  -6   2   1 126.235 4.71082   1
  -5   2   1 331.205 11.9121   2
  -5   2   1 336.158 9.48688   1
  -5   2   1 366.074 9.62585   1
  -4   2   1 339.940 8.84075   1
  -4   2   1 345.332 8.83213   1
  -4   2   1 345.142 11.7664   2
   4   2  -1 340.261 10.8674   2
  -3   2   1 83.6776 4.46292   2
   3   2  -1 77.6694 3.86923   2
  -2   2   1 81.5276 4.35495   2
   2   2  -1 79.2620 3.99322   2
  -1   2   1 387.007 12.5824   2
   1   2  -1 385.305 12.2572   2
   0   2  -1 1021.71 28.2422   2
   0   2   1 1001.33 28.3230   2
   1   2   1 400.261 12.5467   2
  -1   2  -1 376.506 12.4254   2
   2   2   1 82.3847 4.14233   2
  -2   2  -1 74.2170 4.13244   2
  -3   2  -1 71.7167 4.09936   2
   3   2   1 75.0521 3.85863   2
  -4   2  -1 314.483 10.8582   2
   4   2   1 309.500 10.2604   2
  -4   2  -1 311.871 7.69376   1
  -5   2  -1 364.237 9.42490   1
  -5   2  -1 332.722 9.26605   1
  -5   2  -1 323.535 11.7199   2
   5   2   1 351.738 11.1618   2
   6  -2   1 135.781 5.53177   1
  -6   2  -1 133.645 4.73511   1
  -6   2  -1 137.207 4.68484   1
  -6   2  -1 122.088 6.17654   2
  -9   2  -1 43.0726 3.84395   2
  -9   2  -1 39.0367 3.00949   1
 -10   2  -1 124.398 6.92823   2
 -10   2  -1 116.666 5.44709   1
 -11   2  -1 137.641 6.14615   1
 -11   2  -1 130.795 7.40469   2
 -12   2  -1 8.21837 2.49882   2
 -12   2  -1 6.96138 1.85243   1
 -13   2  -1 14.9948 2.64287   1
 -13   2  -1 12.6440 3.25986   2
 -14   2  -1 26.5454 3.62209   1
 -14   2  -1 21.8073 4.12922   2
 -15   2  -1 6.53224 2.91119   2
 -15   2  -1 5.81815 2.28438   1
 -16   2  -1 17.0148 4.20268   2
 -16   2  -1 27.3470 4.07193   1
 -17   2  -1 15.8649 3.49235   1
 -17   2  -1 8.97970 3.39312   2
 -18   2  -1 24.6014 5.59242   2
 -18   2  -1 14.1149 3.58542   1
 -16   3   1 2.54452 3.48787   2
 -16   3   1 2.83186 2.11361   1
 -15   3   1 -2.0659 2.70393   2
 -15   3   1 -0.7461 1.62814   1
 -14   3   1 8.18349 3.37574   2
 -14   3   1 5.62382 2.12764   1
 -13   3   1 30.1913 5.21914   2
 -13   3   1 29.1548 3.45376   1
 -12   3   1 17.7970 4.26095   2
 -12   3   1 12.4655 2.19294   1
 -11   3   1 89.9279 4.58908   1
 -11   3   1 90.0287 7.16539   2
 -10   3   1 35.5573 5.00097   2
 -10   3   1 33.3750 2.61801   1
  -9   3   1 18.9537 3.63795   2
  -9   3   1 24.9712 2.04294   1
  -8   3   1 125.356 4.13939   1
  -8   3   1 136.436 7.76887   2
  -7   3   1 154.770 8.31549   2
   6   3  -1 81.2669 4.69332   2
  -6   3   1 86.6595 5.90958   2
   5   3  -1 34.4737 3.51545   2
  -5   3   1 32.9635 4.34385   2
   4   3  -1 133.655 6.33278   2
  -4   3   1 130.057 7.14697   2
   3   3  -1 9.68372 2.07212   2
  -3   3   1 13.1774 2.77333   2
  -2   3   1 230.912 9.78996   2
   2   3  -1 225.235 9.15361   2
  -1   3   1 35.6987 4.01853   2
   1   3  -1 35.2635 3.80621   2
   0   3   1 43.4238 3.79635   2
   0   3  -1 43.0936 3.74899   2
  -1   3  -1 37.0078 4.03772   2
   1   3   1 44.8220 3.82486   2
  -2   3  -1 240.492 9.91141   2
   2   3   1 231.288 9.45475   2
   3   3   1 9.83304 2.21647   2
  -3   3  -1 8.06974 2.36371   2
   4   3   1 151.597 7.10480   2
  -4   3  -1 162.709 8.00448   2
  -5   3  -1 39.9176 4.50316   2
   5   3   1 36.6063 3.28825   2
  -6   3  -1 82.9833 5.77611   2
   6   3   1 86.5048 4.91259   2
  -7   3  -1 155.562 8.27693   2
  -8   3  -1 135.821 7.89164   2
  -9   3  -1 22.2282 4.00232   2
  -9   3  -1 25.1018 1.92609   1
 -10   3  -1 29.6414 2.43309   1
 -10   3  -1 35.3885 4.91278   2
 -11   3  -1 95.4252 4.57303   1
 -11   3  -1 94.4669 7.22368   2
 -12   3  -1 16.6438 3.92108   2
 -12   3  -1 19.9303 2.64870   1
 -13   3  -1 29.9975 3.39183   1
 -13   3  -1 27.4712 5.10257   2
 -14   3  -1 4.04345 1.89456   1
 -14   3  -1 6.19870 3.47302   2
 -15   3  -1 -1.3314 2.48890   2
 -15   3  -1 1.49882 1.76340   1
 -16   3  -1 -2.4825 2.52822   2
 -16   3  -1 2.85199 2.02393   1
 -13   4   1 40.8147 6.87072   2
 -12   4   1 5.04300 3.33027   2
 -11   4   1 2.88233 2.87073   2
 -10   4   1 11.0005 3.81792   2
  -9   4   1 23.5334 5.11897   2
  -8   4   1 34.0173 5.57812   2
  -7   4   1 13.9333 3.91410   2
   6   4  -1 38.0555 4.34483   2
  -6   4   1 35.8709 5.30575   2
  -5   4   1 6.01695 2.64909   2
   5   4  -1 11.5865 2.56690   2
  -4   4   1 0.20643 2.19952   2
   4   4  -1 0.84155 1.59841   2
  -3   4   1 20.6775 4.01658   2
   3   4  -1 14.6763 3.02360   2
   2   4  -1 14.4204 2.91530   2
  -2   4   1 26.5148 4.41334   2
   1   4  -1 59.9274 4.94634   2
  -1   4   1 58.0133 5.17126   2
   0   4  -1 16.1525 3.28900   2
   0   4   1 9.44631 2.92234   2
   1   4   1 62.8823 5.13663   2
  -1   4  -1 58.7933 5.24474   2
   2   4   1 27.3666 4.28270   2
  -2   4  -1 30.7135 4.69424   2
   3   4   1 11.8341 2.69718   2
  -3   4  -1 18.9388 3.89114   2
  -4   4  -1 0.44724 1.84094   2
   4   4   1 2.02021 1.67773   2
  -5   4  -1 14.2798 3.74285   2
   5   4   1 8.39723 2.46649   2
   6   4   1 35.4637 4.18575   2
  -6   4  -1 50.0811 6.27600   2
  -7   4  -1 12.5470 3.39842   2
  -8   4  -1 32.9988 5.70119   2
  -9   4  -1 27.0585 5.55365   2
 -10   4  -1 15.6999 4.10698   2
 -11   4  -1 6.46366 3.43502   2
 -12   4  -1 1.73789 2.79845   2
 -13   4  -1 26.0256 5.75884   2
  -9   5   1 -3.7062 2.92880   2
  -8   5   1 -2.2214 3.14352   2
  -7   5   1 0.40481 2.62480   2
   6   5  -1 9.76105 3.02850   2
  -6   5   1 8.49381 3.91435   2
   5   5  -1 7.53813 2.61130   2
  -5   5   1 1.57353 3.03212   2
   4   5  -1 19.0966 3.74463   2
  -4   5   1 27.3891 5.42398   2
   3   5  -1 2.44146 2.24030   2
  -3   5   1 3.00979 2.88651   2
  -2   5   1 1.14110 2.57067   2
   2   5  -1 -2.2434 2.03785   2
   1   5  -1 3.94865 2.51603   2
  -1   5   1 7.70090 3.35404   2
   0   5   1 1.62597 2.47599   2
   0   5  -1 0.47375 2.11700   2
  -1   5  -1 13.5672 3.90113   2
   1   5   1 5.72767 2.88146   2
   2   5   1 -0.5541 1.87852   2
  -2   5  -1 0.33913 2.47252   2
   3   5   1 -0.7256 1.74692   2
  -3   5  -1 2.94204 2.75840   2
  -4   5  -1 24.0621 5.18320   2
   4   5   1 25.1902 4.32304   2
   5   5   1 8.27611 2.83404   2
  -5   5  -1 4.81672 3.16960   2
   6   5   1 8.98497 2.96723   2
  -6   5  -1 9.82874 4.11556   2
  -7   5  -1 -2.0969 2.36027   2
  -8   5  -1 1.83571 3.22881   2
  -9   5  -1 -0.1938 2.67820   2
 -19   0   2 29.2032 4.96841   2
  19   0  -2 24.5493 4.29748   1
 -18   0   2 9.99506 3.34310   2
  18   0  -2 4.36975 2.53465   1
  17   0  -2 1.95680 2.00187   1
  16   0  -2 40.0939 4.68786   1
  15   0  -2 16.3547 3.07915   1
  14   0  -2 6.97340 2.21847   1
  13   0  -2 53.1036 4.20574   1
 -13   0   2 54.1413 4.26279   1
  12   0  -2 139.045 6.59293   1
 -12   0   2 140.050 6.54062   1
  11   0  -2 257.795 9.54286   1
 -11   0   2 277.111 9.57280   1
  10   0  -2 37.0365 3.00032   1
 -10   0   2 32.8328 2.76359   1
   9   0  -2 32.3578 2.64726   1
  -9   0   2 34.0466 2.58722   1
  -8   0   2 4.62027 1.33304   1
   8   0  -2 7.17704 1.56682   1
  -7   0   2 1717.27 42.7236   1
   7   0  -2 1728.74 42.9487   1
   6   0  -2 216.871 6.89558   1
  -6   0   2 208.303 6.65753   1
  -5   0   2 1719.82 42.6786   1
   5   0  -2 1779.51 42.9029   1
   4   0  -2 295.082 8.25016   1
  -4   0   2 290.600 8.10585   1
   3   0  -2 142.109 4.28974   1
   2   0  -2 30.9434 1.43275   1
  -2   0   2 32.5885 1.40995   1
  -1   0   2 60.6407 1.82938   2
   1   0  -2 61.0108 1.87545   1
   0   0   2 54.0523 1.59533   2
  -1   0  -2 63.0254 1.84673   1
  -1   0  -2 60.7738 2.14657   3
   1   0   2 61.4475 1.94069   1
  -2   0  -2 32.9962 1.38916   1
  -2   0  -2 32.5730 1.71816   3
   2   0   2 31.1993 1.49803   1
   3   0   2 145.665 4.36306   1
  -3   0  -2 142.425 4.14507   1
  -3   0  -2 136.213 4.78984   3
   4   0   2 317.288 8.90569   1
  -5   0  -2 1804.03 42.6128   1
   5   0   2 1720.77 42.8469   1
  -5   0  -2 1714.49 46.3945   3
  -6   0  -2 219.209 6.76615   1
  -6   0  -2 227.221 8.00140   3
   6   0   2 209.191 6.95232   1
  -7   0  -2 1701.37 42.0223   1
  -7   0  -2 1695.80 46.0651   3
   7   0   2 1694.87 42.3973   1
  -8   0  -2 5.33012 1.68317   3
   8   0   2 5.70636 1.38915   1
  -8   0  -2 4.25144 1.16205   1
  -9   0  -2 39.5744 4.19530   3
   9   0   2 34.1916 2.85062   1
  -9   0  -2 36.9687 2.71535   1
 -10   0  -2 35.5467 4.06705   3
  10   0   2 41.9678 3.23796   1
 -10   0  -2 33.4848 2.82084   1
  11   0   2 281.129 10.0406   1
 -11   0  -2 278.853 9.65947   1
 -12   0  -2 141.328 6.50199   1
  12   0   2 150.329 6.84454   1
  13   0   2 55.2078 4.36474   1
 -13   0  -2 60.7576 4.40084   1
  14   0   2 7.38627 2.20613   1
  15   0   2 14.1628 3.12610   1
  16   0   2 50.0495 5.35413   1
  17   0   2 7.96813 2.56616   1
  18   0   2 8.13963 2.93889   1
  19   0   2 22.3532 4.25007   1
  19  -1  -2 16.1214 4.17720   1
 -19   1   2 19.6500 4.55629   2
  19   1  -2 20.9107 2.96199   1
 -19   1   2 26.4545 4.53548   1
  18  -1  -2 30.9255 4.90988   1
  18   1  -2 22.0380 3.11338   1
 -18   1   2 25.5866 4.45729   1
 -18   1   2 27.1722 5.18221   2
  17  -1  -2 21.0247 4.13433   1
 -17   1   2 19.3328 3.70648   1
  17   1  -2 16.9363 2.64211   1
 -17   1   2 21.5612 4.37511   2
  16  -1  -2 13.6702 3.43481   1
 -16   1   2 18.2014 4.04560   2
  16   1  -2 20.3559 2.87183   1
 -16   1   2 13.8232 3.21618   1
  15  -1  -2 62.9549 6.05874   1
 -15   1   2 63.6793 5.11020   1
 -15   1   2 66.8329 5.76258   2
  15   1  -2 67.2254 4.20246   1
  14  -1  -2 49.1536 5.15755   1
 -14   1   2 44.7149 4.95958   2
 -14   1   2 50.5027 4.97565   1
  14   1  -2 43.6295 3.33272   1
  13  -1  -2 17.4720 3.18218   1
 -13   1   2 15.5537 2.87812   2
  13   1  -2 15.1610 2.18037   1
 -13   1   2 14.6962 2.64825   1
  12  -1  -2 34.1184 4.09391   1
 -12   1   2 38.8943 3.94264   1
 -12   1   2 29.4333 3.65460   2
  12   1  -2 31.0391 2.58116   1
  11  -1  -2 511.756 16.2494   1
 -11   1   2 521.187 15.6761   1
 -11   1   2 508.394 16.8543   2
  11   1  -2 507.796 14.5230   1
  10  -1  -2 494.359 15.3611   1
  10   1  -2 492.794 13.7834   1
 -10   1   2 483.220 15.9535   2
 -10   1   2 499.811 14.8159   1
   9  -1  -2 118.557 5.65381   1
  -9   1   2 118.911 5.25027   1
   9   1  -2 123.455 4.57383   1
  -9   1   2 124.901 5.81705   2
   8  -1  -2 122.564 5.49818   1
  -8  -1   2 131.355 4.84820   1
   8   1  -2 125.745 4.41591   1
  -8   1   2 130.787 5.76466   2
   8   1  -2 126.377 4.16181   1
  -8   1   2 124.189 5.13684   1
   8   1  -2 125.612 5.75440   3
   7  -1  -2 615.156 17.1302   1
   7   1  -2 630.072 18.1553   3
  -7   1   2 603.837 18.0899   2
   7   1  -2 613.033 15.6746   1
   7   1  -2 605.087 15.4145   1
  -7   1   2 594.459 16.6285   1
   6  -1  -2 346.398 10.6757   1
   6   1  -2 361.296 11.2378   3
   6   1  -2 353.093 9.36717   1
  -6   1   2 347.305 10.3742   1
   6   1  -2 377.041 9.26314   1
  -6   1   2 362.943 11.5067   2
  -5   1   2 127.281 4.54692   1
  -5   1   2 129.358 5.20540   2
   5   1  -2 130.197 3.46766   1
   5   1  -2 131.220 4.86251   3
   5   1  -2 130.044 3.51569   1
   5   1  -2 131.580 3.51888   1
   4  -1  -2 508.272 13.9137   1
   4   1  -2 546.412 14.5951   3
  -4   1   2 517.617 15.1524   2
  -4   1   2 514.202 13.6867   1
  -3   1   2 1287.21 34.3040   2
   3   1  -2 1328.57 33.5803   3
  -3   1   2 1255.71 31.4725   1
   2   1  -2 3968.35 99.6162   3
  -2   1   2 4038.51 92.7060   1
  -2   1   2 3802.83 93.1511   1
   2   1  -2 3795.71 98.9939   2
  -1   1   2 3221.11 76.0130   1
  -1   1   2 3247.93 76.2729   1
   1   1  -2 3136.72 81.5431   2
   0   1  -2 39.0323 2.07396   2
   0   1  -2 49.1275 1.47625   3
  -1   1  -2 3157.72 77.5977   2
  -1   1  -2 2812.72 77.5729   3
   1   1   2 3146.25 77.8752   2
  -2   1  -2 4093.31 92.4725   1
   2   1   2 3762.86 98.9282   2
  -2   1  -2 3793.75 99.4030   3
  -2   1  -2 3814.43 98.8800   2
  -2   1  -2 3949.83 92.8803   1
  -3   1  -2 1288.54 34.0019   2
  -3   1  -2 1285.75 34.2304   3
   4  -1   2 532.325 13.9667   1
  -4   1  -2 501.539 13.5363   1
   4   1   2 531.644 12.8478   1
  -4   1  -2 506.031 15.2314   3
   4   1   2 545.730 14.8227   3
   5  -1   2 130.710 4.86430   1
   5   1   2 134.882 3.94664   1
  -5   1  -2 132.486 5.14478   2
   5   1   2 139.820 5.13619   3
   5   1   2 132.168 3.98087   1
  -5   1  -2 128.479 4.50636   1
  -5   1  -2 130.133 5.42891   3
   6  -1   2 350.880 10.8588   1
  -6   1  -2 349.704 11.9147   3
   6   1   2 364.140 9.81931   1
  -6   1  -2 370.853 11.4732   2
   6   1   2 377.698 9.67398   1
  -6   1  -2 358.004 10.3913   1
   6   1   2 376.853 11.5690   3
   7  -1   2 612.102 17.2420   1
   7   1   2 622.382 16.0851   1
  -7   1  -2 567.608 17.9011   2
   7   1   2 642.123 15.8672   1
   7   1   2 648.772 18.4754   3
  -7   1  -2 601.589 16.6338   1
  -7   1  -2 610.917 18.8842   3
   8  -1   2 119.785 5.47874   1
  -8  -1  -2 128.057 6.06805   3
  -8  -1  -2 124.595 4.82952   1
   8   1   2 131.535 4.71606   1
  -8   1  -2 133.991 5.22497   1
  -8   1  -2 130.935 6.38516   3
   8   1   2 134.958 4.48024   1
   9   1   2 53.0923 2.81826   1
  10  -1   2 481.557 15.3910   1
 -10   1  -2 506.176 17.3825   3
 -10   1  -2 481.728 14.7575   1
  10   1   2 520.018 14.2328   1
  11  -1   2 521.811 16.6362   1
  11   1   2 542.907 15.2910   1
 -11   1  -2 512.766 15.8854   1
 -11   1  -2 534.664 18.6046   3
 -11   1  -2 540.672 17.4024   2
  12  -1   2 31.7277 3.93252   1
 -12   1  -2 34.4957 3.99499   2
 -12   1  -2 32.2347 3.45963   1
  12   1   2 37.6203 2.88776   1
  13  -1   2 10.4341 2.58222   1
 -13   1  -2 19.5200 2.88648   1
  13   1   2 14.2490 2.10075   1
 -13   1  -2 19.9800 3.17413   2
  14  -1   2 60.8293 4.93664   1
 -14   1  -2 37.2517 4.67517   2
  14   1   2 41.3209 3.35639   1
 -14   1  -2 51.9372 4.30219   1
  15  -1   2 68.0055 5.68066   1
 -15   1  -2 72.4028 5.92543   2
 -15   1  -2 72.5318 5.24220   1
  15   1   2 58.7262 4.19830   1
  16  -1   2 12.0140 3.33304   1
 -16   1  -2 21.3150 4.12003   2
  16   1   2 14.1006 2.53239   1
 -16   1  -2 17.1144 3.33819   1
  17  -1   2 16.2124 3.64256   1
 -17   1  -2 17.6194 3.57377   1
  17   1   2 10.3046 2.28284   1
 -17   1  -2 24.8223 4.58106   2
  18  -1   2 26.1479 4.84699   1
 -18   1  -2 21.0753 4.61960   2
  18   1   2 25.3963 3.38178   1
 -18   1  -2 22.2233 4.10651   1
  19  -1   2 23.3788 4.47126   1
 -19   1  -2 17.3174 3.82107   1
 -19   1  -2 15.1063 4.12438   2
  19   1   2 24.0930 3.24952   1
 -18   2   2 5.44767 3.89548   2
 -18   2   2 1.83660 2.31858   1
 -17   2   2 19.0616 4.74009   2
 -17   2   2 15.2782 3.45603   1
 -16   2   2 1.16169 2.90093   2
 -16   2   2 1.29787 1.80824   1
 -15   2   2 11.5493 2.85668   1
 -15   2   2 9.33505 3.22374   2
 -14   2   2 9.83217 3.23482   2
 -14   2   2 5.70847 2.15165   1
 -13   2   2 147.024 8.63257   2
 -13   2   2 161.561 7.44913   1
 -12   2   2 98.2063 5.45930   1
 -12   2   2 111.717 7.08853   2
 -11   2   2 45.1279 3.48997   1
 -11   2   2 41.0749 4.79099   2
 -10   2   2 120.394 6.81963   2
 -10   2   2 123.339 5.66765   1
  -9   2   2 180.372 8.45359   2
  -9   2   2 175.294 6.78675   1
  -8   2   2 37.5933 2.59018   1
  -7   2   2 0.08042 0.53423   2
  -7   2   2 -0.1391 0.34325   1
   7   2  -2 0.45072 0.46626   3
   6  -2  -2 485.932 13.6034   1
   6   2  -2 385.922 12.9736   3
  -6   2   2 481.436 12.7465   1
  -6   2   2 490.275 12.9409   1
   5  -2  -2 663.560 18.2965   1
  -5   2   2 667.813 17.4138   1
  -5   2   2 702.448 17.4911   1
  -5   2   2 667.699 20.5074   2
  -4   2   2 133.437 4.01360   1
  -4   2   2 132.492 4.03557   1
  -4   2   2 126.068 6.02877   2
   4   2  -2 134.911 5.30910   2
  -3   2   2 91.5898 4.75888   2
   3   2  -2 83.7695 4.04006   2
   2   2  -2 77.1103 3.84093   2
  -2   2   2 77.0132 4.28685   2
   1   2  -2 1095.36 29.9377   2
  -1   2   2 1076.40 30.3807   2
   0   2  -2 152.488 6.14885   2
   0   2   2 150.383 6.39641   2
   1   2   2 1096.38 30.3637   2
  -1   2  -2 1084.16 30.1927   2
  -2   2  -2 84.0178 4.37597   2
   2   2   2 82.6425 4.27490   2
   3   2   2 85.6888 4.29030   2
  -3   2  -2 83.9641 4.45513   2
  -4   2  -2 122.110 5.71923   2
   4   2   2 126.253 5.37295   2
   5   2   2 675.961 19.7902   2
  -5   2  -2 670.029 17.1785   1
  -5   2  -2 708.967 17.3166   1
  -5   2  -2 667.339 20.4886   2
   6  -2   2 510.192 14.4461   1
  -6   2  -2 485.542 13.2484   1
  -6   2  -2 473.028 15.9028   2
  -6   2  -2 509.830 13.4715   1
  -7   2  -2 98.4743 5.42682   2
  -9   2  -2 171.909 6.59580   1
  -9   2  -2 180.464 8.35120   2
 -10   2  -2 121.660 5.54179   1
 -10   2  -2 128.618 7.08338   2
 -11   2  -2 43.6694 3.39194   1
 -11   2  -2 43.8650 4.76887   2
 -12   2  -2 109.563 5.61523   1
 -12   2  -2 106.126 6.82075   2
 -13   2  -2 170.867 7.52591   1
 -13   2  -2 155.205 8.82775   2
 -14   2  -2 8.23771 2.81425   2
 -14   2  -2 6.92904 2.21274   1
 -15   2  -2 8.68877 2.52333   1
 -15   2  -2 18.8429 4.24755   2
 -16   2  -2 1.66032 2.57335   2
 -16   2  -2 10.4431 2.75842   1
 -17   2  -2 19.8837 4.84877   2
 -17   2  -2 18.9879 3.77142   1
 -18   2  -2 5.91614 3.24079   2
 -18   2  -2 2.14030 2.33870   1
 -16   3   2 1.02739 1.93182   1
 -16   3   2 0.77206 2.67100   2
 -15   3   2 5.94146 2.32276   1
 -15   3   2 7.22924 3.58425   2
 -14   3   2 3.34452 3.10149   2
 -14   3   2 5.29972 2.08542   1
 -13   3   2 3.04954 1.59087   1
 -13   3   2 5.58691 3.13148   2
 -12   3   2 4.58296 2.77977   2
 -12   3   2 3.09694 1.62274   1
 -11   3   2 43.3593 5.56441   2
 -11   3   2 41.4995 3.23175   1
 -10   3   2 58.2522 6.32272   2
 -10   3   2 52.9918 3.26921   1
  -9   3   2 150.066 5.49969   1
  -9   3   2 162.752 8.79122   2
  -8   3   2 27.0585 1.77747   1
  -8   3   2 32.0054 4.59381   2
  -7   3   2 101.308 6.60301   2
  -6   3   2 8.13594 2.41486   2
   6   3  -2 9.20599 1.84894   2
   5   3  -2 1.89206 1.22148   2
  -5   3   2 3.47680 1.86789   2
   4   3  -2 68.4364 4.27273   2
  -4   3   2 64.6743 5.02724   2
  -3   3   2 177.658 8.47363   2
   3   3  -2 168.652 7.41103   2
  -2   3   2 17.5947 3.01546   2
   2   3  -2 14.0074 2.56184   2
  -1   3   2 60.7145 4.66585   2
   1   3  -2 66.0287 4.45561   2
   0   3  -2 86.6183 5.23686   2
   0   3   2 87.8003 5.36371   2
   1   3   2 76.1026 4.94026   2
  -1   3  -2 61.1276 4.44643   2
  -2   3  -2 12.3809 2.63865   2
   2   3   2 11.5544 2.41661   2
   3   3   2 161.410 7.37279   2
  -3   3  -2 158.153 7.72538   2
  -4   3  -2 80.0670 5.35237   2
   4   3   2 81.1881 4.87324   2
   5   3   2 6.40840 1.81743   2
  -5   3  -2 4.07334 1.80023   2
  -6   3  -2 12.1137 2.66975   2
   6   3   2 10.9613 2.25547   2
  -7   3  -2 101.375 6.59981   2
  -8   3  -2 31.2931 4.57064   2
  -9   3  -2 156.868 8.75851   2
  -9   3  -2 151.156 5.07307   1
 -10   3  -2 63.0154 6.69940   2
 -10   3  -2 54.6190 3.10130   1
 -11   3  -2 38.1820 2.93255   1
 -11   3  -2 39.3147 5.39939   2
 -12   3  -2 2.43172 1.32670   1
 -12   3  -2 3.21159 2.48318   2
 -13   3  -2 4.63928 2.90341   2
 -13   3  -2 1.90416 1.52569   1
 -14   3  -2 6.65944 2.09111   1
 -14   3  -2 5.47782 2.98655   2
 -15   3  -2 6.86330 3.65845   2
 -15   3  -2 9.75452 2.43150   1
 -16   3  -2 9.96328 4.25949   2
 -16   3  -2 1.79348 1.86377   1
 -13   4   2 6.08904 3.92706   2
 -12   4   2 8.52369 3.92284   2
 -11   4   2 34.9232 6.25061   2
 -10   4   2 17.9422 4.72882   2
  -9   4   2 12.3756 4.01534   2
  -8   4   2 2.16366 2.37269   2
  -7   4   2 4.41827 2.72756   2
  -6   4   2 34.4115 5.41005   2
   6   4  -2 31.9155 3.87450   2
   5   4  -2 56.0127 4.42183   2
  -5   4   2 74.9967 7.60632   2
  -4   4   2 11.6188 3.22078   2
   4   4  -2 9.56015 2.54425   2
   3   4  -2 44.6805 4.77856   2
  -3   4   2 49.8518 5.76019   2
   2   4  -2 1.14265 1.71366   2
  -2   4   2 -2.7630 1.53843   2
  -1   4   2 28.4112 4.34065   2
   1   4  -2 28.5299 4.12832   2
   0   4   2 28.7522 4.36054   2
   0   4  -2 25.0424 3.86068   2
   1   4   2 27.8496 4.28889   2
  -1   4  -2 34.5051 4.70861   2
  -2   4  -2 -0.8345 1.60496   2
   2   4   2 1.26811 1.59757   2
   3   4   2 48.3325 5.26781   2
  -3   4  -2 40.6852 5.33620   2
   4   4   2 9.42587 2.57015   2
  -4   4  -2 11.8146 3.17369   2
  -5   4  -2 64.9596 7.02292   2
   5   4   2 63.4155 5.11171   2
  -6   4  -2 28.2545 4.77998   2
   6   4   2 22.4109 3.46666   2
  -7   4  -2 4.11895 2.52747   2
  -8   4  -2 0.00289 2.53894   2
  -9   4  -2 17.9071 4.51992   2
 -10   4  -2 17.6070 4.29028   2
 -11   4  -2 38.7001 6.16105   2
 -12   4  -2 5.58417 3.39460   2
 -13   4  -2 2.40076 3.24103   2
  -9   5   2 1.65520 3.16129   2
  -8   5   2 -1.8152 2.97529   2
  -7   5   2 9.63867 4.02309   2
  -6   5   2 10.8471 4.01741   2
   5   5  -2 3.21222 2.20165   2
  -5   5   2 3.28480 3.40668   2
   4   5  -2 1.15238 2.04052   2
  -4   5   2 -1.4189 2.27861   2
  -3   5   2 1.63286 2.53886   2
   3   5  -2 8.93282 3.02824   2
   2   5  -2 11.7352 3.19546   2
  -2   5   2 13.4642 4.02803   2
  -1   5   2 1.91353 2.64084   2
   1   5  -2 4.03970 2.44824   2
   0   5   2 25.3748 4.66500   2
   0   5  -2 10.6767 3.42532   2
   1   5   2 0.75808 2.38005   2
  -1   5  -2 2.27156 2.58480   2
   2   5   2 16.7715 4.06818   2
  -2   5  -2 10.0794 3.40706   2
  -3   5  -2 5.86285 3.14951   2
   3   5   2 4.39177 2.47584   2
   4   5   2 -0.7702 1.76077   2
  -4   5  -2 3.72155 2.75697   2
   5   5   2 1.91692 1.93478   2
  -5   5  -2 1.21641 2.79665   2
  -6   5  -2 4.29897 3.20164   2
   6   5   2 4.44704 2.22400   2
  -7   5  -2 6.07078 3.69072   2
  -8   5  -2 3.04196 3.45762   2
  -9   5  -2 2.02319 3.15327   2
 -19   0   3 -2.2247 2.44638   2
  19   0  -3 0.48572 2.30641   1
  18   0  -3 29.0468 4.27146   1
 -18   0   3 36.0964 5.26057   2
  17   0  -3 7.99073 2.73481   1
 -17   0   3 7.33700 2.61384   2
  16   0  -3 90.4076 6.00972   1
  15   0  -3 -0.1125 1.64813   1
  14   0  -3 15.4450 2.80407   1
  13   0  -3 26.7619 3.37339   1
  12   0  -3 191.692 7.92366   1
 -12   0   3 185.296 7.83577   1
 -11   0   3 313.747 10.6258   1
  11   0  -3 314.117 10.7860   1
  10   0  -3 174.649 6.99745   1
 -10   0   3 181.533 6.92791   1
  -9   0   3 236.048 8.04458   1
   9   0  -3 230.089 8.11523   1
   8   0  -3 346.201 10.5022   1
  -8   0   3 330.803 10.2801   1
  -7   0   3 1064.66 26.8894   1
   7   0  -3 1033.06 26.9818   1
   6   0  -3 258.398 7.99636   1
  -6   0   3 266.395 7.93124   1
   5   0  -3 154.438 5.14634   1
  -5   0   3 152.681 5.01634   1
   4   0  -3 868.472 22.0395   1
  -4   0   3 887.832 21.9639   1
  -3   0   3 453.781 11.7611   1
   3   0  -3 462.409 11.8358   1
  -2   0   3 1.18133 0.48072   1
   2   0  -3 2.85062 0.61809   1
   1   0  -3 187.530 4.93609   1
  -1   0   3 184.238 5.00388   2
   0   0  -3 -0.1509 0.11796   1
   0   0   3 1.07908 0.19478   2
   1   0   3 181.840 4.90941   1
  -1   0  -3 182.360 4.78165   1
   2   0   3 1.64539 0.61185   1
  -2   0  -3 2.50011 0.57045   1
  -2   0  -3 1.37567 0.65084   3
  -3   0  -3 474.366 11.9330   1
  -3   0  -3 459.766 13.2665   3
   3   0   3 469.459 12.1781   1
  -4   0  -3 862.773 23.7070   3
   4   0   3 860.202 21.7918   1
  -5   0  -3 156.043 4.93136   1
   5   0   3 148.151 5.19128   1
  -6   0  -3 260.900 9.16545   3
   6   0   3 267.120 8.23310   1
  -6   0  -3 268.509 7.92243   1
  -7   0  -3 1053.29 26.6461   1
  -7   0  -3 1058.50 29.6281   3
   7   0   3 1014.55 26.9605   1
  -8   0  -3 335.594 11.8465   3
   8   0   3 342.006 10.5898   1
  -8   0  -3 332.062 10.1274   1
  -9   0  -3 224.100 7.76541   1
  -9   0  -3 222.243 9.27092   3
   9   0   3 224.054 8.07952   1
 -10   0  -3 181.994 6.87423   1
 -10   0  -3 173.401 8.28350   3
  10   0   3 172.940 7.08858   1
  11   0   3 312.210 10.7982   1
 -11   0  -3 305.633 10.4095   1
  12   0   3 198.830 8.20164   1
 -12   0  -3 193.693 7.80245   1
  13   0   3 20.2788 3.06242   1
 -13   0  -3 32.8035 3.76336   1
  14   0   3 13.7082 2.87960   1
  15   0   3 3.11926 2.16474   1
  16   0   3 82.0334 5.93684   1
  17   0   3 9.48643 2.75725   1
  18   0   3 38.6303 5.09786   1
  19   0   3 2.92641 2.43211   1
 -19   1   3 16.1450 4.16213   2
  18  -1  -3 5.77404 3.04863   1
  18   1  -3 0.64276 1.55480   1
 -18   1   3 4.01431 2.89994   2
 -18   1   3 3.64381 2.68587   1
  17  -1  -3 11.5751 3.28482   1
 -17   1   3 11.8734 3.73583   2
 -17   1   3 9.80247 2.85560   1
  17   1  -3 11.1398 2.31362   1
  16  -1  -3 14.5351 3.59594   1
 -16   1   3 13.2694 3.16546   1
  16   1  -3 16.7861 2.56885   1
 -16   1   3 22.6558 4.40269   2
  15  -1  -3 36.6018 4.86893   1
 -15   1   3 30.6426 4.40580   2
  15   1  -3 36.4110 3.51129   1
 -15   1   3 35.8894 4.36777   1
  14  -1  -3 48.6539 5.26919   1
 -14   1   3 51.3871 4.93857   1
  14   1  -3 37.1987 3.18794   1
 -14   1   3 48.3111 5.30784   2
  13  -1  -3 10.6718 2.63409   1
 -13   1   3 11.4042 2.37671   1
 -13   1   3 12.4839 2.79177   2
  13   1  -3 13.4477 2.07787   1
  12  -1  -3 178.717 8.06617   1
  12   1  -3 166.783 6.35632   1
 -12   1   3 169.426 7.41908   1
 -12   1   3 167.597 7.98194   2
  11  -1  -3 126.832 6.43488   1
 -11   1   3 120.567 5.86267   1
 -11   1   3 109.261 6.07841   2
  11   1  -3 116.704 4.93571   1
  10  -1  -3 154.536 6.84200   1
  10   1  -3 148.653 5.46502   1
 -10   1   3 155.043 7.02984   2
 -10   1   3 137.821 6.20108   1
   9  -1  -3 245.329 8.86508   1
  -9   1   3 241.174 9.18149   2
  -9   1   3 230.613 8.31744   1
   9   1  -3 245.639 7.48610   1
  -8  -1   3 1.57295 0.83938   1
   8  -1  -3 0.99378 1.06614   1
   8   1  -3 1.96761 0.62692   1
   8   1  -3 1.54194 0.73244   1
  -8   1   3 1.17044 0.91045   1
   8   1  -3 3.26078 1.31170   3
  -8   1   3 3.67686 1.31609   2
   7  -1  -3 1398.22 35.5448   1
   7   1  -3 1394.20 33.6989   1
   7   1  -3 1376.27 37.8321   3
  -7   1   3 1389.38 37.8197   2
  -7   1   3 1379.87 35.1090   1
   7   1  -3 1388.89 33.9631   1
   6  -1  -3 196.748 7.06932   1
   6   1  -3 209.172 5.67740   1
  -6   1   3 216.928 6.90853   1
   6   1  -3 210.600 7.39575   3
   6   1  -3 204.292 5.81452   1
  -6   1   3 218.344 7.67272   2
   5  -1  -3 777.500 21.3017   1
  -5   1   3 812.412 21.0772   1
   5   1  -3 839.403 22.5833   3
   5   1  -3 834.772 19.6762   1
   5   1  -3 839.905 19.7440   1
  -5   1   3 805.714 22.9026   2
   4  -1  -3 136.374 4.76272   1
  -4   1   3 130.280 4.50090   1
  -4   1   3 140.046 5.29865   2
   4   1  -3 132.601 4.67986   3
   3  -1  -3 228.151 6.58781   1
   3   1  -3 220.427 6.50757   3
  -3   1   3 213.724 7.27271   2
  -3   1   3 218.693 6.34849   1
   2   1  -3 5469.14 135.608   3
  -2   1   3 5259.28 135.163   2
   2   1  -3 5216.92 134.972   2
  -1   1   3 8993.59 241.878   2
  -1   1   3 9691.48 224.464   1
   1   1  -3 8918.26 238.230   2
  -1   1   3 9999.99 224.037   1
   0   1  -3 1921.39 48.9705   3
   0   1  -3 1907.68 49.2688   2
  -2   1  -3 5480.14 131.301   1
  -2   1  -3 5447.90 140.092   3
  -2   1  -3 5550.95 131.133   1
  -2   1  -3 5477.98 139.153   2
  -3   1  -3 226.621 7.28375   2
   3   1   3 238.192 5.74643   1
  -3   1  -3 216.170 7.29676   3
   3   1   3 228.724 5.73382   1
   4  -1   3 134.525 4.63952   1
  -4   1  -3 125.584 4.22809   1
   4   1   3 138.759 3.86885   1
  -4   1  -3 129.148 5.16126   3
   5  -1   3 788.479 20.5569   1
   5   1   3 818.824 19.5616   1
  -5   1  -3 760.148 20.0596   1
  -5   1  -3 759.224 22.3687   3
   5   1   3 783.247 19.5812   1
   5   1   3 837.861 22.0590   3
  -5   1  -3 754.903 21.7577   2
   6  -1   3 220.480 7.18667   1
  -6   1  -3 208.529 7.35888   2
  -6   1  -3 199.508 7.86776   3
  -6   1  -3 203.840 6.61217   1
   6   1   3 210.584 7.50904   3
   6   1   3 204.294 6.17797   1
   6   1   3 206.284 6.03568   1
   7  -1   3 1393.11 36.0822   1
  -7  -1  -3 1405.58 35.0462   1
   7   1   3 1413.15 34.9322   1
  -7   1  -3 1395.01 38.1316   2
  -7   1  -3 1397.93 39.2066   3
   7   1   3 1397.54 34.6231   1
  -7   1  -3 1394.81 35.4327   1
   7   1   3 1486.93 38.8300   3
  -8  -1  -3 2.11250 0.88870   1
   8  -1   3 2.58632 1.28423   1
  -8  -1  -3 1.32946 1.25371   3
  -8   1  -3 2.03881 1.08224   1
  -8   1  -3 2.57148 1.33971   3
   8   1   3 2.53513 0.88550   1
   8   1   3 2.45829 0.76147   1
   9  -1   3 231.947 8.66901   1
  -9   1  -3 239.530 9.77810   3
  -9   1  -3 232.334 8.10233   1
  10  -1   3 153.804 6.75988   1
 -10   1  -3 135.428 7.36145   3
 -10   1  -3 142.558 6.08091   1
  10   1   3 140.644 5.60712   1
  11  -1   3 121.218 6.21500   1
 -11   1  -3 118.475 5.60400   1
 -11   1  -3 104.012 5.87118   2
  11   1   3 113.766 5.10635   1
 -11   1  -3 119.956 7.19630   3
  12  -1   3 165.012 7.81357   1
 -12   1  -3 172.737 8.97109   3
 -12   1  -3 160.548 7.87686   2
  12   1   3 173.828 6.70501   1
 -12   1  -3 168.790 7.22965   1
  13  -1   3 10.5452 2.65748   1
  13   1   3 14.3643 2.22634   1
 -13   1  -3 19.4236 3.00775   1
 -13   1  -3 14.0801 2.78907   2
  14  -1   3 43.9892 4.85245   1
 -14   1  -3 54.0134 5.50239   2
 -14   1  -3 50.0091 4.24844   1
  14   1   3 54.5907 3.78057   1
  15  -1   3 34.3675 4.76707   1
  15   1   3 31.3328 3.44998   1
 -15   1  -3 38.4983 4.97723   2
 -15   1  -3 35.1291 4.45122   1
  16  -1   3 11.0945 3.22857   1
 -16   1  -3 19.3150 3.75422   2
  16   1   3 12.5057 2.54293   1
 -16   1  -3 5.83182 2.36668   1
  17  -1   3 11.8397 3.63562   1
 -17   1  -3 10.9808 2.92194   1
 -17   1  -3 8.41663 3.22143   2
  17   1   3 12.4500 2.57568   1
  18  -1   3 4.66425 2.73648   1
 -18   1  -3 2.95194 2.58824   2
 -18   1  -3 3.80485 2.43892   1
  18   1   3 1.28193 1.68993   1
 -19   1  -3 13.5269 4.53957   2
 -18   2   3 4.80903 3.93873   2
 -18   2   3 1.20585 2.47531   1
 -17   2   3 -2.4800 1.75605   1
 -17   2   3 -4.9805 2.47085   2
 -16   2   3 31.4875 5.59323   2
 -16   2   3 40.3671 4.88580   1
 -15   2   3 65.3618 7.12427   2
 -15   2   3 64.6709 5.14927   1
 -14   2   3 7.24672 2.39760   1
 -14   2   3 7.98389 2.93663   2
 -13   2   3 66.5576 4.73556   1
 -13   2   3 75.3685 6.01235   2
 -12   2   3 38.7721 4.80706   2
 -12   2   3 42.4524 3.60087   1
 -11   2   3 48.0924 5.23072   2
 -11   2   3 43.8686 3.54327   1
 -10   2   3 50.5639 4.54134   2
 -10   2   3 42.8321 3.35742   1
  -9   2   3 134.433 7.14614   2
  -9   2   3 126.102 5.52480   1
  -8   2   3 327.587 10.2692   1
  -8   2   3 331.684 12.3978   2
   6  -2  -3 92.5985 4.34101   1
  -6   2   3 79.7826 3.57202   1
   6   2  -3 86.6870 3.57651   3
   5  -2  -3 62.2188 3.43453   1
  -5   2   3 64.3468 2.92273   1
  -5   2   3 71.0400 3.02822   1
   5   2  -3 72.6145 2.76109   3
  -4   2   3 1374.90 32.5862   1
   4   2  -3 1307.71 35.6517   2
  -4   2   3 1322.78 32.5982   1
   3   2  -3 326.437 10.5361   2
  -3   2   3 345.577 11.6977   2
  -2   2   3 140.286 6.20749   2
   2   2  -3 136.819 5.53546   2
   1   2  -3 171.639 6.60291   2
  -1   2   3 178.039 7.17311   2
   0   2   3 2321.67 61.9868   2
   0   2  -3 2366.83 61.5662   2
  -1   2  -3 172.162 6.81585   2
   1   2   3 181.839 7.13838   2
   2   2   3 141.700 6.02552   2
  -2   2  -3 144.538 6.07431   2
   3   2   3 315.083 10.6849   2
  -3   2  -3 325.674 10.8630   2
  -4   2  -3 1310.04 35.8167   2
   4   2   3 1279.57 35.3015   2
   5   2   3 77.5341 3.98921   2
  -5   2  -3 70.2697 2.69165   1
  -5   2  -3 65.2977 2.58478   1
  -5   2  -3 72.6652 4.32698   2
   6  -2   3 95.2369 4.90159   1
  -6   2  -3 96.8529 5.24556   2
  -6   2  -3 96.9919 3.68825   1
  -6   2  -3 101.034 3.86515   1
  -7   2  -3 57.6461 2.96481   1
  -7   2  -3 79.0026 4.70680   2
  -8   2  -3 351.119 12.8420   2
  -9   2  -3 140.448 7.09836   2
  -9   2  -3 119.662 5.28768   1
 -10   2  -3 57.8021 4.74988   2
 -10   2  -3 51.6443 3.53730   1
 -11   2  -3 44.1736 4.88570   2
 -11   2  -3 43.7949 3.35003   1
 -12   2  -3 50.8402 5.62308   2
 -12   2  -3 47.2356 3.70942   1
 -13   2  -3 66.0875 4.60887   1
 -13   2  -3 81.9938 6.19008   2
 -14   2  -3 9.82110 3.25072   2
 -14   2  -3 6.30967 2.12010   1
 -15   2  -3 64.2972 7.04398   2
 -15   2  -3 69.8633 5.21673   1
 -16   2  -3 30.3460 5.18225   2
 -16   2  -3 32.1430 4.29433   1
 -17   2  -3 4.48660 2.78777   2
 -17   2  -3 1.41867 2.14502   1
 -18   2  -3 2.17773 3.74970   2
 -18   2  -3 6.88163 2.84386   1
 -16   3   3 7.14729 3.99797   2
 -16   3   3 4.56501 2.31161   1
 -15   3   3 10.8681 2.59581   1
 -15   3   3 2.16468 3.04578   2
 -14   3   3 10.1106 2.38256   1
 -14   3   3 15.4499 4.45556   2
 -13   3   3 0.23831 2.42827   2
 -13   3   3 4.02412 1.73500   1
 -12   3   3 78.4015 6.69503   2
 -12   3   3 76.3592 4.61250   1
 -11   3   3 13.0821 3.55544   2
 -11   3   3 21.3030 2.68984   1
 -10   3   3 6.39428 2.54017   2
 -10   3   3 12.4394 1.98139   1
  -9   3   3 139.523 8.23547   2
  -9   3   3 124.108 4.94779   1
  -8   3   3 64.3376 5.56147   2
  -8   3   3 53.4066 2.67092   1
  -7   3   3 240.683 11.0554   2
  -6   3   3 121.345 7.25650   2
  -5   3   3 119.702 6.92520   2
   5   3  -3 113.668 5.50551   2
   4   3  -3 7.52315 1.91576   2
  -4   3   3 9.17872 2.50210   2
  -3   3   3 109.664 6.49455   2
   3   3  -3 105.342 5.46822   2
   2   3  -3 50.4151 3.79203   2
  -2   3   3 47.9023 4.17944   2
  -1   3   3 4.98621 2.05665   2
   1   3  -3 5.75037 1.76756   2
   0   3  -3 439.952 14.8998   2
   0   3   3 436.516 15.3532   2
   1   3   3 7.42934 2.06400   2
  -1   3  -3 6.44517 2.08378   2
  -2   3  -3 54.8817 4.18784   2
   2   3   3 53.2553 4.21381   2
  -3   3  -3 101.971 6.01714   2
   3   3   3 100.185 5.70524   2
  -4   3  -3 8.76950 2.37299   2
   4   3   3 9.05966 2.09579   2
   5   3   3 114.389 5.97641   2
  -5   3  -3 118.100 6.73644   2
   6   3   3 113.400 5.95686   2
  -6   3  -3 110.593 6.74137   2
  -7   3  -3 210.165 9.87564   2
  -8   3  -3 47.7568 5.32821   2
  -9   3  -3 132.651 4.43873   1
  -9   3  -3 123.278 7.70871   2
 -10   3  -3 13.8094 1.73670   1
 -10   3  -3 5.49882 2.58932   2
 -11   3  -3 15.0195 2.10853   1
 -11   3  -3 17.4553 4.01384   2
 -12   3  -3 68.8619 4.05969   1
 -12   3  -3 70.3866 7.49350   2
 -13   3  -3 4.85539 3.18726   2
 -13   3  -3 0.23927 1.32889   1
 -14   3  -3 10.9456 2.41582   1
 -14   3  -3 8.69137 3.84636   2
 -15   3  -3 7.93562 2.20991   1
 -15   3  -3 8.51433 3.77988   2
 -16   3  -3 9.25416 2.48690   1
 -16   3  -3 8.21456 4.17986   2
 -13   4   3 4.44507 3.41834   2
 -12   4   3 1.49580 2.86254   2
 -11   4   3 15.5979 4.53365   2
 -10   4   3 2.00282 2.84744   2
  -9   4   3 21.7426 4.93557   2
  -8   4   3 22.4816 4.86895   2
  -7   4   3 15.9760 3.96871   2
   6   4  -3 31.9085 3.80562   2
  -6   4   3 25.1355 4.57991   2
  -5   4   3 56.9121 6.56924   2
   5   4  -3 56.4330 4.42869   2
  -4   4   3 5.35703 2.85748   2
   4   4  -3 6.46765 2.21572   2
   3   4  -3 47.1883 4.24646   2
  -3   4   3 46.2611 5.90633   2
   2   4  -3 3.43725 1.84298   2
  -2   4   3 7.53578 2.63407   2
   1   4  -3 19.0899 3.47747   2
  -1   4   3 19.9986 3.73254   2
   0   4   3 20.9403 3.84130   2
   0   4  -3 23.9231 3.87279   2
  -1   4  -3 13.3931 3.04230   2
   1   4   3 21.7363 4.02649   2
   2   4   3 7.57208 2.55227   2
  -2   4  -3 2.53203 1.96350   2
   3   4   3 47.4269 5.11815   2
  -3   4  -3 50.2664 5.85692   2
   4   4   3 5.61842 2.18525   2
  -4   4  -3 5.23011 2.27531   2
  -5   4  -3 60.8908 6.59885   2
   5   4   3 53.3545 4.71133   2
  -6   4  -3 24.8760 4.57355   2
   6   4   3 34.2519 4.24520   2
  -7   4  -3 16.5523 4.02120   2
  -8   4  -3 14.7559 3.97677   2
  -9   4  -3 25.8827 4.87354   2
 -10   4  -3 3.78748 2.91252   2
 -11   4  -3 13.7206 3.91035   2
 -12   4  -3 -1.0279 3.02567   2
 -13   4  -3 2.97854 3.44902   2
  -9   5   3 3.16798 3.94165   2
  -8   5   3 5.10406 3.57574   2
  -7   5   3 8.27629 3.84972   2
  -6   5   3 2.05833 3.14387   2
  -5   5   3 -3.5272 2.71598   2
   4   5  -3 3.79565 2.51524   2
  -4   5   3 3.58937 2.87746   2
   3   5  -3 8.84242 2.83168   2
  -3   5   3 4.29417 2.93857   2
   2   5  -3 13.3490 3.42108   2
  -2   5   3 16.7869 4.35910   2
   1   5  -3 -0.4679 1.99218   2
  -1   5   3 2.97464 2.54987   2
   0   5   3 17.5391 4.11104   2
   0   5  -3 21.2632 4.32294   2
  -1   5  -3 -0.5264 2.17479   2
   1   5   3 -0.9182 1.97574   2
   2   5   3 20.5771 4.36532   2
  -2   5  -3 9.17943 3.45852   2
  -3   5  -3 3.13558 2.79152   2
   3   5   3 1.42625 2.46788   2
   4   5   3 3.87153 2.32424   2
  -4   5  -3 2.66645 3.06845   2
  -5   5  -3 1.97073 2.88439   2
   5   5   3 -0.1729 1.92663   2
  -6   5  -3 1.29681 2.93110   2
   6   5   3 3.04212 2.36371   2
  -7   5  -3 7.77879 3.98802   2
  -8   5  -3 4.08072 3.43956   2
  -9   5  -3 5.67071 3.89681   2
 -19   0   4 3.09005 2.52126   2
  19   0  -4 0.38442 1.94388   1
 -18   0   4 31.1184 5.06817   2
  18   0  -4 30.6155 4.58310   1
  17   0  -4 -2.4033 1.81734   1
 -17   0   4 -0.3738 2.12711   2
 -16   0   4 20.4140 3.73235   2
  16   0  -4 26.9926 3.89633   1
  15   0  -4 2.21479 1.69524   1
  14   0  -4 32.6596 3.95297   1
  13   0  -4 41.2929 4.28239   1
 -12   0   4 104.098 5.56112   1
  12   0  -4 95.5284 5.35858   1
 -11   0   4 2.04287 1.38237   1
  11   0  -4 4.38622 1.62594   1
 -10   0   4 1.26899 1.14546   1
  10   0  -4 0.16980 1.01988   1
   9   0  -4 399.227 12.0313   1
  -9   0   4 378.238 11.8215   1
  -8   0   4 1518.39 38.8876   1
   8   0  -4 1570.60 39.0848   1
   7   0  -4 809.660 21.6275   1
  -7   0   4 833.749 21.5834   1
  -6   0   4 146.047 5.12071   1
   6   0  -4 148.241 5.21538   1
   5   0  -4 2417.60 59.1130   1
  -5   0   4 2459.42 59.0506   1
   4   0  -4 3232.45 76.8240   1
  -4   0   4 3176.51 76.7652   1
  -3   0   4 2535.22 59.5877   1
   3   0  -4 2434.51 59.5976   1
  -2   0   4 946.468 24.1215   2
   2   0  -4 947.305 22.9652   1
  -2   0   4 920.128 22.9398   1
   1   0  -4 1011.16 24.3278   1
  -1   0   4 1006.73 25.5672   2
   1   0  -4 988.130 24.3045   1
   0   0   4 1334.33 34.4193   2
   0   0  -4 1313.04 32.6012   1
   0   0   4 1424.67 32.7716   1
  -1   0  -4 978.739 24.1726   1
   1   0   4 1020.31 24.3760   1
  -2   0  -4 917.816 24.4961   3
  -2   0  -4 923.272 22.3919   1
   2   0   4 914.367 22.6229   1
  -3   0  -4 2508.70 59.5311   1
   3   0   4 2448.48 59.7958   1
  -3   0  -4 2504.38 64.5195   3
  -4   0  -4 3257.66 79.5551   1
   4   0   4 3367.31 79.9694   1
  -4   0  -4 3362.72 86.2190   3
  -5   0  -4 2377.18 57.9322   1
  -5   0  -4 2431.37 63.0836   3
   5   0   4 2383.38 58.3234   1
   6   0   4 146.095 5.37184   1
  -6   0  -4 147.284 5.02644   1
  -6   0  -4 147.408 6.04842   3
   7   0   4 828.112 22.1296   1
  -7   0  -4 840.409 24.3213   3
  -7   0  -4 831.633 21.7060   1
  -8   0  -4 1516.52 42.3366   3
   8   0   4 1554.40 38.8717   1
  -8   0  -4 1503.16 38.3279   1
   9   0   4 386.649 12.1054   1
  -9   0  -4 373.253 13.5827   3
  -9   0  -4 395.131 11.7376   1
  10   0   4 0.99862 1.25569   1
 -10   0  -4 0.59486 1.37032   3
 -10   0  -4 -0.0880 0.89007   1
  11   0   4 6.11457 1.77985   1
 -11   0  -4 3.76470 1.58828   1
  12   0   4 96.5461 5.46854   1
 -12   0  -4 104.370 5.36002   1
 -13   0  -4 38.6570 3.93523   1
  13   0   4 39.6586 4.17357   1
  14   0   4 46.0078 4.81351   1
  15   0   4 0.36055 1.76743   1
  16   0   4 21.0687 3.62338   1
  17   0   4 -1.3701 1.64556   1
  18   0   4 40.0034 5.02994   1
  19   0   4 3.45099 2.60758   1
  18  -1  -4 14.1958 3.85042   1
  18   1  -4 21.8490 2.95803   1
 -18   1   4 28.1260 4.59827   1
 -18   1   4 15.8149 4.09024   2
  17  -1  -4 36.1195 5.02429   1
  17   1  -4 29.7172 3.35433   1
 -17   1   4 34.3569 4.75759   1
 -17   1   4 38.9259 5.53153   2
  16  -1  -4 11.9034 3.20341   1
 -16   1   4 8.81482 2.77095   1
  16   1  -4 9.89444 2.14981   1
 -16   1   4 6.52148 2.75327   2
  15  -1  -4 49.6318 5.42497   1
 -15   1   4 48.3146 5.06164   1
  15   1  -4 45.8189 3.56356   1
 -15   1   4 52.3154 5.90502   2
  14  -1  -4 20.3464 3.52416   1
 -14   1   4 19.7727 3.29209   1
 -14   1   4 28.3378 4.23408   2
  14   1  -4 22.1533 2.69648   1
  13  -1  -4 53.6040 4.51450   1
  13   1  -4 46.6083 3.22069   1
 -13   1   4 49.8946 4.51406   2
 -13   1   4 55.3544 4.31753   1
  12  -1  -4 29.8233 3.82101   1
 -12   1   4 30.2122 3.76360   2
 -12   1   4 28.5660 3.54079   1
  12   1  -4 24.8705 2.59426   1
  11  -1  -4 51.0913 4.17154   1
 -11   1   4 43.2947 3.75887   2
 -11   1   4 48.4218 3.81828   1
  10  -1  -4 13.7987 2.58752   1
 -10   1   4 8.80179 1.94875   2
  10   1  -4 6.73614 1.35176   1
 -10   1   4 6.59903 1.84666   1
   9  -1  -4 165.688 7.12349   1
  -9   1   4 189.256 7.04265   1
   9   1  -4 179.922 5.96452   1
  -9   1   4 192.554 7.75183   2
  -8  -1   4 191.086 6.56929   1
   8  -1  -4 194.886 7.42124   1
  -8   1   4 205.227 7.15411   1
   8   1  -4 199.955 6.13947   1
   8   1  -4 200.507 5.86473   1
  -8   1   4 194.110 7.76195   2
   7  -1  -4 97.9914 4.67958   1
  -7   1   4 103.685 5.00165   2
   7   1  -4 107.298 3.40977   1
  -7   1   4 102.301 4.45914   1
   7   1  -4 102.063 4.85877   3
   7   1  -4 100.196 3.58594   1
   6  -1  -4 915.270 24.3022   1
   6   1  -4 916.449 25.7335   3
  -6   1   4 916.736 25.9090   2
   6   1  -4 938.143 22.7348   1
   6   1  -4 936.498 22.5583   1
  -6   1   4 927.491 23.9827   1
   6   1  -4 932.210 22.7288   1
   5  -1  -4 468.331 13.1075   1
   5   1  -4 476.060 11.3970   1
   5   1  -4 475.508 13.6736   3
  -5   1   4 454.661 12.7896   1
  -5   1   4 452.366 14.0041   2
   5   1  -4 472.613 11.4820   1
   4  -1  -4 340.265 9.62463   1
  -4   1   4 322.577 10.4123   2
   4   1  -4 337.502 9.88123   3
  -4   1   4 329.849 9.36857   1
   3  -1  -4 465.580 12.3051   1
  -3   1   4 454.508 12.0997   1
  -3   1   4 453.016 13.4163   2
   3   1  -4 457.547 12.6780   3
  -2   1   4 2903.67 74.6325   2
   2   1  -4 2890.80 73.6099   2
  -1   1   4 6931.90 179.242   2
  -1   1   4 7111.26 170.283   1
  -1   1   4 7282.55 168.239   1
   1   1  -4 6971.16 180.162   2
   0   1   4 1775.24 47.3042   2
   0   1   4 1825.70 43.2745   1
   0   1  -4 1822.02 46.6134   3
   0   1  -4 1815.73 46.6491   2
   0   1   4 1835.23 43.2773   1
  -1   1  -4 7453.71 184.728   2
   1   1   4 7362.85 170.392   1
   1   1   4 7445.10 170.320   1
   1   1   4 6398.60 181.230   2
   2   1   4 2943.08 69.0338   1
  -2   1  -4 2892.05 69.2556   1
  -2   1  -4 2908.09 69.1534   1
   2   1   4 2952.79 69.2381   1
  -2   1  -4 2870.01 75.0269   3
  -2   1  -4 2905.06 74.4851   2
   4  -1   4 333.915 9.26846   1
  -4   1  -4 296.499 9.69121   2
   4   1   4 325.852 8.50035   1
  -4   1  -4 316.555 8.78936   1
  -4   1  -4 327.506 10.2346   3
   4   1   4 327.888 8.51636   1
   5  -1   4 479.912 13.1367   1
   5   1   4 466.976 12.2731   1
  -5   1  -4 460.351 14.3619   3
  -5   1  -4 475.118 13.8468   2
   5   1   4 466.555 12.1880   1
  -5   1  -4 467.313 12.6327   1
  -6  -1  -4 930.379 23.4084   1
   6  -1   4 903.529 24.0373   1
  -6   1  -4 890.490 23.4763   1
   6   1   4 926.454 22.9456   1
  -6   1  -4 924.130 25.4325   2
  -6   1  -4 902.111 26.2102   3
   6   1   4 951.307 25.8387   3
   6   1   4 905.093 23.0889   1
  -7  -1  -4 115.121 5.32883   3
  -7  -1  -4 109.522 4.11708   1
   7  -1   4 98.9906 4.69483   1
   7   1   4 108.141 3.81684   1
  -7   1  -4 94.7871 5.20421   3
   7   1   4 102.173 4.02612   1
  -7   1  -4 99.9291 4.27646   1
   8  -1   4 192.630 7.43138   1
  -8  -1  -4 200.066 8.08842   3
  -8  -1  -4 202.742 6.66218   1
   8   1   4 202.991 6.55172   1
  -8   1  -4 196.270 6.91726   1
  -8   1  -4 206.148 8.55251   3
   8   1   4 186.588 6.46665   1
   9  -1   4 176.922 7.25184   1
  -9   1  -4 187.603 8.31794   3
  -9   1  -4 177.969 6.71720   1
  10  -1   4 11.0481 2.42982   1
  10   1   4 13.5412 1.97691   1
 -10   1  -4 7.40020 1.88286   1
 -10   1  -4 10.4199 2.60904   3
  11  -1   4 54.6318 4.24312   1
 -11   1  -4 58.4167 4.96249   3
  11   1   4 52.8827 3.43811   1
 -11   1  -4 58.0014 3.89302   1
  12  -1   4 33.9349 4.08485   1
 -12   1  -4 26.1472 4.22548   3
  12   1   4 27.6747 2.87635   1
 -12   1  -4 25.0832 3.07062   1
  13  -1   4 52.6987 5.16939   1
  13   1   4 49.1523 3.47314   1
 -13   1  -4 40.3775 4.46397   2
 -13   1  -4 45.1962 3.87075   1
  14  -1   4 21.3789 3.59955   1
 -14   1  -4 19.8838 3.41631   2
  14   1   4 16.4199 2.58876   1
 -14   1  -4 22.9515 3.27307   1
  15  -1   4 57.2396 5.98382   1
 -15   1  -4 45.8945 5.22098   2
 -15   1  -4 45.2154 4.93427   1
  15   1   4 38.9279 3.95557   1
  16  -1   4 9.80795 3.09006   1
  16   1   4 5.16449 2.03691   1
 -16   1  -4 8.85341 2.63038   1
 -16   1  -4 6.84877 2.84609   2
  17  -1   4 42.3591 5.45902   1
 -17   1  -4 30.2576 4.43848   1
 -17   1  -4 29.4185 4.85888   2
  17   1   4 29.5139 3.61431   1
  18  -1   4 24.0534 4.64301   1
  18   1   4 21.4781 3.21272   1
 -18   1  -4 25.6922 4.96324   2
 -18   1  -4 24.9760 4.20952   1
 -18   2   4 2.14207 3.34406   2
 -18   2   4 1.79292 2.33025   1
 -17   2   4 5.83736 3.34863   2
 -17   2   4 3.55208 2.30476   1
 -16   2   4 3.06136 2.78482   2
 -16   2   4 0.27921 1.90963   1
 -15   2   4 3.43911 2.75205   2
 -15   2   4 9.01241 2.59426   1
 -14   2   4 24.8052 4.37334   2
 -14   2   4 20.5966 3.41629   1
 -13   2   4 38.5348 4.11799   1
 -13   2   4 36.5728 5.05842   2
 -12   2   4 23.6871 3.17026   1
 -12   2   4 22.3611 3.83241   2
 -11   2   4 77.6802 5.65178   2
 -11   2   4 74.4036 4.55189   1
 -10   2   4 68.9236 4.18104   1
 -10   2   4 77.9890 5.61360   2
  -9   2   4 298.810 9.96275   1
  -9   2   4 301.830 11.9898   2
  -8   2   4 205.356 8.92848   2
  -8   2   4 199.612 7.24561   1
   7   2  -4 89.7520 4.02344   3
   6  -2  -4 6.28410 1.57360   1
   6   2  -4 5.35073 1.09240   3
  -6   2   4 3.51816 1.55017   2
   5  -2  -4 91.5984 4.22456   1
   5   2  -4 94.8493 3.36554   3
  -5   2   4 84.5588 3.57343   1
  -5   2   4 90.9664 3.63628   1
  -5   2   4 95.1236 5.22230   2
  -4   2   4 184.540 7.75076   2
  -4   2   4 188.603 5.71089   1
   4   2  -4 186.645 6.58801   2
  -4   2   4 187.882 5.64611   1
  -3   2   4 354.005 9.17714   1
   3   2  -4 377.375 11.3040   2
   2   2  -4 843.800 23.4912   2
  -1   2   4 105.117 5.20315   2
   1   2  -4 104.708 4.67919   2
   0   2   4 75.5427 4.22095   2
   0   2  -4 74.4747 3.91221   2
   1   2   4 102.922 5.06104   2
  -1   2  -4 107.223 4.89619   2
  -2   2  -4 826.499 23.5423   2
   2   2   4 823.458 23.7255   2
  -3   2  -4 344.218 11.4011   2
   3   2   4 346.200 11.4800   2
  -4   2  -4 188.564 7.32631   2
  -4   2  -4 174.409 6.71380   3
   4   2   4 173.804 6.94350   2
  -5   2  -4 89.8688 3.12943   1
   5   2   4 92.4822 4.56476   2
  -5   2  -4 96.9516 3.24400   1
  -5   2  -4 81.9093 4.70889   2
  -5   2  -4 95.7636 4.70506   3
  -6   2  -4 6.84434 1.11481   1
  -6   2  -4 5.35685 1.58049   3
  -6   2  -4 5.35780 1.59354   2
  -6   2  -4 8.48868 1.14825   1
  -7   2  -4 230.044 9.14657   3
  -7   2  -4 225.923 9.15763   2
  -7   2  -4 224.633 7.18370   1
  -8   2  -4 155.349 6.27030   1
  -8   2  -4 213.741 8.69476   2
  -8   2  -4 217.864 8.79746   3
  -9   2  -4 299.672 9.80114   1
  -9   2  -4 317.258 12.0727   2
 -10   2  -4 70.1719 4.07628   1
 -10   2  -4 81.5562 5.54895   2
 -11   2  -4 83.5451 5.74851   2
 -11   2  -4 79.8652 4.50773   1
 -12   2  -4 25.0574 4.02717   2
 -12   2  -4 27.9114 3.33900   1
 -13   2  -4 43.2016 5.43524   2
 -13   2  -4 39.4357 4.16932   1
 -14   2  -4 19.0360 3.17016   1
 -14   2  -4 29.5568 4.59061   2
 -15   2  -4 5.56435 2.83612   2
 -15   2  -4 5.82977 2.22419   1
 -16   2  -4 -0.8713 2.39108   2
 -16   2  -4 2.28906 1.81929   1
 -17   2  -4 11.9114 3.80586   2
 -17   2  -4 12.6215 3.16481   1
 -18   2  -4 7.08008 2.82328   1
 -16   3   4 27.3358 5.91459   2
 -16   3   4 23.3349 3.63324   1
 -15   3   4 7.88282 3.73215   2
 -15   3   4 5.76771 2.21991   1
 -14   3   4 21.6824 3.25743   1
 -14   3   4 30.9219 5.61157   2
 -13   3   4 27.0255 5.39728   2
 -13   3   4 18.4880 3.01374   1
 -12   3   4 24.1392 4.68549   2
 -12   3   4 20.8426 2.85815   1
 -11   3   4 75.7283 7.63512   2
 -11   3   4 71.1892 4.24834   1
 -10   3   4 65.1634 3.76531   1
 -10   3   4 69.8181 5.91544   2
  -9   3   4 22.1113 4.13191   2
  -9   3   4 17.1484 2.04156   1
  -8   3   4 92.0516 3.78378   1
  -8   3   4 95.3231 6.56998   2
  -7   3   4 57.8855 2.14139   1
  -7   3   4 59.8594 5.13668   2
  -6   3   4 62.4876 5.25631   2
   5   3  -4 34.4826 2.95443   2
  -5   3   4 37.6135 4.59806   2
   4   3  -4 33.0210 3.45411   2
  -4   3   4 28.9531 3.91151   2
   3   3  -4 58.7989 3.90023   2
  -3   3   4 52.1472 4.63020   2
   2   3  -4 218.172 8.69169   2
  -2   3   4 216.929 9.60267   2
  -1   3   4 248.227 10.3153   2
   1   3  -4 245.238 9.59621   2
   0   3   4 2.86789 1.59495   2
   0   3  -4 2.46946 1.53133   2
   1   3   4 253.122 10.3643   2
  -1   3  -4 263.385 10.2995   2
  -2   3  -4 213.162 9.09670   2
   2   3   4 205.956 8.98763   2
  -3   3  -4 58.9582 4.47149   2
   3   3   4 50.0436 4.00341   2
  -4   3  -4 22.8347 3.51334   2
   4   3   4 32.2262 3.72901   2
  -5   3  -4 41.1843 4.56641   2
   5   3   4 39.4160 3.53732   2
  -6   3  -4 73.3804 5.25793   2
   6   3   4 67.1699 4.47034   2
  -7   3  -4 54.8674 4.68641   2
  -8   3  -4 94.8173 6.48301   2
  -9   3  -4 15.0688 3.51019   2
  -9   3  -4 14.5151 1.39747   1
 -10   3  -4 69.0930 3.32372   1
 -10   3  -4 70.2224 6.09873   2
 -11   3  -4 70.0648 3.75980   1
 -11   3  -4 77.7771 6.40909   2
 -12   3  -4 23.2187 4.69551   2
 -12   3  -4 14.3866 2.20309   1
 -13   3  -4 20.0629 4.30627   2
 -13   3  -4 21.1010 2.75363   1
 -14   3  -4 11.1037 2.35918   1
 -14   3  -4 11.4602 4.03606   2
 -15   3  -4 5.95404 1.99962   1
 -15   3  -4 3.02486 3.16107   2
 -16   3  -4 15.1945 4.88831   2
 -16   3  -4 25.3571 3.59661   1
 -13   4   4 1.43227 3.26663   2
 -12   4   4 12.4751 4.87524   2
 -11   4   4 4.34649 3.37298   2
 -10   4   4 8.87708 3.76211   2
  -9   4   4 17.4276 4.32620   2
  -8   4   4 2.59318 2.61133   2
  -7   4   4 43.9393 6.27571   2
  -6   4   4 7.09891 2.87664   2
   6   4  -4 11.8353 2.48571   2
   5   4  -4 41.7743 3.76767   2
  -5   4   4 50.3272 6.41822   2
  -4   4   4 42.8577 5.59711   2
   4   4  -4 34.6053 4.03322   2
   3   4  -4 0.80035 1.51669   2
  -3   4   4 -1.1448 1.62901   2
   2   4  -4 49.2023 4.45583   2
  -2   4   4 62.3569 6.45572   2
   1   4  -4 31.3172 4.17624   2
  -1   4   4 34.2650 4.79791   2
   0   4  -4 74.3213 5.57753   2
   0   4   4 68.5937 5.81891   2
  -1   4  -4 39.7527 4.95449   2
   1   4   4 33.6907 4.75360   2
   2   4   4 50.3676 5.40103   2
  -2   4  -4 50.5796 5.72445   2
  -3   4  -4 -0.5357 1.52608   2
   3   4   4 0.44057 1.73068   2
  -4   4  -4 48.3148 5.79847   2
   4   4   4 46.0908 5.25028   2
   5   4   4 43.5187 4.95884   2
  -5   4  -4 37.6490 5.34980   2
  -6   4  -4 12.3867 3.37343   2
   6   4   4 11.0295 2.85180   2
  -7   4  -4 40.8510 5.91429   2
  -8   4  -4 1.17830 2.19684   2
  -9   4  -4 10.0035 3.35040   2
 -10   4  -4 3.79961 3.04193   2
 -11   4  -4 3.54685 3.11661   2
 -12   4  -4 7.81630 4.01840   2
 -13   4  -4 -0.3462 2.85786   2
  -9   5   4 -1.4934 3.35210   2
  -8   5   4 2.57238 3.59160   2
  -7   5   4 7.17387 3.91239   2
  -6   5   4 5.28506 3.29236   2
  -5   5   4 18.2113 4.94473   2
  -4   5   4 6.34790 3.18107   2
  -3   5   4 11.0275 3.74695   2
   2   5  -4 15.2489 3.65964   2
  -2   5   4 14.7157 4.00980   2
   1   5  -4 4.33373 2.42320   2
  -1   5   4 6.03316 3.21791   2
   0   5   4 2.80396 2.60095   2
   0   5  -4 1.26042 2.37150   2
  -1   5  -4 -0.8507 2.11349   2
   1   5   4 0.73615 2.39406   2
  -2   5  -4 7.66122 3.14071   2
   2   5   4 6.42176 2.92201   2
  -3   5  -4 16.8715 4.18465   2
   3   5   4 22.2601 4.48159   2
   4   5   4 1.20434 2.42834   2
  -4   5  -4 0.88732 2.63315   2
  -5   5  -4 26.0091 5.24938   2
   5   5   4 18.8559 3.83717   2
   6   5   4 1.97233 2.32010   2
  -6   5  -4 2.73715 3.12247   2
  -7   5  -4 -0.5978 3.18139   2
  -8   5  -4 2.36623 3.45903   2
  -9   5  -4 1.39517 3.24412   2
  19   0  -5 20.9015 3.65701   1
 -19   0   5 26.7685 4.94590   2
  18   0  -5 9.67153 2.78488   1
 -18   0   5 11.8529 3.49390   2
  17   0  -5 0.33770 1.98439   1
 -17   0   5 -0.1540 2.22136   2
 -16   0   5 5.42437 2.62087   2
  16   0  -5 4.05855 2.18094   1
  15   0  -5 156.591 7.72053   1
 -15   0   5 168.152 8.45869   2
  14   0  -5 8.89714 2.34481   1
  13   0  -5 256.203 9.77006   1
  12   0  -5 34.4533 3.62137   1
 -12   0   5 38.8034 3.84368   1
 -11   0   5 34.1914 3.48800   1
  11   0  -5 21.4305 2.72810   1
 -10   0   5 67.1082 3.97506   1
  10   0  -5 68.8868 4.02691   1
  -9   0   5 2706.07 67.2892   1
   9   0  -5 2754.52 67.3934   1
  -8   0   5 78.8408 3.92157   1
   8   0  -5 80.0304 4.00281   1
   7   0  -5 3.06787 1.08373   1
  -7   0   5 7.38633 1.38224   1
  -6   0   5 5.89526 1.14260   1
   6   0  -5 3.80662 0.98013   1
  -5   0   5 6.12903 1.04895   1
   5   0  -5 5.59346 0.99470   1
   4   0  -5 1014.83 26.0549   1
  -4   0   5 1077.47 26.0927   1
  -3   0   5 3920.45 93.3045   1
  -3   0   5 3949.41 98.9748   2
   3   0  -5 3866.85 93.2980   1
  -2   0   5 -1.1639 0.41499   1
  -2   0   5 -1.1864 0.32123   2
   2   0  -5 -1.1406 0.39748   1
   1   0  -5 830.174 20.5401   1
  -1   0   5 851.496 21.4826   2
  -1   0   5 824.371 20.6123   1
   0   0   5 -7.7868 0.47597   1
   0   0  -5 -5.7779 0.56763   1
   0   0   5 -7.2398 0.35510   2
   1   0   5 833.040 20.5165   1
  -1   0  -5 825.312 20.3233   1
   2   0   5 1.48645 0.67921   1
  -3   0  -5 3913.25 91.6346   1
   3   0   5 3784.77 91.9160   1
  -3   0  -5 3839.82 99.0113   3
  -4   0  -5 1096.22 29.4048   3
   4   0   5 1052.72 26.9925   1
  -4   0  -5 1083.86 26.6752   1
  -5   0  -5 5.91394 1.00758   1
   5   0   5 6.62196 1.16109   1
  -5   0  -5 8.07768 1.47836   3
  -6   0  -5 5.95651 1.48502   3
   6   0   5 4.05898 1.16772   1
  -6   0  -5 9.32979 1.34706   1
  -7   0  -5 2.63023 0.91428   1
   7   0   5 7.19016 1.46576   1
  -7   0  -5 5.76860 1.54754   3
  -8   0  -5 91.0288 4.16177   1
  -8   0  -5 97.2681 5.24025   3
   8   0   5 92.8660 4.50135   1
  -9   0  -5 2774.48 73.4662   3
   9   0   5 2649.55 67.4352   1
  -9   0  -5 2750.21 67.0547   1
  10   0   5 66.2015 4.14937   1
 -10   0  -5 68.3879 3.90306   1
 -10   0  -5 62.8841 4.83862   3
 -11   0  -5 36.9215 3.54498   1
  11   0   5 31.5228 3.49648   1
  12   0   5 36.8305 3.97785   1
 -12   0  -5 32.8802 3.43300   1
 -13   0  -5 284.031 10.4904   1
  13   0   5 286.700 10.9086   1
  14   0   5 6.59429 2.16101   1
 -14   0  -5 5.90168 2.34021   1
  15   0   5 149.643 7.84989   1
  16   0   5 9.98567 2.91505   1
  17   0   5 4.71544 2.28787   1
  18   0   5 7.35706 2.81538   1
  19   0   5 21.5638 4.05250   1
  18  -1  -5 59.8836 6.49928   1
  18   1  -5 56.2927 4.09285   1
 -18   1   5 71.7747 7.84499   2
 -18   1   5 53.8177 6.04513   1
  17  -1  -5 -0.4524 2.26439   1
  17   1  -5 0.67050 1.42209   1
 -17   1   5 0.84938 2.12450   1
 -17   1   5 6.94566 3.07511   2
  16  -1  -5 11.5835 3.19680   1
 -16   1   5 11.5920 3.48026   2
  16   1  -5 8.39045 1.96567   1
 -16   1   5 7.73440 2.65547   1
  15  -1  -5 69.4026 5.62199   1
 -15   1   5 69.0157 6.03650   2
 -15   1   5 81.2900 5.69174   1
  15   1  -5 68.6221 4.24438   1
  14  -1  -5 13.1154 3.07570   1
 -14   1   5 10.7093 2.55496   1
 -14   1   5 15.5277 3.10977   2
  14   1  -5 7.10810 1.83925   1
  13  -1  -5 55.4283 4.73447   1
  13   1  -5 57.6977 3.54671   1
 -13   1   5 65.2237 4.57348   1
 -13   1   5 59.3190 4.94799   2
  12  -1  -5 3.57057 1.79950   1
  12   1  -5 3.70807 1.33354   1
 -12   1   5 3.34751 1.59071   1
 -12   1   5 7.48577 2.24343   2
  11  -1  -5 59.7431 4.41912   1
 -11   1   5 58.6812 4.12105   1
 -11   1   5 55.6873 4.34535   2
  11   1  -5 58.1918 3.31481   1
  10  -1  -5 173.725 7.51859   1
  10   1  -5 181.640 6.21122   1
 -10   1   5 175.742 7.21544   1
 -10   1   5 183.195 7.97773   2
   9  -1  -5 7.15577 1.72378   1
  -9   1   5 3.93077 1.50748   2
   9   1  -5 4.51541 0.99910   1
  -9   1   5 5.72229 1.47804   1
  -8  -1   5 43.4150 2.65102   1
   8  -1  -5 52.3874 3.37700   1
   8   1  -5 40.0995 2.20175   1
   8   1  -5 41.3551 2.01069   1
  -8   1   5 43.0498 3.17166   2
  -8   1   5 48.6493 3.05517   1
   7  -1  -5 221.206 8.00133   1
   7   1  -5 237.654 6.48599   1
   7   1  -5 232.898 6.69907   1
  -7   1   5 248.379 8.68408   2
  -7   1   5 228.638 7.75145   1
   7   1  -5 216.611 6.62800   1
   7   1  -5 240.874 8.50156   3
   6  -1  -5 1518.99 40.6176   1
  -6   1   5 1629.38 40.4624   1
   6   1  -5 1657.55 38.9236   1
   6   1  -5 1626.89 43.4349   3
  -6   1   5 1631.56 43.4957   2
   6   1  -5 1651.50 39.1103   1
   5  -1  -5 410.073 11.7095   1
  -5   1   5 399.041 12.5079   2
  -5   1   5 390.342 11.3904   1
   5   1  -5 416.549 9.99121   1
   5   1  -5 414.094 12.1892   3
   5   1  -5 397.835 10.0697   1
   4  -1  -5 18.6502 1.61988   1
  -4   1   5 16.4664 1.64160   1
  -4   1   5 22.9491 1.88688   2
   4   1  -5 20.1220 1.55482   3
   3  -1  -5 395.856 10.8039   1
  -3   1   5 398.638 10.7065   1
  -3   1   5 380.744 11.7531   2
   2  -1  -5 322.444 8.55102   1
  -2   1   5 284.719 8.31370   1
  -2   1   5 298.214 9.50451   2
   2   1  -5 312.038 8.44990   2
  -1   1   5 29.3023 2.05909   2
   1   1  -5 25.9958 1.41651   2
   0   1   5 632.090 15.8068   1
   0   1   5 623.842 17.7752   2
   0   1   5 636.736 15.7792   1
   0   1  -5 645.332 17.0271   2
   1   1   5 31.0839 2.02196   2
   1   1   5 28.2575 1.28657   1
   1   1   5 29.8314 1.30105   1
  -1   1  -5 30.0763 1.65291   2
  -2   1  -5 335.579 8.35343   1
   2   1   5 293.379 9.62822   2
  -2   1  -5 321.186 9.35928   2
  -2   1  -5 317.319 9.51753   3
   2   1   5 323.638 8.26732   1
  -3   1  -5 419.835 11.9966   2
   3   1   5 417.037 10.6897   1
   3   1   5 424.514 10.7114   1
  -3   1  -5 399.648 12.2750   3
   4  -1   5 19.6454 1.61526   1
   4   1   5 17.5163 1.22571   1
  -4   1  -5 15.6592 1.24895   1
  -4   1  -5 17.6144 1.47773   2
   4   1   5 16.9011 1.18454   1
  -4   1  -5 19.2894 2.10278   3
   5  -1   5 392.598 11.3712   1
  -5   1  -5 405.731 12.0205   2
  -5   1  -5 395.856 12.5820   3
  -5   1  -5 375.600 10.8442   1
   5   1   5 388.202 10.6597   1
   5   1   5 419.095 10.6749   1
   6  -1   5 1596.63 40.2165   1
  -6  -1  -5 1647.13 39.3789   1
  -6   1  -5 1548.78 39.5670   1
  -6   1  -5 1590.72 43.6353   3
   6   1   5 1590.48 39.3259   1
   6   1   5 1620.08 39.1645   1
  -7  -1  -5 228.677 7.33195   1
  -7  -1  -5 245.913 8.89406   3
   7  -1   5 245.967 8.28179   1
   7   1   5 236.850 7.14927   1
  -7   1  -5 237.750 7.65223   1
   7   1   5 229.231 7.35352   1
  -7   1  -5 240.168 9.20506   3
   8  -1   5 42.3677 3.21472   1
  -8  -1  -5 40.7893 2.56295   1
  -8  -1  -5 41.0115 3.37900   3
  -8   1  -5 44.9105 2.83677   1
  -8   1  -5 41.8318 3.62759   3
   9  -1   5 3.80486 1.60920   1
  -9   1  -5 3.99420 1.39077   1
  -9   1  -5 3.62917 1.80026   3
  10  -1   5 180.505 7.61822   1
 -10   1  -5 167.902 6.91055   1
  10   1   5 183.500 6.70348   1
 -10   1  -5 175.456 8.56544   3
  11  -1   5 55.9022 4.34472   1
  11   1   5 57.7898 3.62658   1
 -11   1  -5 58.8678 3.99604   1
 -11   1  -5 62.2757 5.18772   3
  12  -1   5 -0.9993 1.37809   1
 -12   1  -5 4.79651 2.44159   3
  12   1   5 5.73567 1.55204   1
 -12   1  -5 2.54120 1.53490   1
  13  -1   5 59.3260 4.84510   1
  13   1   5 59.4392 3.92525   1
 -13   1  -5 59.7540 4.35285   1
  14  -1   5 13.3206 3.09555   1
 -14   1  -5 13.7163 3.16141   2
 -14   1  -5 8.82215 2.32046   1
  14   1   5 9.41357 2.12666   1
  15  -1   5 67.6642 5.64619   1
 -15   1  -5 77.0837 5.43398   1
  15   1   5 63.9946 4.51882   1
 -15   1  -5 67.4769 5.77455   2
  16  -1   5 11.9035 3.13324   1
 -16   1  -5 4.87835 2.44447   2
  16   1   5 13.3281 2.62489   1
 -16   1  -5 8.55342 2.63146   1
  17  -1   5 3.07681 2.48519   1
  17   1   5 0.49276 1.59970   1
 -17   1  -5 -0.3856 1.78272   1
 -17   1  -5 -2.3687 1.98192   2
  18  -1   5 60.6249 6.76409   1
 -18   1  -5 58.3113 6.81456   2
 -18   1  -5 54.7906 6.07930   1
  18   1   5 51.1070 4.82557   1
 -17   2   5 7.60260 4.08056   2
 -17   2   5 18.5891 3.76821   1
 -16   2   5 33.9120 4.73169   1
 -16   2   5 30.6082 5.35204   2
 -15   2   5 18.7750 3.22652   1
 -15   2   5 11.7122 3.78163   2
 -14   2   5 9.70479 2.44072   1
 -14   2   5 8.66343 3.20448   2
 -13   2   5 36.3314 4.94933   2
 -13   2   5 27.7086 3.58921   1
 -12   2   5 36.9859 3.86846   1
 -12   2   5 35.9026 4.84366   2
 -11   2   5 20.2725 2.84733   1
 -11   2   5 20.5673 3.50464   2
 -10   2   5 230.128 8.53188   1
 -10   2   5 220.958 10.0879   2
  -9   2   5 209.021 7.79286   1
  -9   2   5 211.468 9.54361   2
  -8   2   5 157.685 7.74852   2
  -8   2   5 162.258 6.31038   1
   7  -2  -5 58.2449 3.66505   1
  -7   2   5 60.4696 4.24308   2
   7   2  -5 37.2045 2.57465   3
   6  -2  -5 26.6930 2.82953   1
  -6   2   5 24.1118 3.03697   2
   6   2  -5 28.9076 1.96217   3
   5  -2  -5 465.322 13.3569   1
  -5   2   5 464.626 12.6542   1
   5   2  -5 464.496 12.7917   3
  -5   2   5 432.627 12.5453   1
  -5   2   5 467.677 15.2782   2
  -4   2   5 760.269 22.7762   2
  -4   2   5 780.335 19.3479   1
   4   2  -5 759.208 20.9421   2
  -4   2   5 731.915 19.3484   1
   4   2  -5 760.826 19.8175   3
  -3   2   5 427.985 14.2914   2
  -3   2   5 443.745 11.1862   1
   3   2  -5 443.268 13.0022   2
  -3   2   5 427.527 11.1796   1
   2   2  -5 362.985 10.9819   2
  -2   2   5 337.039 11.8989   2
   0   2   5 484.077 15.2573   2
   1   2   5 558.876 17.1146   2
  -1   2  -5 550.405 15.1709   3
  -1   2  -5 564.875 16.5955   2
  -2   2  -5 514.190 15.1626   2
  -2   2  -5 484.990 13.9623   3
   2   2   5 477.683 15.2854   2
   3   2   5 432.371 13.7183   2
  -3   2  -5 423.393 13.5064   2
  -4   2  -5 725.335 21.4805   2
   4   2   5 727.130 21.3248   2
  -4   2  -5 742.241 21.0016   3
  -5   2  -5 467.744 11.9747   1
  -5   2  -5 455.394 11.8483   1
  -5   2  -5 448.403 14.3364   3
   5   2   5 449.186 14.3236   2
  -5   2  -5 467.996 14.8505   2
  -6   2  -5 23.7753 2.87868   2
  -6   2  -5 27.0248 1.84613   1
  -6   2  -5 23.1886 2.88749   3
  -6   2  -5 28.0968 1.78934   1
  -7   2  -5 64.7585 3.09519   1
  -7   2  -5 61.0443 4.17141   2
  -7   2  -5 63.5591 4.29789   3
  -8   2  -5 167.568 6.00832   1
  -8   2  -5 160.162 7.56484   2
  -8   2  -5 160.831 7.69893   3
  -9   2  -5 212.863 7.50525   1
  -9   2  -5 218.268 9.45612   2
  -9   2  -5 207.689 9.57676   3
 -10   2  -5 216.181 7.98441   1
 -10   2  -5 232.260 10.3132   3
 -10   2  -5 227.325 10.0234   2
 -11   2  -5 23.6857 2.84208   1
 -11   2  -5 18.9144 3.38447   2
 -12   2  -5 26.4132 4.07513   2
 -12   2  -5 30.2285 3.34675   1
 -13   2  -5 34.0247 4.80381   2
 -13   2  -5 31.7057 3.57278   1
 -14   2  -5 10.5549 2.54459   1
 -14   2  -5 10.9321 3.27361   2
 -15   2  -5 18.6668 3.25416   1
 -15   2  -5 15.0907 3.76432   2
 -16   2  -5 25.3628 4.70881   2
 -16   2  -5 28.9785 4.13545   1
 -17   2  -5 11.6828 4.20555   2
 -17   2  -5 13.9982 3.18323   1
 -16   3   5 1.11176 3.25623   2
 -16   3   5 0.83999 2.01094   1
 -15   3   5 38.1447 6.26870   2
 -15   3   5 30.5830 4.02539   1
 -14   3   5 45.2603 6.63751   2
 -14   3   5 40.3446 4.28823   1
 -13   3   5 78.2028 8.27296   2
 -13   3   5 73.3446 4.88482   1
 -12   3   5 20.6075 4.48303   2
 -12   3   5 16.4516 2.58318   1
 -11   3   5 37.7540 3.23383   1
 -11   3   5 42.1116 5.84461   2
 -10   3   5 33.4671 3.14246   1
 -10   3   5 32.0282 4.95269   2
  -9   3   5 28.1726 2.67464   1
  -9   3   5 27.6555 4.47808   2
  -8   3   5 9.31279 2.72062   2
  -8   3   5 8.13465 1.43028   1
  -7   3   5 7.72108 2.55424   2
  -7   3   5 5.31961 0.91745   1
  -6   3   5 33.9796 4.44149   2
   5   3  -5 77.5038 4.23775   2
  -5   3   5 77.7355 5.57336   2
  -4   3   5 84.2766 5.85942   2
   4   3  -5 82.8257 4.55302   2
  -3   3   5 379.037 14.2458   2
   3   3  -5 380.772 12.7107   2
  -2   3   5 48.3561 4.30062   2
   2   3  -5 55.3642 3.87151   2
  -1   3   5 158.603 7.81267   2
   1   3  -5 158.811 7.12607   2
   0   3   5 10.3125 2.50884   2
   0   3  -5 7.34302 2.00284   2
   1   3   5 149.466 7.50858   2
  -1   3  -5 156.362 7.28146   2
  -2   3  -5 54.2618 4.33440   2
   2   3   5 61.4006 4.47305   2
   3   3   5 366.987 13.1447   2
  -3   3  -5 358.990 13.2188   2
  -4   3  -5 86.2160 5.58494   2
   4   3   5 83.3869 5.15695   2
   5   3   5 74.8967 4.76028   2
  -5   3  -5 73.6815 5.22058   2
  -6   3  -5 40.8433 4.72156   2
   6   3   5 34.0532 3.75224   2
  -7   3  -5 12.3477 2.88016   2
  -8   3  -5 14.3792 2.99351   2
  -9   3  -5 20.9531 3.74790   2
  -9   3  -5 25.0810 1.54596   1
 -10   3  -5 41.5064 5.30129   2
 -10   3  -5 35.5695 2.37093   1
 -11   3  -5 36.7295 5.27392   2
 -11   3  -5 33.4625 2.63954   1
 -12   3  -5 13.3687 3.56866   2
 -12   3  -5 18.2917 2.39884   1
 -13   3  -5 72.7372 4.35483   1
 -13   3  -5 72.5426 7.93256   2
 -14   3  -5 42.8163 6.36187   2
 -14   3  -5 38.6914 3.86907   1
 -15   3  -5 27.3001 5.63304   2
 -15   3  -5 34.0157 3.83165   1
 -16   3  -5 2.52703 1.93729   1
 -16   3  -5 -2.7951 2.68010   2
 -13   4   5 3.67092 3.54973   2
 -12   4   5 23.8681 5.48880   2
 -11   4   5 -0.3056 2.89982   2
 -10   4   5 42.2276 6.84189   2
  -9   4   5 11.3357 3.54712   2
  -8   4   5 13.0492 3.86196   2
  -7   4   5 0.48556 2.44013   2
  -6   4   5 -0.6129 2.42562   2
   6   4  -5 -0.2507 1.32495   2
   5   4  -5 22.2279 3.11780   2
  -5   4   5 24.5490 4.58099   2
  -4   4   5 10.4378 3.36208   2
   4   4  -5 6.19565 2.04221   2
  -3   4   5 5.58561 2.59115   2
   3   4  -5 5.47581 1.93147   2
   2   4  -5 31.4970 3.99199   2
  -2   4   5 35.2026 4.96033   2
  -1   4   5 11.1000 3.26381   2
   1   4  -5 11.8883 2.82488   2
   0   4  -5 68.6547 5.36101   2
   0   4   5 65.9848 5.79036   2
   1   4   5 8.33700 2.75228   2
  -1   4  -5 8.76014 2.59730   2
   2   4   5 35.7603 4.64374   2
  -2   4  -5 36.7214 4.81698   2
   3   4   5 0.28721 1.61504   2
  -3   4  -5 4.61845 2.30862   2
   4   4   5 6.07324 2.20701   2
  -4   4  -5 5.03870 2.64574   2
   5   4   5 23.5303 3.68386   2
  -5   4  -5 33.0647 4.95882   2
   6   4   5 2.74860 1.96109   2
  -6   4  -5 3.03411 2.48773   2
  -7   4  -5 0.15987 2.11660   2
  -8   4  -5 11.6456 3.45320   2
  -9   4  -5 19.4229 4.38967   2
 -10   4  -5 37.2081 6.00105   2
 -11   4  -5 -0.2008 2.57362   2
 -12   4  -5 26.8224 5.96699   2
 -13   4  -5 -4.6412 2.26901   2
  -8   5   5 -2.7368 3.24507   2
  -7   5   5 1.37722 3.34031   2
  -6   5   5 4.40323 3.15301   2
  -5   5   5 2.11645 3.03207   2
  -4   5   5 28.2949 5.64938   2
  -3   5   5 3.55331 3.00161   2
  -2   5   5 17.6378 4.31152   2
  -1   5   5 10.3988 3.76094   2
   1   5  -5 8.92118 3.37699   2
   0   5  -5 6.81414 2.84430   2
   0   5   5 0.52186 2.42391   2
   1   5   5 15.5749 4.17564   2
  -1   5  -5 13.4751 3.65263   2
  -2   5  -5 23.4933 4.63575   2
   2   5   5 26.0011 4.84139   2
  -3   5  -5 7.62218 3.19281   2
   3   5   5 4.74860 2.64971   2
  -4   5  -5 18.5372 4.50256   2
   4   5   5 21.0349 4.35897   2
  -5   5  -5 3.10057 2.99064   2
   5   5   5 1.25784 2.07506   2
  -6   5  -5 4.21899 3.24720   2
   6   5   5 1.19219 2.28480   2
  -7   5  -5 2.42895 3.32685   2
  -8   5  -5 1.55362 3.14156   2
  -9   5  -5 0.05466 3.14724   2
 -19   0   6 7.10917 3.24943   2
  19   0  -6 11.2402 3.02185   1
 -18   0   6 -1.9848 1.97759   2
  18   0  -6 1.04797 1.90269   1
  17   0  -6 51.3561 5.39328   1
 -17   0   6 54.6602 6.09888   2
  16   0  -6 23.0835 3.66116   1
 -16   0   6 23.6111 3.89837   2
 -15   0   6 14.5504 3.21430   2
  15   0  -6 15.2922 2.88814   1
 -14   0   6 12.6699 2.60549   2
  14   0  -6 16.3546 2.87778   1
  13   0  -6 3.71159 1.68594   1
  12   0  -6 41.0535 3.50628   1
 -12   0   6 42.0596 4.10118   1
 -11   0   6 -1.1754 0.99130   1
  11   0  -6 -1.2561 0.93452   1
  10   0  -6 1.10976 1.11644   1
 -10   0   6 0.48001 1.06322   1
   9   0  -6 438.860 13.3614   1
  -9   0   6 460.825 13.5637   1
   8   0  -6 787.387 21.1321   1
  -8   0   6 784.500 21.1756   1
   7   0  -6 990.490 26.1151   1
  -7   0   6 1029.55 26.1791   1
   6   0  -6 108.850 4.31445   1
  -6   0   6 110.318 4.28434   1
  -5   0   6 394.562 11.2475   1
   5   0  -6 403.257 11.2921   1
  -5   0   6 420.014 11.6111   2
   4   0  -6 1494.80 37.9295   1
  -4   0   6 1553.27 37.9865   1
  -4   0   6 1588.54 39.9629   2
   3   0  -6 267.442 7.62954   1
  -3   0   6 268.943 7.66457   1
  -3   0   6 275.320 7.71501   2
   2   0  -6 81.6511 2.88890   1
   2   0  -6 76.4946 2.84824   1
  -2   0   6 76.1714 2.63345   2
  -2   0   6 74.6201 2.85552   1
   1   0  -6 2716.94 66.0770   1
  -1   0   6 2782.51 69.9001   2
  -1   0   6 2777.28 66.2031   1
   0   0   6 -0.4582 0.33324   1
   0   0  -6 -0.6763 0.31433   1
   0   0   6 -0.5505 0.21271   2
  -1   0  -6 2647.96 63.4512   1
   1   0   6 2653.08 63.6773   1
   2   0   6 78.8801 3.01994   1
  -2   0  -6 81.2784 2.84650   1
  -3   0  -6 265.789 8.48982   3
   3   0   6 267.111 7.69551   1
  -3   0  -6 263.717 7.36946   1
   4   0   6 1514.81 38.1577   1
  -4   0  -6 1558.94 41.3727   3
  -4   0  -6 1563.97 37.8035   1
   5   0   6 386.185 11.2826   1
  -5   0  -6 410.890 12.5918   3
  -6   0  -6 114.196 5.17420   3
  -6   0  -6 105.803 4.09502   1
   6   0   6 104.278 4.40165   1
  -7   0  -6 992.761 28.6484   3
  -7   0  -6 1004.38 25.6793   1
   7   0   6 995.683 26.1992   1
   8   0   6 810.649 21.7772   1
  -8   0  -6 778.939 23.8634   3
  -8   0  -6 793.289 21.2064   1
  -9   0  -6 456.870 13.5018   1
   9   0   6 461.058 13.9481   1
  -9   0  -6 450.263 15.5983   3
 -10   0  -6 -1.1279 1.45243   3
 -10   0  -6 -0.0252 1.09795   1
  10   0   6 -0.5847 1.20012   1
 -11   0  -6 -1.2636 1.00264   1
  11   0   6 2.61352 1.45846   1
  12   0   6 48.3427 4.61198   1
 -12   0  -6 45.5629 3.66561   1
 -13   0  -6 3.24625 1.79240   1
  13   0   6 1.28463 1.52456   1
 -14   0  -6 12.5166 2.86839   1
  14   0   6 13.6841 2.94935   1
  15   0   6 11.9919 2.61344   1
  16   0   6 27.6921 4.10558   1
  17   0   6 49.4881 5.58613   1
  18   0   6 -1.0631 1.99868   1
  19   0   6 15.9205 3.55192   1
  18  -1  -6 24.3231 4.46295   1
  18   1  -6 19.6518 2.78918   1
 -18   1   6 16.0157 3.72766   1
 -18   1   6 20.9086 4.72346   2
  18   1  -6 17.7894 2.67631   1
  17  -1  -6 22.0058 4.14177   1
 -17   1   6 23.3374 4.06231   1
 -17   1   6 22.0038 4.52069   2
  17   1  -6 23.1500 2.89862   1
  16  -1  -6 55.2207 6.06695   1
 -16   1   6 43.5103 5.22447   1
 -16   1   6 59.7325 6.43843   2
  16   1  -6 52.2763 3.76670   1
  15  -1  -6 89.9352 6.33477   1
 -15   1   6 76.8496 5.76033   1
  15   1  -6 75.0845 4.41176   1
 -15   1   6 78.1682 6.16439   2
  14  -1  -6 1.22562 1.86970   1
 -14   1   6 3.44323 2.10218   2
  14   1  -6 4.66273 1.57837   1
 -14   1   6 4.96454 2.02616   1
  13  -1  -6 25.9158 3.68665   1
 -13   1   6 38.4749 4.18640   1
  13   1  -6 27.5156 2.80999   1
 -13   1   6 35.7322 4.43062   2
  12  -1  -6 132.640 6.79316   1
  12   1  -6 124.456 5.24604   1
 -12   1   6 123.788 6.88986   2
 -12   1   6 140.271 6.57789   1
  11  -1  -6 21.9902 3.15765   1
  11   1  -6 15.5511 2.01787   1
 -11   1   6 17.6206 2.87140   2
 -11   1   6 17.8782 2.79491   1
  10  -1  -6 541.238 16.9006   1
 -10   1   6 567.059 17.9658   2
 -10   1   6 556.537 16.6007   1
  10   1  -6 555.049 15.2154   1
   9  -1  -6 22.2075 2.83775   1
   9   1  -6 22.3123 1.80134   1
  -9   1   6 24.1131 3.04897   2
  -9   1   6 29.3477 3.01948   1
   8  -1  -6 317.339 10.4528   1
  -8   1   6 309.580 10.1426   1
   8   1  -6 313.214 8.70188   1
  -8   1   6 310.814 11.0150   2
   8   1  -6 327.145 9.04639   1
   8   1  -6 321.487 9.04688   1
   7  -1  -6 225.181 7.91365   1
  -7   1   6 230.986 8.41917   2
   7   1  -6 224.599 6.53575   1
   7   1  -6 221.809 8.28341   3
   7   1  -6 223.922 6.51956   1
   7   1  -6 224.414 6.30924   1
  -7   1   6 218.233 7.63088   1
   6  -1  -6 203.562 7.28772   1
   6   1  -6 217.397 6.02015   1
   6   1  -6 217.611 7.69152   3
  -6   1   6 209.584 7.15852   1
   6   1  -6 211.681 5.81269   1
  -6   1   6 217.920 7.89403   2
   5  -1  -6 385.136 11.5179   1
   5   1  -6 411.507 12.1482   3
   5   1  -6 395.574 10.0071   1
  -5   1   6 390.215 11.3496   1
   5   1  -6 406.721 9.90140   1
  -5   1   6 394.400 12.4198   2
   4  -1  -6 575.780 15.3914   1
  -4   1   6 561.949 16.5344   2
  -4   1   6 568.794 15.1996   1
   3  -1  -6 1028.56 25.7580   1
  -3   1   6 1004.09 27.7496   2
  -3   1   6 1025.25 25.6548   1
   2  -1  -6 1044.15 25.0887   1
  -2   1   6 940.913 24.9299   1
   2   1  -6 1019.17 25.7983   2
  -2   1   6 1002.39 27.2058   2
  -1   1   6 236.127 7.81321   2
   1   1  -6 239.531 6.77829   2
   0   1   6 786.967 22.0845   2
   0   1  -6 819.200 21.1518   2
  -1   1  -6 240.625 7.06391   2
   1   1   6 233.305 7.69212   2
  -1   1  -6 237.469 5.98794   1
  -1   1  -6 226.703 7.23276   3
   1   1   6 248.150 6.56583   1
  -1   1  -6 235.382 6.04536   1
  -2   1  -6 1102.90 25.5826   1
   2   1   6 1065.47 25.6001   1
  -2   1  -6 1003.47 27.9865   3
  -2   1  -6 1051.52 27.5635   2
   2   1   6 989.161 27.9793   2
  -3   1  -6 1063.23 27.7180   2
   3   1   6 1037.62 25.6229   1
   3   1   6 1039.69 25.6311   1
  -3   1  -6 1019.77 28.2877   3
   4  -1   6 601.974 15.8326   1
   4   1   6 588.217 15.3007   1
  -4   1  -6 587.465 15.3170   1
  -4   1  -6 598.472 16.7097   2
  -4   1  -6 578.794 17.2872   3
   4   1   6 601.053 15.2797   1
   5  -1   6 382.118 11.1694   1
  -5  -1  -6 406.467 10.6373   1
  -5   1  -6 358.351 12.2050   3
  -5   1  -6 370.210 10.6213   1
   5   1   6 394.391 10.6379   1
   5   1   6 394.388 10.5242   1
  -6  -1  -6 201.833 7.75901   3
   6  -1   6 212.473 7.28176   1
  -6  -1  -6 203.342 6.53102   1
  -6   1  -6 210.438 6.72871   1
  -6   1  -6 216.445 8.23826   3
   6   1   6 217.173 6.51302   1
  -7  -1  -6 216.258 8.33568   3
   7  -1   6 208.173 7.59918   1
  -7  -1  -6 221.471 6.94985   1
  -7   1  -6 203.284 7.00299   1
  -7   1  -6 205.160 8.46972   3
   7   1   6 227.324 6.81483   1
   8  -1   6 308.730 10.3363   1
  -8  -1  -6 322.633 9.54666   1
  -8   1  -6 301.611 11.4630   3
  -8   1  -6 304.501 9.69527   1
   9  -1   6 22.5390 3.01236   1
  -9   1  -6 17.8721 3.03401   3
  -9   1  -6 22.6914 2.64016   1
  10  -1   6 548.405 16.8930   1
 -10   1  -6 563.271 18.8895   3
  10   1   6 546.742 15.7373   1
 -10   1  -6 526.994 15.9713   1
  11  -1   6 13.4574 2.69956   1
 -11   1  -6 18.6697 3.42323   3
 -11   1  -6 12.8089 2.24634   1
  11   1   6 13.1347 2.07038   1
  12  -1   6 125.757 6.70246   1
  12   1   6 131.966 5.86906   1
 -12   1  -6 125.038 6.12170   1
 -12   1  -6 126.710 7.78437   3
  13  -1   6 30.5361 3.98871   1
  13   1   6 27.4126 3.15086   1
 -13   1  -6 26.7945 3.42678   1
  14  -1   6 4.81721 2.32176   1
  14   1   6 2.35831 1.43898   1
 -14   1  -6 0.97534 1.57517   1
 -14   1  -6 4.74974 2.01736   2
  15  -1   6 84.8487 6.30690   1
 -15   1  -6 79.6235 5.55431   1
 -15   1  -6 80.6761 6.33358   2
  15   1   6 81.6471 5.03591   1
  16  -1   6 51.4272 5.64061   1
 -16   1  -6 51.1850 6.08121   2
 -16   1  -6 50.8445 5.32922   1
  16   1   6 44.2652 4.30452   1
  17  -1   6 31.7679 4.73866   1
  17   1   6 21.1207 3.37354   1
 -17   1  -6 32.1529 5.05534   2
 -17   1  -6 27.1554 4.23910   1
  18  -1   6 19.4871 4.27910   1
  18   1   6 26.0764 3.54728   1
 -18   1  -6 23.7612 4.16467   1
 -18   1  -6 18.6802 4.27826   2
 -17   2   6 3.77833 3.07733   2
 -17   2   6 -0.8224 2.07959   1
 -16   2   6 9.08911 3.64683   2
 -16   2   6 7.53444 2.62880   1
 -15   2   6 9.34379 3.29036   2
 -15   2   6 8.02874 2.50781   1
 -14   2   6 125.650 8.58395   2
 -14   2   6 140.318 7.30876   1
 -13   2   6 13.5094 3.34026   2
 -13   2   6 11.7221 2.65138   1
 -12   2   6 9.90021 2.33712   1
 -12   2   6 14.7796 3.22583   2
 -11   2   6 75.2923 5.56877   2
 -11   2   6 67.2684 4.39550   1
 -10   2   6 175.029 7.22759   1
 -10   2   6 175.243 8.76250   2
  -9   2   6 459.719 16.2882   2
  -9   2   6 461.045 14.0480   1
  -8   2   6 646.049 21.0559   2
  -8   2   6 673.323 18.5423   1
   7  -2  -6 148.487 6.09045   1
  -7   2   6 134.429 6.65066   2
   7   2  -6 110.080 4.96171   3
   6  -2  -6 126.749 5.57958   1
   6   2  -6 132.444 4.91498   3
  -6   2   6 132.788 6.51878   2
   5  -2  -6 141.570 5.70965   1
  -5   2   6 148.610 6.90914   2
  -5   2   6 141.540 5.14949   1
   5   2  -6 152.023 4.94121   3
  -5   2   6 138.612 5.11748   1
   4  -2  -6 446.718 12.6332   1
   4   2  -6 424.315 11.8238   3
  -4   2   6 430.282 11.8769   1
  -4   2   6 428.711 11.7912   1
   4   2  -6 432.360 12.6635   2
  -4   2   6 453.550 14.6663   2
  -3   2   6 29.1811 3.22143   2
  -3   2   6 29.9429 1.67192   1
  -2   2   6 1725.89 47.6090   2
  -2   2   6 1781.12 41.8787   1
  -1   2   6 773.876 22.8192   2
   0   2  -6 1526.34 39.3516   3
  -1   2  -6 782.807 21.9630   2
  -1   2  -6 760.852 20.7164   3
  -2   2  -6 1821.03 47.1480   2
  -2   2  -6 1769.12 46.3290   3
   2   2   6 1702.95 47.4365   2
  -3   2  -6 31.1258 2.65464   2
   3   2   6 32.1177 2.87560   2
  -4   2  -6 448.907 13.3445   3
   4   2   6 403.221 13.4059   2
  -4   2  -6 414.263 13.5668   2
  -5   2  -6 145.405 6.51134   2
  -5   2  -6 145.363 4.49927   1
   5   2   6 141.872 6.21092   2
  -5   2  -6 158.925 4.70122   1
  -5   2  -6 145.260 6.28644   3
  -6   2  -6 140.895 6.41819   2
  -6   2  -6 141.867 4.84256   1
  -6   2  -6 131.797 4.60499   1
  -6   2  -6 131.346 6.21638   3
  -7   2  -6 149.243 5.25630   1
  -7   2  -6 145.133 6.83481   2
  -7   2  -6 143.801 6.84234   3
  -8   2  -6 661.901 21.4172   3
  -8   2  -6 692.848 18.4223   1
  -8   2  -6 681.831 21.3674   2
  -9   2  -6 443.582 12.9840   1
  -9   2  -6 438.954 15.7650   3
  -9   2  -6 431.712 15.3893   2
 -10   2  -6 166.640 6.51924   1
 -10   2  -6 162.012 8.15716   2
 -10   2  -6 160.448 8.41551   3
 -11   2  -6 68.0173 5.33582   2
 -11   2  -6 83.8244 6.15871   3
 -11   2  -6 77.5666 4.38200   1
 -12   2  -6 11.8994 3.15924   3
 -12   2  -6 16.6951 2.54347   1
 -12   2  -6 19.2248 3.70645   2
 -13   2  -6 15.5434 3.56750   2
 -13   2  -6 13.7703 2.59227   1
 -14   2  -6 115.456 6.40008   1
 -14   2  -6 126.195 8.17342   2
 -15   2  -6 3.25333 1.99653   1
 -15   2  -6 6.08680 2.77845   2
 -16   2  -6 2.61033 2.09226   1
 -16   2  -6 3.01078 2.56924   2
 -17   2  -6 -0.3486 1.82493   1
 -17   2  -6 3.18034 3.16660   2
 -16   3   6 5.16580 3.89009   2
 -16   3   6 7.38427 2.76665   1
 -15   3   6 -0.4372 2.52326   2
 -15   3   6 3.06825 1.97359   1
 -14   3   6 6.95844 2.18957   1
 -14   3   6 8.10303 3.71048   2
 -13   3   6 8.67367 3.43293   2
 -13   3   6 11.9903 2.46799   1
 -12   3   6 14.4307 3.87508   2
 -12   3   6 16.5910 2.61724   1
 -11   3   6 35.3947 3.53514   1
 -11   3   6 34.1880 5.22904   2
 -10   3   6 -0.8386 1.04216   1
 -10   3   6 2.46800 2.36344   2
  -9   3   6 14.2211 3.48249   2
  -9   3   6 8.63991 1.69127   1
  -8   3   6 38.1432 5.01062   2
  -8   3   6 27.1141 2.20620   1
  -7   3   6 -0.0491 1.65288   2
  -7   3   6 -0.3828 0.58825   1
  -6   3   6 44.9144 5.27760   2
  -5   3   6 30.8003 4.18810   2
   5   3  -6 38.3364 2.88982   2
   4   3  -6 166.946 6.79534   2
  -4   3   6 163.947 8.37494   2
   3   3  -6 23.6220 2.79761   2
  -3   3   6 19.5791 3.28372   2
   2   3  -6 462.437 14.7459   2
  -2   3   6 440.049 15.9562   2
  -1   3   6 17.9669 3.03269   2
   1   3  -6 17.1639 2.73086   2
   0   3   6 106.847 6.24360   2
   0   3  -6 101.190 5.57208   2
  -1   3  -6 24.0828 3.21008   2
   1   3   6 19.3444 3.14871   2
  -2   3  -6 434.444 14.9812   2
   2   3   6 435.142 15.1824   2
   3   3   6 20.9651 3.20420   2
  -3   3  -6 25.6813 3.52694   2
   4   3   6 168.167 7.79084   2
  -4   3  -6 155.696 7.81070   2
   5   3   6 23.0987 3.06314   2
  -5   3  -6 32.9162 3.96787   2
   6   3   6 40.6880 3.68825   2
  -6   3  -6 38.6085 4.39059   2
  -7   3  -6 0.51343 1.47771   2
  -8   3  -6 37.5729 4.92090   2
  -9   3  -6 8.52704 2.71644   2
  -9   3  -6 9.54412 1.02750   1
 -10   3  -6 2.50099 1.96375   2
 -10   3  -6 -0.2677 0.72808   1
 -11   3  -6 44.3448 5.81256   2
 -11   3  -6 39.3959 2.77261   1
 -12   3  -6 15.4300 2.26844   1
 -12   3  -6 16.0473 3.91403   2
 -13   3  -6 15.2129 4.07928   2
 -13   3  -6 11.4689 2.08745   1
 -14   3  -6 4.52186 3.24235   2
 -14   3  -6 2.94591 1.65116   1
 -15   3  -6 3.55379 1.89382   1
 -15   3  -6 0.77277 2.67475   2
 -16   3  -6 4.29678 2.10370   1
 -16   3  -6 2.20992 3.23747   2
 -13   4   6 3.20220 3.57748   2
 -12   4   6 13.2921 4.23946   2
 -11   4   6 11.2212 4.37083   2
 -10   4   6 11.0593 4.21540   2
  -9   4   6 12.2475 4.12385   2
  -8   4   6 1.06348 2.44120   2
  -7   4   6 8.79871 3.50741   2
  -6   4   6 -0.9861 1.97852   2
   5   4  -6 6.40821 1.95510   2
  -5   4   6 5.91573 2.93199   2
  -4   4   6 26.9778 4.70667   2
   4   4  -6 35.3884 3.98896   2
   3   4  -6 15.0758 2.83944   2
  -3   4   6 13.2703 3.48087   2
  -2   4   6 62.4971 5.60676   2
   2   4  -6 56.3386 4.55909   2
  -1   4   6 12.4635 3.15095   2
   1   4  -6 15.3331 2.98152   2
   0   4   6 49.2492 5.54613   2
   0   4  -6 51.5815 4.60632   2
   1   4   6 16.5927 3.56875   2
  -1   4  -6 12.9742 2.99208   2
   2   4   6 61.4422 5.28070   2
  -2   4  -6 58.7445 5.17249   2
  -3   4  -6 11.4712 3.16339   2
   3   4   6 15.1680 3.36254   2
  -4   4  -6 29.0653 4.41079   2
   4   4   6 22.7625 3.87886   2
   5   4   6 5.51307 2.31097   2
  -5   4  -6 10.3145 3.04209   2
   6   4   6 1.27494 1.61228   2
  -6   4  -6 0.21107 2.00587   2
  -7   4  -6 1.54399 2.10548   2
  -8   4  -6 5.05865 2.77565   2
  -9   4  -6 4.91361 2.89028   2
 -10   4  -6 5.19058 3.14934   2
 -11   4  -6 10.3869 3.79382   2
 -12   4  -6 3.43492 3.79592   2
 -13   4  -6 6.56119 3.84768   2
  -8   5   6 5.35653 3.52930   2
  -7   5   6 12.7956 4.40398   2
  -6   5   6 15.5972 4.79284   2
  -5   5   6 2.76031 3.21483   2
  -4   5   6 9.24605 3.99833   2
  -3   5   6 10.9089 4.05464   2
  -2   5   6 4.42018 2.92380   2
  -1   5   6 5.18631 3.32605   2
   0   5   6 0.71887 2.44877   2
   1   5   6 2.23433 2.46064   2
  -1   5  -6 4.21093 2.62772   2
   2   5   6 0.94252 2.52522   2
  -2   5  -6 0.48600 2.54522   2
  -3   5  -6 11.3042 3.58179   2
   3   5   6 4.46467 2.92158   2
   4   5   6 10.9938 3.35508   2
  -4   5  -6 23.9778 4.74237   2
   5   5   6 5.88657 2.70985   2
  -5   5  -6 2.17566 2.88722   2
   6   5   6 10.3752 3.46340   2
  -6   5  -6 14.8239 4.53823   2
  -7   5  -6 11.2824 4.00742   2
  -8   5  -6 10.2386 4.06874   2
  19   0  -7 2.06989 2.16085   1
 -19   0   7 -0.1234 2.69605   2
  18   0  -7 -0.3132 1.94611   1
 -18   0   7 1.70373 2.49088   2
  17   0  -7 1.99336 2.17044   1
 -17   0   7 -1.1106 1.87487   2
  16   0  -7 152.167 7.75751   1
 -16   0   7 134.713 8.00003   2
  15   0  -7 101.832 6.06710   1
 -15   0   7 103.648 6.59023   2
  14   0  -7 1.33430 1.62468   1
 -14   0   7 0.42777 1.51815   2
  13   0  -7 8.25212 2.09128   1
 -13   0   7 10.5801 2.39849   2
  12   0  -7 10.1804 2.19258   1
 -12   0   7 6.46848 1.92466   2
 -12   0   7 5.13495 1.79383   1
 -11   0   7 290.609 10.3303   1
  11   0  -7 303.874 10.3936   1
 -11   0   7 296.760 10.5613   2
 -10   0   7 14.8186 2.36734   1
  10   0  -7 12.8638 2.10952   1
  -9   0   7 23.3743 2.60653   1
   9   0  -7 19.8757 2.46081   1
   8   0  -7 7.28963 1.51261   1
  -8   0   7 8.12795 1.62503   1
  -7   0   7 0.22281 0.76363   1
   7   0  -7 1.86840 0.95074   1
  -7   0   7 2.22226 0.83026   2
   6   0  -7 12.4330 1.61902   1
  -6   0   7 16.7700 1.79711   1
  -6   0   7 14.9873 1.58549   2
  -5   0   7 92.8216 3.75265   1
   5   0  -7 94.2932 3.75572   1
  -5   0   7 90.9365 3.55245   2
  -4   0   7 3080.91 74.0416   1
  -4   0   7 3155.62 78.3184   2
   4   0  -7 2978.93 73.9448   1
  -3   0   7 1791.02 43.7118   1
   3   0  -7 1747.67 43.6129   1
  -3   0   7 1838.59 45.9538   2
  -2   0   7 656.691 16.9769   1
   2   0  -7 647.538 16.8707   1
  -2   0   7 677.008 17.4593   2
   2   0  -7 678.752 16.9392   1
   1   0  -7 388.988 10.3311   1
  -1   0   7 389.765 10.4637   1
  -1   0   7 391.777 10.4474   2
   0   0  -7 -0.3332 0.36336   1
   0   0   7 0.03947 0.41246   1
   0   0   7 -0.4797 0.23398   2
  -1   0  -7 386.729 9.98597   1
   1   0   7 368.714 10.1680   1
  -2   0  -7 680.431 16.9128   1
   2   0   7 657.694 17.1775   1
  -3   0  -7 1795.52 42.8150   1
  -3   0  -7 1781.22 46.7032   3
   3   0   7 1713.55 43.1316   1
  -4   0  -7 3074.26 73.2320   1
  -4   0  -7 3086.39 79.5229   3
   4   0   7 2980.95 73.6270   1
  -5   0  -7 91.8806 3.59931   1
   5   0   7 98.0919 3.97348   1
  -5   0  -7 90.2947 4.42425   3
  -6   0  -7 15.1481 1.71358   1
  -6   0  -7 17.3395 2.33109   3
   6   0   7 14.1541 1.74636   1
   7   0   7 0.21632 0.78498   1
  -7   0  -7 3.74415 0.97732   1
  -7   0  -7 0.97634 0.94415   3
  -8   0  -7 8.61199 2.02545   3
   8   0   7 8.15262 1.64857   1
  -8   0  -7 6.64716 1.30305   1
   9   0   7 30.8932 3.26030   1
  -9   0  -7 32.0799 2.68749   1
  -9   0  -7 20.0848 3.10642   3
  10   0   7 12.2280 2.29532   1
 -10   0  -7 13.2406 2.81507   3
 -10   0  -7 13.1776 2.20659   1
  11   0   7 296.693 10.6727   1
 -11   0  -7 304.363 10.3155   1
  12   0   7 5.11211 1.83150   1
 -12   0  -7 4.33310 1.70305   1
  13   0   7 10.9001 2.65741   1
 -13   0  -7 4.90531 2.12095   1
  14   0   7 1.98141 1.82302   1
 -14   0  -7 0.26227 1.60487   1
  15   0   7 91.1887 6.13137   1
  16   0   7 148.750 8.07807   1
  17   0   7 -0.7944 2.05884   1
  18   0   7 -2.4982 2.05889   1
  19   0   7 -0.6091 2.37165   1
  18  -1  -7 2.84564 2.77115   1
 -18   1   7 6.55740 3.57877   2
 -18   1   7 -2.5369 2.20033   1
  18   1  -7 4.86396 1.77936   1
  18   1  -7 4.09180 1.79098   1
  17  -1  -7 10.8711 3.40116   1
 -17   1   7 7.50789 2.93926   1
 -17   1   7 5.77680 3.18169   2
  17   1  -7 9.23369 2.16428   1
  17   1  -7 10.1956 2.18596   1
  16  -1  -7 12.2305 3.21418   1
 -16   1   7 22.5421 4.14389   2
  16   1  -7 16.8695 2.45113   1
 -16   1   7 14.4273 3.13636   1
  15  -1  -7 68.4713 5.54450   1
 -15   1   7 54.9351 5.43884   1
 -15   1   7 53.7229 5.94332   2
  15   1  -7 70.0494 4.10515   1
  14  -1  -7 95.6767 6.31560   1
 -14   1   7 107.336 6.90344   2
 -14   1   7 109.419 6.42386   1
  14   1  -7 100.087 4.90081   1
  13  -1  -7 26.3663 3.70587   1
  13   1  -7 20.8425 2.48367   1
 -13   1   7 24.4113 3.48538   1
 -13   1   7 20.8179 3.39181   2
  12  -1  -7 5.71695 1.98680   1
  12   1  -7 6.21204 1.39793   1
 -12   1   7 4.26624 1.69354   1
 -12   1   7 7.59107 2.09555   2
  11  -1  -7 31.7346 3.58759   1
  11   1  -7 28.4463 2.36394   1
 -11   1   7 26.2414 3.25050   1
 -11   1   7 23.8572 3.27844   2
  10  -1  -7 600.057 18.4734   1
 -10   1   7 617.830 19.5764   2
  10   1  -7 620.472 16.7374   1
 -10   1   7 640.939 18.3292   1
   9  -1  -7 138.056 6.17785   1
   9   1  -7 128.890 4.80021   1
   9   1  -7 122.611 4.69710   1
  -9   1   7 133.070 6.36773   2
  -9   1   7 143.436 6.03987   1
   8  -1  -7 152.082 6.27101   1
   8   1  -7 137.786 4.82623   1
   8   1  -7 147.690 4.66870   1
  -8   1   7 142.353 5.92029   1
   8   1  -7 150.092 4.92659   1
  -8   1   7 143.069 6.48631   2
   7  -1  -7 1314.84 34.1225   1
   7   1  -7 1358.64 36.5632   3
  -7   1   7 1318.58 33.9043   1
   7   1  -7 1314.63 32.2058   1
   7   1  -7 1300.10 32.4492   1
  -7   1   7 1320.63 36.3096   2
   6  -1  -7 742.991 20.6273   1
  -6   1   7 753.363 22.0167   2
   6   1  -7 779.184 21.9941   3
  -6   1   7 753.683 20.4339   1
   6   1  -7 788.662 18.9207   1
   6   1  -7 769.617 19.1135   1
   5  -1  -7 491.036 13.8982   1
  -5   1   7 503.140 14.9145   2
  -5   1   7 492.773 13.7497   1
   5   1  -7 504.634 12.2272   1
   5   1  -7 470.480 12.3051   1
   4  -1  -7 177.842 6.17878   1
  -4   1   7 183.030 6.72160   2
  -4   1   7 186.811 6.11761   1
   4   1  -7 183.174 4.69743   1
   4   1  -7 186.502 4.67223   1
   3  -1  -7 68.5309 3.07312   1
  -3   1   7 67.3117 3.42081   2
  -3   1   7 69.1799 3.05198   1
   2  -1  -7 1261.05 30.6051   1
  -2   1   7 1199.09 30.5029   1
  -2   1   7 1226.17 32.9793   2
   1  -1  -7 91.8269 3.36307   1
  -1   1   7 85.2275 3.28516   1
  -1   1   7 84.2931 3.83782   2
   1   1  -7 92.7354 2.92171   2
   0   1   7 680.495 19.3016   2
   0   1  -7 695.051 16.4709   1
   0   1  -7 691.037 16.4555   1
   0   1  -7 692.159 18.2088   2
   1   1   7 83.3657 3.70918   2
  -1   1  -7 87.2219 3.46951   3
  -1   1  -7 81.0259 2.63114   1
  -1   1  -7 89.3769 3.16649   2
   2   1   7 1225.75 33.5693   2
  -2   1  -7 1240.85 33.6902   3
  -2   1  -7 1287.01 33.0025   2
  -2   1  -7 1287.42 30.8198   1
   3  -1   7 66.9019 2.96943   1
   3   1   7 67.9549 3.21834   2
  -3   1  -7 64.5152 3.34479   3
  -3   1  -7 72.8440 3.03799   2
  -4  -1  -7 184.287 5.64572   1
  -4  -1  -7 183.504 6.63293   3
   4  -1   7 184.562 6.05088   1
  -4   1  -7 166.903 5.44853   1
  -4   1  -7 167.628 6.56721   3
   5  -1   7 493.257 13.7673   1
  -5  -1  -7 502.416 14.9655   3
  -5  -1  -7 485.213 13.1116   1
  -5   1  -7 473.100 13.1418   1
  -5   1  -7 487.868 15.1174   3
   6  -1   7 749.512 20.2887   1
  -6  -1  -7 750.358 19.5309   1
  -6  -1  -7 765.891 22.0151   3
  -6   1  -7 739.692 19.6553   1
  -6   1  -7 746.416 22.2328   3
  -7  -1  -7 1272.98 32.5978   1
   7  -1   7 1267.08 33.4795   1
  -7  -1  -7 1308.02 36.2139   3
  -7   1  -7 1287.04 36.5217   3
  -7   1  -7 1335.02 32.8900   1
  -8  -1  -7 147.655 5.56200   1
   8  -1   7 151.607 6.35739   1
  -8   1  -7 147.050 7.13617   3
  -8   1  -7 145.944 5.66590   1
   9  -1   7 130.224 6.20484   1
  -9   1  -7 138.801 5.70283   1
  -9   1  -7 137.482 7.10933   3
  10  -1   7 601.769 18.4273   1
  10   1   7 608.047 17.3074   1
 -10   1  -7 619.740 17.6498   1
 -10   1  -7 608.084 20.4612   3
  11  -1   7 26.3615 3.56140   1
 -11   1  -7 30.3374 4.26804   3
  11   1   7 28.3966 3.00779   1
 -11   1  -7 30.2473 3.37655   1
  12  -1   7 3.37296 1.91396   1
  12   1   7 5.89616 1.63695   1
 -12   1  -7 7.20937 2.84243   3
 -12   1  -7 6.26239 1.86604   1
  13  -1   7 26.3713 3.81609   1
 -13   1  -7 18.0832 2.97613   1
  13   1   7 24.5860 3.05849   1
  14  -1   7 109.163 6.73104   1
  14   1   7 98.3307 5.45564   1
 -14   1  -7 96.1686 5.96726   1
  15  -1   7 69.6777 5.73406   1
 -15   1  -7 66.1896 5.02937   1
 -15   1  -7 56.2602 5.97316   2
  15   1   7 59.3133 4.45923   1
  16  -1   7 21.1612 4.07899   1
 -16   1  -7 18.9156 4.22345   2
  16   1   7 15.0170 2.77142   1
 -16   1  -7 22.1866 3.73319   1
  17  -1   7 8.05801 2.99288   1
 -17   1  -7 7.88824 2.85796   2
 -17   1  -7 10.1335 2.81791   1
  17   1   7 7.73419 2.45081   1
  18  -1   7 5.15225 2.94739   1
  18   1   7 2.48925 1.96333   1
 -18   1  -7 3.77438 2.46697   1
 -18   1  -7 2.97171 2.53706   2
 -17   2   7 14.2499 3.71506   1
 -17   2   7 6.27732 3.63664   2
 -16   2   7 19.0743 3.67584   1
 -16   2   7 25.3491 5.09218   2
 -15   2   7 65.1421 7.44330   2
 -15   2   7 64.1595 5.38976   1
 -14   2   7 15.8582 3.05840   1
 -14   2   7 13.1581 3.56212   2
 -13   2   7 3.75985 1.92755   1
 -13   2   7 7.10977 2.98036   2
 -12   2   7 19.8328 3.03202   1
 -12   2   7 16.9588 3.53862   2
 -11   2   7 14.3356 2.50726   1
 -11   2   7 15.7425 3.16965   2
 -10   2   7 10.7117 2.18219   1
 -10   2   7 17.6956 3.39780   2
  -9   2   7 366.982 11.8447   1
  -9   2   7 361.872 13.7281   2
  -8   2   7 133.808 5.79538   1
  -8   2   7 144.116 7.29497   2
   7  -2  -7 5.89838 1.64638   1
  -7   2   7 6.65307 1.96614   2
  -7   2   7 6.17420 1.49353   1
   7   2  -7 4.60021 1.24095   3
   6  -2  -7 97.2049 4.74281   1
  -6   2   7 86.3135 5.37529   2
   6   2  -7 96.5512 4.03769   3
   5  -2  -7 281.101 9.35511   1
  -5   2   7 293.864 10.9880   2
   5   2  -7 293.786 8.77442   3
   4  -2  -7 447.443 13.1114   1
  -4   2   7 449.666 12.5488   1
   4   2  -7 473.705 12.6533   3
  -4   2   7 449.224 15.0879   2
  -4   2   7 459.154 12.5031   1
   3   2  -7 938.336 23.6666   3
  -3   2   7 911.184 26.4729   2
  -3   2   7 880.592 22.7217   1
  -3   2   7 891.428 22.6924   1
   2   2  -7 235.077 6.61470   3
  -2   2   7 239.679 6.59899   1
  -2   2   7 249.559 9.33563   2
  -2   2   7 241.796 6.59846   1
  -1   2   7 751.019 22.5262   2
   1   2  -7 769.430 19.9506   3
   0   2   7 9.68993 1.95223   2
   0   2  -7 6.80083 0.91143   3
  -1   2  -7 741.962 20.5408   3
  -1   2  -7 760.781 21.5219   2
   1   2   7 771.093 22.3687   2
  -2   2  -7 234.378 7.69579   3
  -2   2  -7 240.608 8.45341   2
  -4   2  -7 449.155 14.1405   2
  -4   2  -7 447.422 13.7959   3
   4   2   7 429.634 14.0145   2
  -5   2  -7 277.982 7.80064   1
  -5   2  -7 288.699 7.94905   1
  -5   2  -7 294.731 10.3351   2
  -5   2  -7 287.696 10.0930   3
  -6   2  -7 87.7655 4.94081   2
  -6   2  -7 97.7285 4.06299   1
  -6   2  -7 88.4674 4.96179   3
  -6   2  -7 93.3809 3.58321   1
  -7   2  -7 7.57958 1.25721   1
  -7   2  -7 9.51475 2.12867   3
  -7   2  -7 7.05417 1.81758   2
  -8   2  -7 146.995 5.45116   1
  -8   2  -7 146.113 7.13378   2
  -8   2  -7 129.601 6.98857   3
  -9   2  -7 349.058 13.2813   2
  -9   2  -7 371.435 13.7362   3
  -9   2  -7 358.388 11.0658   1
 -10   2  -7 14.4819 2.99426   2
 -10   2  -7 11.3583 2.80150   3
 -10   2  -7 14.1437 2.12466   1
 -11   2  -7 14.5814 3.21136   3
 -11   2  -7 19.5248 3.53793   2
 -11   2  -7 16.2779 2.42235   1
 -12   2  -7 15.3651 3.33026   2
 -12   2  -7 16.2393 2.61442   1
 -12   2  -7 11.8020 3.39695   3
 -13   2  -7 3.58374 2.61959   3
 -13   2  -7 7.61605 2.79151   2
 -13   2  -7 6.65175 2.01234   1
 -14   2  -7 16.2648 3.65950   2
 -14   2  -7 13.3048 2.58793   1
 -15   2  -7 55.6067 4.70780   1
 -15   2  -7 50.7338 6.48688   2
 -16   2  -7 29.5161 5.39161   2
 -16   2  -7 22.0725 3.59346   1
 -17   2  -7 13.0541 4.40156   2
 -17   2  -7 10.7823 3.05907   1
 -16   3   7 0.33081 1.90683   1
 -16   3   7 1.76372 3.44021   2
 -15   3   7 3.55726 2.24261   1
 -15   3   7 6.66924 3.48195   2
 -14   3   7 5.99939 3.24177   2
 -14   3   7 9.79634 2.51600   1
 -13   3   7 9.84350 2.40260   1
 -13   3   7 10.3290 3.54403   2
 -12   3   7 11.0736 3.58875   2
 -12   3   7 21.6041 2.99900   1
 -11   3   7 23.7831 3.02885   1
 -11   3   7 17.9748 4.31925   2
 -10   3   7 58.9473 3.79826   1
 -10   3   7 76.8981 6.56069   2
  -9   3   7 6.75375 1.51877   1
  -9   3   7 10.2462 2.90426   2
  -8   3   7 82.0199 6.29086   2
  -8   3   7 88.7227 4.01269   1
  -7   3   7 16.6971 3.59829   2
  -7   3   7 19.6976 1.84042   1
  -6   3   7 14.5051 0.97908   1
  -6   3   7 13.6730 0.98583   1
  -6   3   7 15.7119 3.19873   2
  -5   3   7 133.381 7.48492   2
   5   3  -7 119.603 5.43876   2
  -4   3   7 39.0067 4.62851   2
   4   3  -7 34.6378 2.85427   2
  -3   3   7 69.5224 5.42131   2
   3   3  -7 73.1230 4.23044   2
   2   3  -7 190.894 7.78136   2
  -2   3   7 198.580 9.19286   2
  -1   3   7 35.0398 4.04992   2
   1   3  -7 36.7488 3.32052   2
   0   3   7 404.392 14.8995   2
   0   3  -7 433.179 14.2372   2
   1   3   7 38.1692 4.41767   2
  -1   3  -7 34.6077 3.84862   2
   2   3   7 181.466 8.29348   2
  -2   3  -7 174.220 7.97076   2
  -3   3  -7 70.8415 4.93290   2
   3   3   7 72.4685 4.89742   2
  -4   3  -7 36.1777 4.06206   2
   4   3   7 31.6246 3.84936   2
   5   3   7 131.295 6.65372   2
  -5   3  -7 121.200 6.84465   2
  -6   3  -7 14.5715 2.96980   2
   6   3   7 16.3957 2.86347   2
  -7   3  -7 18.3282 3.21620   2
  -8   3  -7 100.974 6.69585   2
  -9   3  -7 6.35840 0.82585   1
  -9   3  -7 9.22609 2.82140   2
 -10   3  -7 66.4741 3.11458   1
 -10   3  -7 73.6221 6.14274   2
 -11   3  -7 17.4072 2.07563   1
 -11   3  -7 18.0204 4.02724   2
 -12   3  -7 15.1106 3.69084   2
 -12   3  -7 18.6483 2.38122   1
 -13   3  -7 9.03788 3.48885   2
 -13   3  -7 7.30289 1.85500   1
 -14   3  -7 7.18127 2.04799   1
 -14   3  -7 6.87590 3.16412   2
 -15   3  -7 2.51819 1.73958   1
 -15   3  -7 0.74071 2.68025   2
 -16   3  -7 5.83364 3.80470   2
 -16   3  -7 0.73400 1.75685   1
 -13   4   7 -1.2083 2.88693   2
 -12   4   7 9.02863 3.89272   2
 -11   4   7 -0.7088 2.94001   2
 -10   4   7 2.25753 3.01996   2
  -9   4   7 10.1326 3.50271   2
  -8   4   7 45.1254 6.54188   2
  -7   4   7 15.4079 4.14140   2
  -6   4   7 14.5865 3.94182   2
  -5   4   7 22.8812 4.42092   2
  -4   4   7 73.7937 6.40310   2
  -3   4   7 30.2053 4.90089   2
   3   4  -7 23.6840 3.35108   2
   2   4  -7 15.2881 2.88326   2
  -2   4   7 10.6539 3.20803   2
   1   4  -7 0.82167 1.56653   2
  -1   4   7 1.79215 2.14850   2
   0   4  -7 6.04149 2.18352   2
   0   4   7 8.94955 2.93286   2
   1   4   7 1.84053 2.15827   2
  -1   4  -7 1.07265 1.64770   2
  -2   4  -7 12.6041 3.07000   2
   2   4   7 11.5433 2.94679   2
  -3   4  -7 24.2861 4.29074   2
   3   4   7 33.8973 4.82138   2
  -4   4  -7 69.9121 5.94868   2
   4   4   7 68.3576 5.49711   2
   5   4   7 21.7166 3.70704   2
  -5   4  -7 20.2850 3.99258   2
   6   4   7 8.00925 2.51736   2
  -6   4  -7 18.4219 3.90554   2
  -7   4  -7 14.7065 3.91420   2
  -8   4  -7 49.8286 6.56971   2
  -9   4  -7 6.41123 3.31821   2
 -10   4  -7 1.67011 2.50155   2
 -11   4  -7 0.33213 2.90335   2
 -12   4  -7 2.99286 3.10702   2
 -13   4  -7 -0.9641 2.98926   2
  -8   5   7 1.38849 3.62018   2
  -7   5   7 13.4802 4.96666   2
  -6   5   7 4.25671 3.57693   2
  -5   5   7 -0.3069 3.04274   2
  -4   5   7 -0.8991 2.38075   2
  -3   5   7 16.0419 4.54339   2
  -2   5   7 20.3740 4.87404   2
  -1   5   7 3.72123 3.23950   2
   0   5   7 1.31600 2.73195   2
   1   5   7 1.53600 2.24739   2
   2   5   7 15.7071 3.96492   2
  -3   5  -7 16.6518 3.99615   2
   3   5   7 9.29277 3.14233   2
   4   5   7 -0.2491 2.37159   2
  -4   5  -7 -0.4805 2.53082   2
  -5   5  -7 2.94983 2.85556   2
   5   5   7 -0.9686 1.99552   2
  -6   5  -7 4.72103 3.39397   2
   6   5   7 4.40373 2.51152   2
  -7   5  -7 8.37589 4.15837   2
  -8   5  -7 2.15233 2.89076   2
 -18   0   8 -0.5685 2.35530   2
  18   0  -8 -0.7546 1.99910   1
 -17   0   8 5.52296 2.67724   2
  17   0  -8 0.30046 2.04572   1
 -16   0   8 0.68652 2.12566   2
  16   0  -8 -1.2424 1.51456   1
  15   0  -8 45.2028 4.69372   1
 -15   0   8 47.4110 5.04117   2
 -14   0   8 1.41188 1.63524   2
  14   0  -8 5.71948 1.94011   1
 -13   0   8 101.489 5.78849   2
  13   0  -8 98.6444 5.48955   1
  12   0  -8 46.0690 3.70049   1
 -12   0   8 46.2444 3.70605   2
 -11   0   8 39.8965 3.27260   2
  11   0  -8 39.4060 3.29329   1
 -11   0   8 34.3342 3.53635   1
 -10   0   8 8.49410 1.73705   2
  10   0  -8 9.02973 1.82125   1
 -10   0   8 8.02738 1.86969   1
  -9   0   8 7.48341 1.61147   2
   9   0  -8 6.89278 1.68354   1
  -9   0   8 8.03686 1.89211   1
   8   0  -8 152.222 6.02986   1
  -8   0   8 156.886 5.97994   2
  -8   0   8 162.149 6.18651   1
  -7   0   8 -0.7151 0.73996   1
   7   0  -8 0.07784 0.79282   1
  -7   0   8 0.81138 0.69686   2
   6   0  -8 19.7010 2.04857   1
  -6   0   8 14.8124 1.76729   1
  -6   0   8 18.7997 1.57920   2
  -5   0   8 176.655 5.93955   1
  -5   0   8 174.858 5.79340   2
   5   0  -8 174.175 5.86840   1
  -4   0   8 12.9429 1.14038   2
  -4   0   8 15.1483 1.67300   1
   4   0  -8 13.6429 1.54708   1
  -3   0   8 3191.54 74.1106   1
  -3   0   8 3029.50 78.1226   2
   3   0  -8 3049.19 73.9350   1
   3   0  -8 3032.46 73.9405   1
  -2   0   8 549.877 14.5331   1
   2   0  -8 550.149 14.4244   1
  -2   0   8 561.703 14.7394   2
  -1   0   8 3831.42 90.3849   1
  -1   0   8 3802.16 95.3832   2
   1   0  -8 3689.86 90.1685   1
   0   0  -8 763.862 19.0633   1
   0   0   8 745.544 19.6257   2
   1   0   8 3597.15 86.9298   1
  -1   0  -8 3658.51 86.6616   1
  -2   0  -8 542.425 13.9268   1
   2   0   8 532.558 14.2624   1
   3   0   8 2938.17 71.0771   1
  -3   0  -8 2947.65 70.6854   1
   4   0   8 11.7673 1.49764   1
  -4   0  -8 14.2987 1.92730   3
  -4   0  -8 13.0195 1.37274   1
  -5   0  -8 157.033 6.39443   3
  -5   0  -8 164.955 5.38920   1
   5   0   8 152.696 5.62991   1
  -6   0  -8 20.5825 1.70563   1
  -6   0  -8 16.8669 2.27157   3
   6   0   8 18.7665 2.11589   1
  -7   0  -8 0.37972 0.96054   3
  -7   0  -8 0.95746 0.74364   1
   7   0   8 -1.1084 0.66409   1
  -8   0  -8 158.698 7.22301   3
   8   0   8 154.910 6.27384   1
  -8   0  -8 151.069 5.81837   1
   9   0   8 8.74856 2.04677   1
  -9   0  -8 6.19692 2.29476   3
  -9   0  -8 8.57000 1.80141   1
 -10   0  -8 3.85826 1.49407   1
  10   0   8 5.87611 1.95169   1
 -10   0  -8 5.19023 2.16214   3
  11   0   8 37.2166 3.90213   1
 -11   0  -8 38.9616 3.74481   1
 -12   0  -8 48.2820 3.83842   1
  12   0   8 54.7867 4.18768   1
  13   0   8 100.339 5.94476   1
 -13   0  -8 98.4333 5.70656   1
  14   0   8 3.31452 1.98920   1
 -14   0  -8 2.66463 1.83800   1
  15   0   8 39.4227 4.57518   1
  16   0   8 4.09791 2.11257   1
  17   0   8 1.52640 2.36202   1
  18   0   8 1.96145 2.37283   1
  18  -1  -8 15.6903 3.87586   1
  18   1  -8 15.2137 2.54132   1
  18   1  -8 19.4752 2.67573   1
 -18   1   8 16.1668 4.09570   2
 -18   1   8 23.7646 4.77580   1
  17  -1  -8 8.50860 3.12608   1
  17   1  -8 9.02710 2.06036   1
 -17   1   8 10.8047 3.55239   2
 -17   1   8 6.97159 2.79909   1
  17   1  -8 10.1782 2.11026   1
  16  -1  -8 6.51364 2.69643   1
  16   1  -8 4.90786 1.69287   1
 -16   1   8 3.74573 2.43923   2
 -16   1   8 2.50907 2.38603   1
  16   1  -8 6.40031 1.81062   1
  15  -1  -8 2.64625 2.24296   1
  15   1  -8 4.41177 1.60287   1
 -15   1   8 4.86909 2.51887   2
  15   1  -8 -0.3134 1.19891   1
 -15   1   8 2.55122 2.13175   1
  14  -1  -8 34.9995 4.35975   1
 -14   1   8 27.2098 4.24723   2
  14   1  -8 22.4774 2.64731   1
 -14   1   8 22.6290 3.51203   1
  13  -1  -8 8.92605 2.59042   1
 -13   1   8 11.3835 2.52967   1
 -13   1   8 6.70520 2.49950   2
  13   1  -8 11.6170 1.92043   1
  12  -1  -8 0.49700 1.62578   1
  12   1  -8 1.04448 0.94718   1
 -12   1   8 1.01349 1.47223   1
 -12   1   8 3.56698 1.88391   2
  11  -1  -8 327.408 11.8344   1
  11   1  -8 338.677 10.1835   1
 -11   1   8 336.150 11.6522   1
 -11   1   8 327.883 12.4293   2
  11   1  -8 331.333 10.1084   1
  10  -1  -8 786.254 22.4787   1
  10   1  -8 791.069 20.5493   1
 -10   1   8 771.005 23.6745   2
  10   1  -8 778.040 20.5116   1
 -10   1   8 768.736 22.1148   1
   9  -1  -8 479.091 14.5183   1
  -9   1   8 461.230 14.1253   1
   9   1  -8 442.415 12.6150   1
   9   1  -8 460.016 12.6864   1
  -9   1   8 456.019 15.1679   2
   8  -1  -8 37.2373 3.49336   1
  -8   1   8 34.1642 2.83191   1
   8   1  -8 30.1153 1.95916   1
   8   1  -8 33.4546 1.85476   1
  -8   1   8 36.3751 3.00148   2
   7  -1  -8 663.715 18.9443   1
  -7  -1   8 656.537 18.1196   1
  -7   1   8 685.510 20.1924   2
  -7   1   8 694.798 18.8257   1
   7   1  -8 666.790 20.1322   3
   7   1  -8 695.538 17.4121   1
   7   1  -8 676.463 17.1033   1
   6  -1  -8 77.9858 3.94904   1
  -6   1   8 73.9968 4.03811   2
   6   1  -8 70.6906 2.58931   1
   6   1  -8 74.3390 2.78350   1
   6   1  -8 72.0240 3.91798   3
  -6   1   8 82.4145 3.87194   1
   5  -1  -8 395.518 11.7806   1
  -5   1   8 403.895 12.6867   2
   5   1  -8 392.327 10.3571   1
  -5   1   8 420.489 11.8368   1
   5   1  -8 409.626 10.2570   1
   4  -1  -8 206.780 6.82790   1
   4   1  -8 193.440 5.34601   1
  -4   1   8 197.798 6.69839   1
  -4   1   8 208.735 7.39060   2
   4   1  -8 214.298 5.35367   1
   3  -1  -8 3530.27 86.6063   1
  -3   1   8 3527.00 86.5835   1
   3   1  -8 3603.60 85.1900   1
  -3   1   8 3609.09 92.6156   2
   3   1  -8 3703.97 85.0325   1
   2  -1  -8 204.493 6.60524   1
   2   1  -8 218.703 5.19278   1
  -2   1   8 215.353 6.67939   1
  -2   1   8 207.096 7.31164   2
   1  -1  -8 1444.97 35.2070   1
  -1   1   8 1370.02 35.1467   1
   1   1  -8 1463.25 36.3386   2
   1   1  -8 1438.99 33.8418   1
  -1   1   8 1400.93 37.9045   2
   0  -1  -8 0.78539 0.57766   1
   0  -1  -8 1.07806 0.63017   1
   0   1   8 -0.1725 0.63443   2
   0   1  -8 0.04918 0.25522   1
   0   1   8 -0.1457 0.42125   1
   0   1  -8 0.43967 0.38681   2
   0   1  -8 -0.0850 0.11916   1
  -1  -1  -8 1401.78 33.2948   1
   1   1   8 1377.34 35.9188   2
  -1   1  -8 1408.46 32.6474   1
  -1   1  -8 1473.21 34.9945   2
  -1   1  -8 1134.36 32.3464   1
   1   1   8 1290.74 33.1017   1
  -2  -1  -8 210.080 6.39564   1
   2   1   8 214.075 7.17286   2
  -2   1  -8 217.260 6.55901   2
  -2   1  -8 195.348 5.84261   1
  -2   1  -8 202.600 7.08512   3
  -2   1  -8 221.964 6.18141   1
  -3  -1  -8 3578.61 85.0588   1
   3  -1   8 3641.09 85.3685   1
  -3   1  -8 3543.24 90.4936   2
  -3   1  -8 3500.41 91.9591   3
   3   1   8 3459.02 90.9224   2
   4  -1   8 196.025 6.63649   1
  -4  -1  -8 211.253 6.36839   1
  -4   1  -8 197.061 6.11909   1
  -4   1  -8 203.195 7.46862   3
  -5  -1  -8 407.871 11.2262   1
  -5  -1  -8 412.039 12.8979   3
   5  -1   8 415.275 11.8766   1
  -5   1  -8 392.273 12.9832   3
  -5   1  -8 386.638 11.1420   1
  -6  -1  -8 76.2233 4.19877   3
   6  -1   8 71.5047 3.74990   1
  -6  -1  -8 70.9748 3.23092   1
  -6   1  -8 76.0051 4.32124   3
  -6   1  -8 77.8127 3.43086   1
   6   1   8 63.0461 3.21683   1
  -7  -1  -8 651.038 17.7248   1
   7  -1   8 649.664 18.5525   1
  -7  -1  -8 676.711 20.2306   3
  -7   1  -8 660.046 17.9124   1
  -7   1  -8 669.277 20.5517   3
  -8  -1  -8 26.7699 2.32199   1
   8  -1   8 32.7456 3.22990   1
  -8   1  -8 34.1514 2.60710   1
  -8   1  -8 40.6319 4.13248   3
   9  -1   8 429.739 13.8944   1
  -9   1  -8 452.480 15.6958   3
  -9   1  -8 436.472 13.1642   1
  10  -1   8 759.699 22.2603   1
 -10   1  -8 767.985 24.5591   3
 -10   1  -8 767.784 21.3225   1
  10   1   8 767.410 21.1798   1
  11  -1   8 337.257 12.0256   1
 -11   1  -8 329.564 13.5195   3
  11   1   8 315.522 10.7680   1
 -11   1  -8 332.981 11.1690   1
  12  -1   8 1.19632 1.75269   1
  12   1   8 0.84454 1.24095   1
 -12   1  -8 -0.7931 1.18224   1
 -12   1  -8 1.05369 1.82775   3
  13  -1   8 13.5030 2.90350   1
 -13   1  -8 12.5035 2.50883   1
  13   1   8 8.73859 2.08183   1
  14  -1   8 20.5123 3.61027   1
 -14   1  -8 23.3562 3.40877   1
  14   1   8 23.1089 3.08168   1
  15  -1   8 4.05320 2.52522   1
 -15   1  -8 0.94871 1.93817   2
 -15   1  -8 -0.3150 1.57992   1
  15   1   8 1.25010 1.63335   1
  16  -1   8 6.51243 2.84178   1
  16   1   8 6.32267 2.05358   1
 -16   1  -8 6.79819 2.36038   1
 -16   1  -8 9.14598 3.03677   2
  17  -1   8 9.81563 3.25933   1
 -17   1  -8 10.2977 2.96816   1
  17   1   8 2.68958 2.05650   1
 -17   1  -8 9.37310 3.13360   2
  18  -1   8 17.7108 4.13454   1
 -18   1  -8 27.2600 4.44644   1
  18   1   8 17.0049 3.19913   1
 -18   1  -8 13.5413 3.80430   2
 -17   2   8 6.78272 2.76748   1
 -17   2   8 10.9264 3.99896   2
 -16   2   8 15.6202 3.40517   1
 -16   2   8 17.6043 4.47935   2
 -15   2   8 41.2788 5.96503   2
 -15   2   8 37.4443 4.53080   1
 -14   2   8 28.1787 4.90866   2
 -14   2   8 28.6443 4.01817   1
 -13   2   8 30.0443 4.75351   2
 -13   2   8 24.8240 3.63789   1
 -12   2   8 32.7740 4.53976   2
 -12   2   8 26.1762 3.61236   1
 -11   2   8 118.373 7.19594   2
 -11   2   8 119.240 6.07042   1
 -10   2   8 9.44736 2.15047   1
 -10   2   8 12.6354 2.80420   2
  -9   2   8 67.2456 5.22013   2
  -9   2   8 68.6520 4.28539   1
  -8   2   8 195.836 7.43872   1
  -8   2   8 196.611 8.87393   2
   7  -2  -8 70.1172 4.24940   1
  -7   2   8 73.0554 3.87737   1
   7   2  -8 57.7545 3.38596   3
  -7   2   8 69.3330 4.81871   2
   6  -2  -8 290.855 9.71611   1
  -6   2   8 274.223 10.8561   2
   6   2  -8 287.928 9.16341   3
   5  -2  -8 128.759 5.64191   1
  -5   2   8 142.241 6.90947   2
   5   2  -8 148.137 5.11736   3
   4  -2  -8 510.071 14.7154   1
  -4   2   8 525.981 14.1557   1
   4   2  -8 533.555 14.4286   3
  -4   2   8 499.406 14.1174   1
  -4   2   8 515.082 16.7540   2
   3  -2  -8 -0.7443 0.94104   1
  -3   2   8 0.13636 0.62960   1
   3   2  -8 1.72843 0.69759   2
  -3   2   8 1.02498 1.30942   2
  -3   2   8 -0.2448 0.58173   1
  -2   2   8 152.172 6.83602   2
   2   2  -8 140.726 5.29008   2
  -2   2   8 147.954 4.65905   1
  -2   2   8 147.671 4.63162   1
  -1   2   8 658.206 16.1632   1
  -1   2   8 670.598 16.1862   1
   1   2  -8 598.680 18.2368   2
  -1   2   8 679.008 20.0039   2
   1   2  -8 652.956 17.4986   3
   0   2   8 19.5080 2.58271   2
   0   2  -8 27.1035 1.61458   3
  -1   2  -8 648.616 19.0391   2
  -1   2  -8 670.237 18.3711   3
   1   2   8 670.213 20.0421   2
  -2   2  -8 147.044 5.42602   3
   2   2   8 142.498 6.34124   2
  -2   2  -8 143.028 5.87595   2
   3   2   8 0.31249 0.88980   2
  -3   2  -8 0.04530 0.78888   2
  -3   2  -8 0.34345 0.42476   3
  -4   2  -8 503.049 15.7338   2
  -4   2  -8 509.119 15.5315   3
  -5   2  -8 144.603 6.28643   2
  -5   2  -8 127.505 4.34737   1
  -5   2  -8 128.510 5.99752   3
  -5   2  -8 140.690 4.28827   1
  -6   2  -8 296.046 10.7836   3
  -6   2  -8 299.005 8.50168   1
  -6   2  -8 286.010 10.6602   2
  -7   2  -8 75.0441 4.71452   2
  -7   2  -8 72.6228 3.36517   1
  -7   2  -8 73.5920 4.73887   3
  -8   2  -8 182.444 8.44536   3
  -8   2  -8 173.285 8.03531   2
  -8   2  -8 187.975 6.50639   1
  -9   2  -8 64.5390 4.87022   2
  -9   2  -8 64.1361 3.61531   1
  -9   2  -8 67.1940 5.07979   3
 -10   2  -8 16.4087 3.12496   3
 -10   2  -8 17.4823 2.34465   1
 -10   2  -8 12.3972 2.66737   2
 -11   2  -8 115.205 5.57168   1
 -11   2  -8 120.543 7.52360   3
 -11   2  -8 123.250 7.30439   2
 -12   2  -8 24.3409 4.38905   3
 -12   2  -8 32.8209 3.58346   1
 -12   2  -8 26.9956 4.17867   2
 -13   2  -8 22.6001 4.08678   2
 -13   2  -8 21.9637 3.12658   1
 -13   2  -8 23.4369 4.51658   3
 -14   2  -8 23.8069 4.66673   3
 -14   2  -8 25.0580 3.43773   1
 -14   2  -8 18.9363 3.97084   2
 -15   2  -8 38.5650 4.36164   1
 -15   2  -8 32.3359 5.34016   2
 -16   2  -8 14.9861 3.11370   1
 -16   2  -8 27.7364 5.04204   2
 -17   2  -8 5.82405 3.27707   2
 -17   2  -8 5.95366 2.33935   1
 -15   3   8 2.61842 3.29709   2
 -15   3   8 3.57859 2.15632   1
 -14   3   8 9.19597 2.47483   1
 -14   3   8 9.98365 3.96008   2
 -13   3   8 7.44879 3.78886   2
 -13   3   8 6.70038 2.15483   1
 -12   3   8 9.68588 2.39989   1
 -12   3   8 7.92889 3.53847   2
 -11   3   8 9.74858 3.41250   2
 -11   3   8 12.5839 2.32506   1
 -10   3   8 2.22794 1.36450   1
 -10   3   8 8.59907 2.99005   2
  -9   3   8 91.1482 7.02701   2
  -9   3   8 92.1347 4.57104   1
  -8   3   8 15.4973 2.02003   1
  -8   3   8 9.41066 2.94222   2
  -7   3   8 22.8081 3.93841   2
  -7   3   8 22.8947 2.11963   1
  -6   3   8 112.213 3.73072   1
  -6   3   8 115.214 7.17943   2
   5   3  -8 85.3960 4.34928   2
  -5   3   8 91.9540 6.32886   2
  -4   3   8 21.2482 3.59065   2
   4   3  -8 28.8015 2.87506   2
   3   3  -8 414.076 13.0855   2
  -3   3   8 397.263 15.0697   2
   2   3  -8 35.4870 3.09755   2
  -2   3   8 32.8288 4.18642   2
   1   3  -8 85.1050 4.75553   2
  -1   3   8 74.2011 5.29961   2
   0   3   8 0.81079 1.50026   2
   0   3  -8 0.53856 1.30235   2
   1   3   8 85.1282 5.56489   2
  -1   3  -8 75.1401 4.83628   2
  -2   3  -8 40.7162 4.19052   2
   2   3   8 34.9678 4.13989   2
   3   3   8 406.167 14.6035   2
  -3   3  -8 420.306 14.6272   2
   4   3   8 28.5464 3.80153   2
  -4   3  -8 27.7551 3.60588   2
   5   3   8 91.5306 5.54990   2
  -5   3  -8 83.9005 5.63522   2
  -6   3  -8 110.138 6.58177   2
   6   3   8 119.886 6.37762   2
  -7   3  -8 17.8623 3.22581   2
  -8   3  -8 17.0668 3.42889   2
  -9   3  -8 83.5381 6.27916   2
 -10   3  -8 3.07910 0.96760   1
 -10   3  -8 3.09551 2.36831   2
 -11   3  -8 18.8283 4.02110   2
 -11   3  -8 13.9076 1.79401   1
 -12   3  -8 8.60194 1.79282   1
 -12   3  -8 6.18648 2.90166   2
 -13   3  -8 3.82542 1.56173   1
 -13   3  -8 1.51486 2.34367   2
 -14   3  -8 13.8842 4.35992   2
 -14   3  -8 11.7208 2.41790   1
 -15   3  -8 1.33538 2.92261   2
 -15   3  -8 2.54809 1.71889   1
 -13   4   8 -3.3563 2.76099   2
 -12   4   8 1.79009 3.22287   2
 -11   4   8 7.90997 3.99689   2
 -10   4   8 3.95682 3.31635   2
  -9   4   8 11.3387 3.91718   2
  -8   4   8 3.91532 2.89493   2
  -7   4   8 1.46412 2.62894   2
  -6   4   8 60.8164 7.19107   2
  -5   4   8 0.01420 2.04900   2
  -4   4   8 69.6025 6.31885   2
  -3   4   8 73.3868 7.51432   2
  -2   4   8 66.6249 6.97835   2
   1   4  -8 57.7738 4.65850   2
  -1   4   8 58.5033 6.33581   2
   0   4  -8 26.6240 3.82502   2
   0   4   8 28.1504 4.58586   2
  -1   4  -8 61.2842 5.02349   2
   1   4   8 64.1452 5.52438   2
   2   4   8 55.6763 5.89600   2
  -2   4  -8 51.1778 5.48877   2
   3   4   8 63.8893 5.63020   2
  -3   4  -8 58.2808 6.19755   2
   4   4   8 60.4172 5.26262   2
  -4   4  -8 64.6294 5.69321   2
  -5   4  -8 3.94449 2.37909   2
   5   4   8 1.63085 1.97930   2
   6   4   8 61.6868 5.30717   2
  -6   4  -8 59.8907 6.67503   2
  -7   4  -8 -2.7992 1.88737   2
  -8   4  -8 6.54798 2.85456   2
  -9   4  -8 2.11710 2.60591   2
 -10   4  -8 4.34616 3.23166   2
 -11   4  -8 7.27168 3.89578   2
 -12   4  -8 4.25267 3.52387   2
 -13   4  -8 5.21235 3.77798   2
  -8   5   8 1.58285 3.56067   2
  -7   5   8 4.70509 3.63402   2
  -6   5   8 2.16821 3.43441   2
  -5   5   8 -2.2432 2.40049   2
  -4   5   8 0.70039 2.81022   2
  -3   5   8 13.3255 4.31866   2
  -2   5   8 0.93034 2.66660   2
  -1   5   8 37.3435 6.08451   2
   0   5   8 18.5649 4.35295   2
   1   5   8 32.4486 5.38737   2
   2   5   8 2.83440 2.54224   2
   3   5   8 9.53215 3.26595   2
   4   5   8 2.45607 2.44534   2
  -5   5  -8 0.09217 2.57511   2
   5   5   8 1.21081 2.48705   2
   6   5   8 -0.2794 2.23246   2
  -6   5  -8 0.68407 2.86941   2
  -7   5  -8 4.64498 3.26563   2
  -8   5  -8 5.49395 3.82271   2
  18   0  -9 2.72901 2.26036   1
  17   0  -9 53.0970 5.41756   1
 -17   0   9 54.6618 5.99776   2
 -16   0   9 39.2376 5.01664   2
  16   0  -9 43.4017 4.74794   1
 -15   0   9 21.4278 3.60849   2
  15   0  -9 24.3368 3.61590   1
 -14   0   9 291.149 11.6760   2
  14   0  -9 294.736 11.0897   1
 -13   0   9 64.4536 4.69892   2
  13   0  -9 65.0363 4.50503   1
 -12   0   9 11.8437 2.32023   2
  12   0  -9 12.6493 2.29508   1
 -11   0   9 115.596 5.91809   1
 -11   0   9 116.006 5.73390   2
  11   0  -9 122.707 5.82205   1
  10   0  -9 291.795 9.94752   1
 -10   0   9 289.054 10.1112   2
 -10   0   9 285.900 10.0612   1
   9   0  -9 21.9559 2.64022   1
  -9   0   9 24.2726 2.82553   1
  -9   0   9 18.6952 2.33206   2
   8   0  -9 147.048 5.96586   1
  -8   0   9 152.880 5.89689   2
  -8   0   9 150.173 6.07605   1
   7   0  -9 123.136 5.07914   1
  -7   0   9 125.399 5.19353   1
  -7   0   9 134.434 5.10909   2
  -6   0   9 191.818 6.63618   2
  -6   0   9 204.535 6.85914   1
   6   0  -9 199.775 6.74906   1
   5   0  -9 645.177 17.7272   1
  -5   0   9 673.426 18.3203   2
  -5   0   9 685.360 17.9121   1
  -4   0   9 1302.95 33.4954   2
  -4   0   9 1294.50 32.1878   1
   4   0  -9 1248.69 32.0002   1
  -3   0   9 122.819 4.16821   2
   3   0  -9 133.535 4.52370   1
  -3   0   9 131.347 4.63536   1
   3   0  -9 131.350 4.52847   1
  -2   0   9 626.058 16.1941   2
  -2   0   9 606.031 16.0413   1
   2   0  -9 589.785 15.8253   1
   1   0  -9 767.843 19.7671   1
  -1   0   9 776.295 19.9720   1
  -1   0   9 789.293 20.3057   2
   0   0  -9 0.39119 0.44422   1
   0   0   9 0.45591 0.32094   2
   0   0   9 0.54748 0.52857   1
   1   0   9 752.766 19.4289   1
  -1   0  -9 754.122 19.1216   1
  -2   0  -9 601.325 15.6028   1
   2   0   9 602.737 15.9947   1
  -3   0  -9 128.067 4.33576   1
   3   0   9 126.356 4.63937   1
  -4   0  -9 1260.63 31.4338   1
   4   0   9 1262.78 31.9222   1
  -4   0  -9 1265.38 34.6807   3
  -5   0  -9 682.510 19.9942   3
  -5   0  -9 684.312 17.7241   1
   5   0   9 646.826 18.0981   1
  -6   0  -9 194.855 7.88708   3
  -6   0  -9 199.882 6.62451   1
   6   0   9 203.398 7.07480   1
  -7   0  -9 124.578 6.05067   3
   7   0   9 117.311 5.19337   1
  -7   0  -9 124.605 4.88201   1
   8   0   9 139.139 6.08912   1
  -8   0  -9 158.760 5.88092   1
  -8   0  -9 140.510 6.97894   3
   9   0   9 19.4632 2.85002   1
  -9   0  -9 20.1288 2.44054   1
  -9   0  -9 19.0480 3.25747   3
  10   0   9 286.898 10.2940   1
 -10   0  -9 281.665 11.6866   3
 -10   0  -9 285.562 9.77976   1
 -11   0  -9 106.079 5.42357   1
  11   0   9 116.921 5.95233   1
 -12   0  -9 16.2751 2.74416   1
  12   0   9 14.1058 2.64909   1
 -13   0  -9 57.6425 4.46993   1
  13   0   9 66.8986 4.93745   1
  14   0   9 280.796 11.3176   1
 -14   0  -9 284.398 11.0298   1
  15   0   9 25.4138 3.97152   1
  16   0   9 42.3819 4.99536   1
  17   0   9 49.6983 5.59734   1
  18   0   9 9.84245 3.22958   1
  18  -1  -9 3.63158 2.82482   1
  18   1  -9 1.27589 1.40887   1
 -18   1   9 3.64901 3.14876   2
  17  -1  -9 8.98689 3.27670   1
  17   1  -9 13.5733 2.30890   1
 -17   1   9 10.6516 3.69925   2
 -17   1   9 19.0631 3.87911   1
  16  -1  -9 26.8033 4.51380   1
  16   1  -9 26.4511 3.00140   1
  16   1  -9 27.4356 3.01457   1
 -16   1   9 24.4667 4.39159   2
 -16   1   9 28.9622 4.36476   1
  15  -1  -9 55.4238 5.78930   1
 -15   1   9 53.1752 5.64220   1
 -15   1   9 58.3086 6.25111   2
  15   1  -9 46.4557 3.50392   1
  15   1  -9 51.5861 3.61675   1
  14  -1  -9 152.515 7.98890   1
  14   1  -9 145.475 6.06118   1
 -14   1   9 139.213 7.60611   1
 -14   1   9 146.896 8.33243   2
  14   1  -9 149.188 6.07733   1
  13  -1  -9 14.7643 3.03467   1
 -13   1   9 18.8697 3.29982   2
 -13   1   9 13.1551 2.68110   1
  13   1  -9 13.7616 2.06783   1
  13   1  -9 12.5353 2.03375   1
  12  -1  -9 68.8809 4.90009   1
 -12   1   9 70.1477 5.16148   2
  12   1  -9 71.7732 3.76722   1
  12   1  -9 72.7326 3.72086   1
 -12   1   9 70.2699 4.79001   1
  11  -1  -9 95.0190 5.42726   1
  11   1  -9 83.9489 3.93195   1
 -11   1   9 90.3372 5.26848   1
 -11   1   9 78.1102 5.35022   2
  11   1  -9 87.7010 4.03053   1
  10  -1  -9 155.437 7.05443   1
  10   1  -9 153.285 5.64660   1
  10   1  -9 156.060 5.63449   1
 -10   1   9 156.811 7.42029   2
 -10   1   9 153.906 6.94024   1
   9  -1  -9 99.9051 5.22807   1
  -9   1   9 94.3437 5.06563   1
   9   1  -9 96.7854 3.96510   1
  -9   1   9 89.4041 5.21672   2
   8  -1  -9 303.588 10.1571   1
  -8   1   9 294.150 10.6958   2
  -8   1   9 289.887 9.93338   1
   8   1  -9 303.699 8.69789   1
   7  -1  -9 113.419 5.18384   1
  -7   1   9 116.804 5.48948   2
   7   1  -9 111.412 3.80261   1
  -7   1   9 116.463 5.14351   1
   7   1  -9 115.675 4.06862   1
   6  -1  -9 876.818 23.5893   1
  -6   1   9 880.921 23.4745   1
  -6   1   9 868.798 25.0459   2
   6   1  -9 883.573 21.8162   1
   6   1  -9 896.500 22.0332   1
   5  -1  -9 96.2526 4.29806   1
  -5   1   9 87.2761 4.32917   2
   5   1  -9 87.7384 3.01439   1
   5   1  -9 94.7920 2.95952   1
  -5   1   9 89.2774 4.10800   1
   4  -1  -9 127.230 4.92858   1
   4   1  -9 119.702 3.61566   1
  -4   1   9 129.009 5.30448   2
  -4   1   9 128.938 4.90759   1
   4   1  -9 122.693 3.59250   1
   3  -1  -9 1120.39 28.1707   1
   3   1  -9 1143.37 26.6057   1
   3   1  -9 1095.58 26.5702   1
  -3   1   9 1089.20 28.0990   1
  -3   1   9 1073.22 30.0884   2
   2  -1  -9 379.914 10.8296   1
   2   1  -9 387.587 9.52520   1
  -2   1   9 372.028 11.7435   2
  -2   1   9 388.067 10.9561   1
   2   1  -9 378.699 9.46912   1
   1  -1  -9 438.652 11.7873   1
  -1   1   9 412.176 11.7374   1
  -1   1   9 411.789 12.7513   2
   1   1  -9 437.583 11.1092   2
   1   1  -9 425.064 10.5325   1
   1   1  -9 419.742 10.5966   1
   0  -1  -9 21.2402 1.56860   1
   0  -1  -9 17.7906 1.49838   1
   0   1  -9 17.9912 1.06732   2
   0   1   9 19.1802 1.49753   1
   0   1  -9 19.9090 1.06890   1
   0   1  -9 19.5760 0.98502   1
   0   1   9 20.8262 1.82747   2
  -1  -1  -9 417.560 11.5406   1
  -1   1  -9 432.605 10.7884   1
   1   1   9 403.494 11.4421   1
  -1   1  -9 439.648 11.6546   2
  -1   1  -9 417.752 10.9559   1
   1   1   9 408.076 12.5501   2
  -2  -1  -9 360.356 10.3302   1
  -2   1  -9 391.155 10.1279   1
  -2   1  -9 370.466 11.4492   3
   2   1   9 373.775 10.3209   1
  -2   1  -9 378.393 10.5867   2
  -2   1  -9 346.998 9.70671   1
   2   1   9 368.329 11.2893   2
   3  -1   9 1155.45 28.2037   1
  -3  -1  -9 1102.06 27.8347   1
   3   1   9 1061.50 29.8649   2
  -3   1  -9 1124.82 30.5654   3
   3   1   9 1098.43 27.8525   1
  -4  -1  -9 125.169 4.45608   1
   4  -1   9 120.836 4.71012   1
  -4   1  -9 117.580 4.20782   1
   4   1   9 117.456 4.40490   1
  -4   1  -9 120.871 5.33677   3
  -5  -1  -9 89.6638 4.59346   3
   5  -1   9 91.2902 4.14937   1
  -5  -1  -9 94.3176 3.77574   1
  -5   1  -9 88.3198 4.61757   3
  -5   1  -9 91.3563 3.69320   1
   5   1   9 92.2970 3.83195   1
   6  -1   9 857.979 23.3132   1
  -6  -1  -9 869.231 25.2969   3
  -6  -1  -9 854.125 22.4959   1
  -6   1  -9 847.809 22.5292   1
   6   1   9 891.996 22.7948   1
  -6   1  -9 896.957 25.6396   3
  -7  -1  -9 125.144 6.05258   3
   7  -1   9 116.234 5.34496   1
  -7  -1  -9 118.158 4.73596   1
  -7   1  -9 120.110 4.83773   1
  -7   1  -9 108.347 5.93710   3
  -8  -1  -9 303.707 9.58724   1
   8  -1   9 305.426 10.4119   1
  -8   1  -9 299.765 11.6346   3
  -8   1  -9 305.973 9.72890   1
   9  -1   9 101.811 5.38909   1
  -9   1  -9 96.8929 5.95372   3
  -9   1  -9 96.7651 4.77041   1
   9   1   9 96.0854 4.68444   1
  10  -1   9 143.072 6.93297   1
  10   1   9 150.922 6.27970   1
 -10   1  -9 154.589 6.36411   1
 -10   1  -9 142.432 7.81517   3
  11  -1   9 93.7008 5.64346   1
  11   1   9 89.1398 4.77108   1
 -11   1  -9 77.4925 6.01446   3
 -11   1  -9 93.3551 4.94983   1
  12  -1   9 71.5529 5.17615   1
 -12   1  -9 61.5098 5.51848   3
 -12   1  -9 67.6318 4.50780   1
  12   1   9 64.2620 4.18810   1
  13  -1   9 18.5950 3.50037   1
 -13   1  -9 12.7557 2.57933   1
  13   1   9 15.9357 2.65835   1
  14  -1   9 153.652 8.11790   1
 -14   1  -9 152.736 7.44103   1
  14   1   9 140.959 6.88380   1
  15  -1   9 51.8357 5.89558   1
 -15   1  -9 47.9283 5.06951   1
  15   1   9 44.5514 4.47336   1
  16  -1   9 28.7709 4.49512   1
  16   1   9 25.6164 3.53575   1
 -16   1  -9 36.0447 4.46710   1
 -16   1  -9 28.1318 4.78520   2
  17  -1   9 7.00645 3.07685   1
  17   1   9 14.7400 2.93651   1
 -17   1  -9 12.5058 3.18380   1
 -17   1  -9 10.7677 3.59970   2
  18  -1   9 3.87728 2.80181   1
 -18   1  -9 1.98998 2.33832   1
 -18   1  -9 4.13285 2.88788   2
  18   1   9 2.89316 2.10122   1
 -17   2   9 47.1318 5.55382   1
 -17   2   9 45.0069 6.82629   2
 -16   2   9 4.61677 3.02126   2
 -16   2   9 7.43830 2.87846   1
 -15   2   9 7.13294 2.35121   1
 -15   2   9 3.43168 2.62014   2
 -14   2   9 45.5997 4.96136   1
 -14   2   9 62.2030 6.83519   2
 -13   2   9 50.8320 5.92702   2
 -13   2   9 37.0679 4.43155   1
 -12   2   9 13.9977 2.79454   1
 -12   2   9 10.6081 3.05949   2
 -11   2   9 59.5876 6.05894   2
 -11   2   9 54.9171 4.21326   1
 -10   2   9 19.6002 3.39794   2
 -10   2   9 16.6651 2.58079   1
  -9   2   9 0.57685 1.40362   2
  -9   2   9 -0.3372 1.07443   1
  -8   2   9 57.6918 3.82487   1
  -8   2   9 58.2097 4.65864   2
   7  -2  -9 132.447 6.21039   1
  -7   2   9 128.870 6.84669   2
  -7   2   9 124.399 5.52407   1
   6  -2  -9 55.0388 3.63027   1
   6   2  -9 54.5022 3.01976   3
  -6   2   9 53.4122 4.12294   2
   5  -2  -9 283.425 9.55150   1
   5   2  -9 301.163 9.14446   3
  -5   2   9 277.903 10.9111   2
   4  -2  -9 54.0138 3.34564   1
   4   2  -9 50.0816 2.60985   3
  -4   2   9 65.7821 4.37175   2
   3  -2  -9 381.880 11.2706   1
  -3   2   9 364.241 10.6494   1
  -3   2   9 359.717 12.9532   2
   3   2  -9 393.689 11.0063   2
  -3   2   9 387.738 10.6724   1
  -2   2   9 415.293 11.5317   1
   2   2  -9 439.463 12.4245   2
  -2   2   9 418.035 14.2227   2
  -2   2   9 436.184 11.5516   1
  -1   2   9 149.987 4.64754   1
  -1   2   9 150.188 4.66975   1
  -1   2   9 168.205 7.06370   2
   1   2  -9 147.872 5.01806   3
   1   2  -9 148.713 5.54420   2
   0   2   9 115.623 3.45840   1
   0   2   9 115.859 5.65572   2
   0   2  -9 108.025 4.15803   3
  -1   2  -9 147.945 5.43688   3
   1   2   9 158.974 6.84003   2
   2   2   9 429.534 13.8901   2
  -2   2  -9 427.414 12.7898   3
  -2   2  -9 411.330 13.0340   2
   3   2   9 379.077 12.4682   2
  -3   2  -9 397.572 12.0321   2
  -3   2  -9 324.973 11.3760   3
  -4   2  -9 57.8426 3.59445   2
  -4   2  -9 54.7270 3.41239   3
  -4   2  -9 51.7697 1.69274   1
  -4   2  -9 53.4037 1.74157   1
  -5   2  -9 257.213 9.49387   2
  -5   2  -9 281.203 7.32891   1
  -5   2  -9 223.414 7.30393   1
  -5   2  -9 276.748 9.69423   3
  -6   2  -9 48.7504 2.45560   1
  -6   2  -9 45.5347 3.65174   3
  -6   2  -9 49.0254 3.62625   2
  -7   2  -9 129.192 6.52972   3
  -7   2  -9 121.876 4.72068   1
  -7   2  -9 123.610 6.22129   2
  -8   2  -9 54.2074 4.23266   2
  -8   2  -9 51.9926 4.33127   3
  -8   2  -9 55.8719 3.15798   1
  -9   2  -9 1.79968 1.50867   2
  -9   2  -9 2.04389 1.05867   1
   9   2   9 1.46091 0.55302   1
  -9   2  -9 2.78004 1.69990   3
   9   2   9 0.19223 0.49386   1
 -10   2  -9 17.1786 3.29932   3
 -10   2  -9 19.5967 3.23787   2
  10   2   9 17.4796 1.20763   1
 -10   2  -9 19.6347 2.37907   1
 -11   2  -9 59.2556 3.88622   1
  11   2   9 56.6745 2.33032   1
 -11   2  -9 57.9519 5.04279   2
 -11   2  -9 62.1882 5.30404   3
 -12   2  -9 19.5677 3.59216   2
 -12   2  -9 18.0975 2.76425   1
 -12   2  -9 12.0964 3.23623   3
  12   2   9 16.8534 1.33048   1
  13   2   9 36.7948 1.89680   1
 -13   2  -9 29.8755 3.67071   1
 -13   2  -9 32.1284 4.84095   2
 -13   2  -9 38.4526 5.48803   3
 -14   2  -9 49.6296 6.11006   2
 -14   2  -9 53.8523 4.39607   1
 -14   2  -9 56.0991 6.86139   3
 -15   2  -9 2.83364 1.93766   1
 -15   2  -9 3.91158 2.61267   2
 -16   2  -9 4.73899 2.99103   2
 -16   2  -9 9.50689 2.63232   1
 -17   2  -9 59.2525 7.88263   2
 -17   2  -9 49.5089 5.30708   1
 -15   3   9 6.32427 2.43279   1
 -15   3   9 -1.3667 3.12868   2
 -14   3   9 5.43937 2.21632   1
 -14   3   9 3.96820 3.59579   2
 -13   3   9 6.64328 3.38877   2
 -13   3   9 8.54661 2.31012   1
 -12   3   9 9.38121 2.27104   1
 -12   3   9 4.47636 2.88012   2
 -11   3   9 -1.2850 1.14241   1
 -11   3   9 0.38511 2.36617   2
 -10   3   9 48.4287 3.63189   1
 -10   3   9 70.6570 7.47896   2
  -9   3   9 0.09965 1.18617   1
  -9   3   9 5.73887 2.73665   2
  -8   3   9 149.790 6.01519   1
  -8   3   9 180.703 9.68231   2
  -7   3   9 149.930 8.63267   2
  -7   3   9 145.131 5.39759   1
  -6   3   9 4.41604 2.43539   2
  -6   3   9 6.71312 1.06187   1
  -5   3   9 258.277 11.4374   2
   4   3  -9 98.0674 4.57854   2
  -4   3   9 94.6289 6.44658   2
   3   3  -9 72.2049 4.02458   2
  -3   3   9 76.5400 5.64421   2
  -2   3   9 87.0153 5.86364   2
   2   3  -9 93.3013 4.76743   2
   1   3  -9 427.104 13.8237   2
  -1   3   9 415.171 15.3321   2
   0   3  -9 10.6614 2.17840   2
   0   3   9 9.52033 2.42181   2
  -1   3  -9 422.044 14.1414   2
   1   3   9 408.073 14.9026   2
  -2   3  -9 81.7532 5.16201   2
   2   3   9 86.9257 5.51706   2
  -3   3  -9 76.7959 5.02800   2
   3   3   9 72.9594 5.14052   2
  -4   3  -9 104.212 6.05682   2
  -4   3  -9 102.954 4.91239   3
   4   3   9 102.075 6.06550   2
  -5   3  -9 232.906 10.3141   2
   5   3   9 252.947 10.2028   2
  -5   3  -9 261.460 9.50358   3
   6   3   9 8.80311 2.37581   2
  -6   3  -9 7.43071 2.22314   2
  -6   3  -9 5.83917 1.75452   3
  -7   3  -9 137.305 7.68742   2
  -7   3  -9 144.370 7.11660   3
  -8   3  -9 162.873 8.72277   2
  -9   3  -9 -0.3168 1.73114   2
 -10   3  -9 49.0479 5.86258   2
 -10   3  -9 56.6662 2.71577   1
 -11   3  -9 0.79498 0.90451   1
 -11   3  -9 -0.2567 2.19966   2
 -12   3  -9 10.6340 1.92626   1
 -12   3  -9 9.16994 3.31669   2
 -13   3  -9 5.34128 3.04714   2
 -13   3  -9 6.77070 1.77565   1
 -14   3  -9 7.13009 3.53909   2
 -14   3  -9 8.40103 2.05590   1
 -15   3  -9 1.45154 1.72943   1
 -15   3  -9 -0.6670 2.81822   2
 -12   4   9 -0.8667 2.72029   2
 -11   4   9 1.62169 3.07421   2
 -10   4   9 16.9109 4.76302   2
  -9   4   9 3.06840 2.77353   2
  -8   4   9 -1.1322 2.30562   2
  -7   4   9 10.8418 3.73215   2
  -6   4   9 2.92407 2.79574   2
  -5   4   9 35.1748 5.38596   2
  -4   4   9 15.3374 3.88070   2
  -3   4   9 21.2115 4.30206   2
  -2   4   9 8.63237 3.02660   2
  -1   4   9 -0.8286 2.01143   2
   0   4   9 3.02227 2.13332   2
   0   4  -9 6.02536 2.30391   2
  -1   4  -9 0.57094 1.68894   2
   1   4   9 1.47253 1.87082   2
   2   4   9 11.0616 3.08008   2
  -2   4  -9 13.5105 3.06153   2
  -3   4  -9 28.5598 4.33147   2
   3   4   9 23.6565 4.22004   2
  -4   4  -9 22.3343 4.10942   2
   4   4   9 17.7282 3.58943   2
  -5   4  -9 32.3836 4.87441   2
   5   4   9 39.3706 4.74891   2
  -6   4  -9 0.71240 2.12718   2
   6   4   9 1.95104 1.86684   2
  -7   4  -9 12.3420 3.55228   2
  -8   4  -9 4.25282 2.63458   2
  -9   4  -9 0.49966 2.51147   2
 -10   4  -9 10.8976 3.95544   2
 -11   4  -9 -2.5233 2.16311   2
 -12   4  -9 -1.0469 2.83499   2
 -13   4  -9 8.53482 3.76787   2
  -7   5   9 1.23929 3.67069   2
  -6   5   9 1.87669 3.13676   2
  -5   5   9 13.1648 4.58088   2
  -4   5   9 5.61422 3.38492   2
  -3   5   9 -1.2546 2.67621   2
  -2   5   9 1.30162 2.63968   2
  -1   5   9 3.73265 2.91203   2
   0   5   9 1.95849 2.66493   2
   1   5   9 4.88584 2.85360   2
   2   5   9 1.95288 2.64232   2
   3   5   9 -0.1554 2.29465   2
   4   5   9 2.93316 2.86104   2
   5   5   9 8.44306 3.22229   2
   6   5   9 2.48556 2.33411   2
  -8   5  -9 1.95337 3.21385   2
  18   0 -10 -0.6294 1.95992   1
  17   0 -10 47.6249 5.12822   1
 -16   0  10 59.2832 5.97906   2
  16   0 -10 52.7315 5.26194   1
  15   0 -10 5.34522 2.23595   1
 -15   0  10 6.30859 2.51066   2
 -14   0  10 6.33596 2.27685   2
  14   0 -10 3.47727 1.86201   1
 -13   0  10 52.2923 4.29637   2
  13   0 -10 55.4489 4.26144   1
  12   0 -10 442.782 14.3809   1
 -12   0  10 453.223 15.0773   2
  11   0 -10 127.703 6.07180   1
 -11   0  10 134.724 6.39379   1
 -11   0  10 131.950 6.19589   2
 -10   0  10 49.2773 3.47589   2
 -10   0  10 51.7722 3.67888   1
  10   0 -10 46.0598 3.40226   1
  -9   0  10 1053.17 29.4921   2
   9   0 -10 1059.30 28.1684   1
  -9   0  10 1073.24 28.4541   1
   8   0 -10 21.7687 2.46874   1
  -8   0  10 22.4077 2.39353   2
  -8   0  10 22.3070 2.58525   1
   7   0 -10 29.9642 2.42439   1
  -7   0  10 29.4212 2.48298   1
  -7   0  10 33.1516 2.31923   2
  -6   0  10 95.0003 4.15390   1
  -6   0  10 81.4323 3.66923   2
   6   0 -10 83.3913 3.91365   1
   5   0 -10 1830.36 44.7878   1
  -5   0  10 1793.49 44.9205   1
  -5   0  10 1800.41 46.9572   2
  -4   0  10 1471.53 36.5295   1
  -4   0  10 1483.35 37.9800   2
   4   0 -10 1452.67 36.3396   1
   4   0 -10 1431.58 36.2917   1
  -3   0  10 157.083 5.12427   2
  -3   0  10 169.532 5.67161   1
   3   0 -10 164.539 5.45381   1
  -2   0  10 404.617 11.1584   2
   2   0 -10 408.749 11.2494   1
  -2   0  10 408.024 11.4568   1
  -1   0  10 802.184 20.7840   2
  -1   0  10 795.262 20.5922   1
   1   0 -10 787.137 20.3202   1
   0   0 -10 6286.08 158.475   1
   0   0  10 6959.33 157.878   1
  -1   0 -10 764.546 19.7349   1
   1   0  10 782.827 20.1231   1
  -2   0 -10 390.425 10.7889   1
   2   0  10 395.500 11.1881   1
  -3   0 -10 157.603 5.18902   1
   3   0  10 158.727 5.57065   1
   4   0  10 1507.10 37.5152   1
  -4   0 -10 1498.16 36.9930   1
  -4   0 -10 1474.94 40.7067   3
  -5   0 -10 1800.34 43.8715   1
   5   0  10 1760.27 44.4119   1
  -5   0 -10 1769.51 48.1720   3
  -6   0 -10 80.5759 3.67925   1
  -6   0 -10 82.7969 4.68452   3
   6   0  10 84.2916 4.07417   1
   7   0  10 27.7389 2.78555   1
  -7   0 -10 29.8405 2.21812   1
  -7   0 -10 28.2039 3.21911   3
  -8   0 -10 20.6802 3.09911   3
   8   0  10 27.5322 2.99566   1
  -8   0 -10 24.3708 2.56189   1
  -9   0 -10 1063.39 27.7336   1
  -9   0 -10 1047.85 31.2029   3
   9   0  10 1021.61 28.2559   1
 -10   0 -10 55.4742 4.78041   3
  10   0  10 53.0788 4.04437   1
 -10   0 -10 50.4180 3.58989   1
 -11   0 -10 125.163 6.02864   1
  11   0  10 134.225 6.51413   1
  12   0  10 459.449 15.1434   1
 -12   0 -10 449.434 14.5841   1
 -13   0 -10 45.5648 4.44976   1
  13   0  10 55.2020 4.55831   1
 -14   0 -10 4.76576 2.00306   1
  14   0  10 8.39718 2.46393   1
  15   0  10 10.5453 2.72920   1
  16   0  10 50.1834 5.38309   1
  17   0  10 34.6550 4.85805   1
  18   0  10 -3.6149 2.07196   1
  18  -1 -10 9.98956 3.32828   1
  18   1 -10 6.33335 1.76920   1
 -18   1  10 7.40183 3.51662   2
  17  -1 -10 -2.2415 2.12393   1
 -17   1  10 1.58771 2.56916   1
 -17   1  10 4.62594 3.11699   2
  17   1 -10 1.25788 1.37801   1
  16  -1 -10 14.6030 3.48304   1
 -16   1  10 10.3390 3.12976   1
  16   1 -10 17.1747 2.47283   1
 -16   1  10 23.4945 4.70588   2
  15  -1 -10 49.1984 5.52774   1
  15   1 -10 50.0470 3.51888   1
  15   1 -10 49.3637 3.52111   1
 -15   1  10 33.6941 4.69666   1
 -15   1  10 46.3917 5.66184   2
  14  -1 -10 55.5388 5.55220   1
 -14   1  10 48.6755 5.07643   1
 -14   1  10 51.1476 5.73269   2
  14   1 -10 58.8674 3.62107   1
  14   1 -10 53.1060 3.55064   1
  13  -1 -10 67.0486 5.21835   1
 -13   1  10 71.3707 5.54147   2
  13   1 -10 73.4231 3.93159   1
  13   1 -10 67.5485 3.79672   1
 -13   1  10 74.4016 5.24360   1
  12  -1 -10 2.96309 1.81258   1
  12   1 -10 1.73554 1.01477   1
 -12   1  10 5.34926 1.90164   1
  12   1 -10 1.65194 1.06484   1
 -12   1  10 2.15290 1.86627   2
  11  -1 -10 9.24235 2.20390   1
 -11   1  10 12.9776 2.43918   1
  11   1 -10 11.3323 1.72988   1
 -11   1  10 6.45646 2.00472   2
  10  -1 -10 55.7420 4.18511   1
 -10   1  10 48.9849 3.90654   1
 -10   1  10 56.9432 4.24643   2
  10   1 -10 50.8134 2.98310   1
   9  -1 -10 294.184 10.6311   1
   9   1 -10 296.120 9.03764   1
  -9   1  10 316.769 10.6379   1
  -9   1  10 307.926 11.2474   2
   8  -1 -10 562.066 16.5133   1
  -8   1  10 532.732 16.1802   1
  -8   1  10 543.324 17.3256   2
   8   1 -10 565.708 14.8139   1
   7  -1 -10 70.9118 4.03655   1
   7   1 -10 66.7514 2.74251   1
   7   1 -10 70.6885 2.97544   1
  -7   1  10 66.6693 4.06797   2
  -7   1  10 69.3561 3.90043   1
   6  -1 -10 319.568 10.7981   1
  -6   1  10 347.474 10.8618   1
  -6   1  10 356.024 11.6102   2
   6   1 -10 358.815 9.35836   1
   6   1 -10 354.564 9.54870   1
   5  -1 -10 51.6179 3.14789   1
  -5   1  10 50.9284 3.08447   1
   5   1 -10 58.1551 2.19712   1
   5   1 -10 52.7111 2.20225   1
  -5   1  10 54.3786 3.34278   2
   4  -1 -10 83.6809 3.81935   1
  -4   1  10 79.1988 4.02694   2
  -4   1  10 74.4853 3.68584   1
   4   1 -10 78.5032 2.62110   1
   4   1 -10 76.5096 2.63942   1
   3  -1 -10 528.874 14.3505   1
   3   1 -10 536.793 12.9400   1
  -3   1  10 487.174 14.2099   1
   3   1 -10 510.316 12.8917   1
  -3   1  10 514.811 15.3595   2
   2  -1 -10 555.672 14.9250   1
   2   1 -10 543.336 13.5252   1
   2   1 -10 552.168 13.6094   1
  -2   1  10 525.082 14.8836   1
  -2   1  10 548.009 16.0388   2
   1  -1 -10 354.740 10.2340   1
   1  -1 -10 354.850 10.2197   1
   1   1 -10 359.960 9.19902   1
   1   1 -10 363.790 9.11223   1
  -1   1  10 365.481 11.1918   2
  -1   1  10 332.830 10.2006   1
   0  -1 -10 381.399 10.7595   1
   0   1  10 380.658 11.7045   2
   0   1 -10 385.906 9.98688   1
   0   1 -10 382.532 10.3020   2
   0   1 -10 382.346 9.80481   1
   0   1  10 370.210 10.7345   1
  -1  -1 -10 346.366 9.93866   1
  -1   1 -10 343.737 9.13064   1
   1   1  10 331.273 10.6758   2
  -1   1 -10 350.593 9.38989   1
   1   1  10 346.770 9.94259   1
  -1   1 -10 356.454 9.77253   2
   2  -1  10 521.023 14.5305   1
  -2  -1 -10 527.120 14.4696   1
   2   1  10 526.796 15.5558   2
  -2   1 -10 544.290 14.7738   2
  -2   1 -10 525.346 15.8528   3
  -2   1 -10 593.932 14.4648   1
   2   1  10 518.950 14.3872   1
  -3  -1 -10 508.114 14.0552   1
   3  -1  10 512.608 14.3581   1
  -3   1 -10 524.948 15.7171   3
   3   1  10 515.349 14.1004   1
  -3   1 -10 506.709 13.5883   1
   3   1  10 551.183 15.3258   2
   4  -1  10 74.4191 3.60367   1
  -4  -1 -10 72.9698 3.34790   1
  -4   1 -10 80.6836 3.26423   1
  -4   1 -10 72.8304 4.04301   3
   4   1  10 81.6872 3.51316   1
  -5  -1 -10 59.4169 3.72427   3
  -5  -1 -10 52.8230 2.79764   1
   5  -1  10 58.3775 3.27454   1
   5   1  10 53.7480 2.90002   1
  -5   1 -10 52.3837 3.54099   3
  -5   1 -10 50.5071 2.68419   1
  -6  -1 -10 340.966 10.0838   1
   6  -1  10 340.965 10.7846   1
  -6  -1 -10 347.069 11.8466   3
  -6   1 -10 330.382 11.8842   3
  -6   1 -10 327.692 10.0362   1
   6   1  10 346.915 10.3130   1
  -7  -1 -10 60.8048 4.15898   3
   7  -1  10 64.9640 3.89181   1
  -7  -1 -10 66.9729 3.39059   1
  -7   1 -10 67.9032 3.43869   1
  -7   1 -10 68.5155 4.47860   3
   7   1  10 49.1191 3.15408   1
   8  -1  10 529.991 15.9874   1
  -8  -1 -10 520.968 15.0337   1
  -8   1 -10 545.018 15.2817   1
  -8   1 -10 520.921 17.6324   3
   9  -1  10 291.162 10.3219   1
  -9   1 -10 284.660 11.5634   3
  -9   1 -10 284.802 9.56315   1
   9   1  10 278.279 9.50616   1
  10  -1  10 56.9427 4.32784   1
 -10   1 -10 60.8650 4.96262   3
  10   1  10 62.6410 3.86640   1
 -10   1 -10 55.9314 3.78077   1
  11  -1  10 9.14893 2.31879   1
  11   1  10 11.3950 2.09400   1
 -11   1 -10 11.8980 2.88056   3
 -11   1 -10 10.9367 2.19297   1
  12  -1  10 3.72171 2.04628   1
 -12   1 -10 -1.0289 1.14431   1
 -12   1 -10 -0.1290 1.95321   3
  12   1  10 3.83309 1.56090   1
  13  -1  10 64.2425 5.28853   1
  13   1  10 65.8798 4.50940   1
 -13   1 -10 74.0001 4.86777   1
  14  -1  10 48.5335 5.27361   1
  14   1  10 55.5684 4.23760   1
 -14   1 -10 52.2813 4.46802   1
  15  -1  10 51.5788 5.61636   1
  15   1  10 48.1953 4.67687   1
 -15   1 -10 34.6896 4.33864   1
  16  -1  10 18.1459 3.77145   1
 -16   1 -10 26.8163 4.62926   2
 -16   1 -10 19.8385 3.80950   1
  16   1  10 21.2959 3.33524   1
  17  -1  10 -3.1432 2.10239   1
  17   1  10 -0.3435 1.70091   1
 -17   1 -10 0.97281 2.66076   2
 -17   1 -10 -0.1282 1.84312   1
  18  -1  10 11.5686 3.54871   1
 -18   1 -10 7.49254 2.91400   1
  18   1  10 11.3782 2.86679   1
 -18   1 -10 8.26476 3.49546   2
 -17   2  10 5.05528 3.35902   2
 -17   2  10 3.17628 2.68387   1
 -16   2  10 15.5355 4.38041   2
 -16   2  10 18.5522 3.79041   1
 -15   2  10 2.04926 2.39076   2
 -15   2  10 0.62983 1.94292   1
 -14   2  10 41.6716 4.85210   1
 -14   2  10 43.6931 5.98607   2
 -13   2  10 27.0840 3.80582   1
 -13   2  10 27.7763 4.74656   2
 -12   2  10 79.0493 6.36295   2
 -12   2  10 78.0702 5.27522   1
 -11   2  10 17.2813 3.37098   2
 -11   2  10 10.7270 2.38264   1
 -10   2  10 37.9033 4.76894   2
 -10   2  10 37.2257 3.72706   1
  -9   2  10 98.7105 6.16735   2
  -9   2  10 82.4480 4.88037   1
  -8   2  10 232.794 10.1294   2
  -8   2  10 226.770 8.47541   1
   7  -2 -10 258.855 10.2283   1
  -7   2  10 252.916 8.87186   1
  -7   2  10 248.203 10.3510   2
   6  -2 -10 72.0230 4.24302   1
  -6   2  10 73.2975 3.86687   1
  -6   2  10 76.4554 4.94959   2
   6   2 -10 65.7253 3.58912   3
   5  -2 -10 95.8772 4.67106   1
   5   2 -10 87.1455 3.99315   3
  -5   2  10 93.0153 5.40430   2
   4  -2 -10 120.758 5.26969   1
  -4   2  10 127.483 6.40293   2
   3  -2 -10 119.029 4.97636   1
  -3   2  10 109.765 4.38238   1
  -3   2  10 114.471 4.47263   1
   3   2 -10 119.215 4.13165   2
  -3   2  10 117.652 5.98548   2
   2  -2 -10 22.1769 2.35968   1
  -2   2  10 19.1633 1.65151   1
  -2   2  10 20.1760 1.66136   1
  -2   2  10 26.6093 3.31297   2
   2   2 -10 22.2362 1.65934   2
  -1   2  10 415.436 13.9768   2
  -1   2  10 407.090 11.2570   1
   1   2 -10 417.090 12.1389   3
  -1   2  10 424.346 11.2769   1
   1   2 -10 425.040 12.2940   2
   0   2 -10 1020.89 27.2616   2
   0   2  10 986.313 24.7656   1
   0   2 -10 984.760 27.0672   3
   0   2  10 995.999 28.7707   2
   0   2  10 1018.23 24.7807   1
   1   2  10 417.345 13.9374   2
  -1   2 -10 424.343 12.6798   3
   1   2  10 426.845 10.9241   1
   2   2  10 18.9536 1.09157   1
   2   2  10 22.6515 2.76033   2
   2   2  10 18.7782 1.05616   1
  -2   2 -10 24.9422 2.50425   2
   3   2  10 128.989 5.89736   2
   3   2  10 120.417 3.42994   1
   3   2  10 119.823 3.42132   1
  -3   2 -10 120.355 5.34975   2
  -4   2 -10 126.394 5.66455   3
  -4   2 -10 126.281 3.62003   1
   4   2  10 128.290 3.45915   1
  -4   2 -10 121.712 3.52608   1
   4   2  10 127.757 3.46675   1
  -4   2 -10 114.549 5.51139   2
  -5   2 -10 86.3566 4.77915   2
  -5   2 -10 93.3941 4.94667   3
   5   2  10 88.6440 2.65786   1
   5   2  10 89.7253 2.65844   1
  -5   2 -10 89.6210 3.21895   1
   6   2  10 72.4141 2.38387   1
   6   2  10 74.1822 2.39738   1
  -6   2 -10 73.0266 3.14929   1
  -6   2 -10 67.3666 4.45616   3
  -6   2 -10 71.3579 4.44537   2
  -7   2 -10 261.850 8.07171   1
   7   2  10 249.460 6.87481   1
  -7   2 -10 245.844 9.91575   2
  -7   2 -10 247.086 10.2198   3
   7   2  10 269.045 6.96749   1
   8   2  10 234.125 6.72391   1
  -8   2 -10 242.323 9.99916   2
  -8   2 -10 230.405 10.1030   3
   8   2  10 257.093 6.90844   1
  -8   2 -10 245.226 8.04321   1
  -9   2 -10 90.0353 4.40736   1
  -9   2 -10 100.082 6.01186   2
   9   2  10 93.2853 3.31781   1
  -9   2 -10 95.9552 6.19209   3
 -10   2 -10 36.5012 4.38676   2
 -10   2 -10 40.6819 4.86550   3
  10   2  10 37.1959 1.98601   1
 -10   2 -10 39.8212 3.06226   1
 -11   2 -10 15.7571 2.34148   1
 -11   2 -10 12.7231 3.02011   2
  11   2  10 12.3800 1.36767   1
 -11   2 -10 13.6845 3.28694   3
 -12   2 -10 78.0523 5.97323   2
 -12   2 -10 81.8711 4.84739   1
  12   2  10 74.7976 3.16663   1
 -12   2 -10 88.3695 6.83359   3
 -13   2 -10 26.1136 4.71318   3
 -13   2 -10 32.8316 3.77074   1
 -13   2 -10 23.2101 4.25656   2
  13   2  10 26.5668 1.85461   1
 -14   2 -10 32.5985 3.95351   1
 -14   2 -10 37.0356 5.34198   2
 -14   2 -10 37.1619 5.69230   3
  14   2  10 37.0610 2.06394   1
 -15   2 -10 0.08973 1.55970   1
 -15   2 -10 1.53609 2.32204   2
 -16   2 -10 20.3361 3.49407   1
 -16   2 -10 24.2359 5.07985   2
 -17   2 -10 2.58896 2.17997   1
 -17   2 -10 0.66502 2.47271   2
 -15   3  10 7.73907 4.04702   2
 -15   3  10 7.80888 2.67125   1
 -14   3  10 3.17657 2.09088   1
 -14   3  10 0.69604 3.19786   2
 -13   3  10 2.34700 3.06038   2
 -13   3  10 2.55973 1.86388   1
 -12   3  10 12.8304 2.57606   1
 -12   3  10 22.6790 4.76008   2
 -11   3  10 3.12214 1.59815   1
 -11   3  10 2.43903 2.55720   2
 -10   3  10 51.5781 3.75728   1
 -10   3  10 59.8640 6.90538   2
  -9   3  10 15.7808 3.66444   2
  -9   3  10 8.88818 1.95649   1
   8   3 -10 32.9720 1.86199   3
  -8   3  10 37.6130 5.40902   2
  -8   3  10 31.3523 2.66870   1
  -7   3  10 39.1001 2.73026   1
  -7   3  10 54.3485 6.07307   2
  -6   3  10 179.348 9.38068   2
  -6   3  10 169.574 5.66911   1
  -5   3  10 23.8356 3.84726   2
  -5   3  10 22.3180 1.38591   1
  -4   3  10 74.4222 5.63571   2
   3   3 -10 61.2956 3.71264   2
  -3   3  10 61.8209 5.01013   2
  -2   3  10 63.6199 5.02525   2
   2   3 -10 72.7446 4.04872   2
  -1   3  10 39.9678 4.54335   2
   1   3 -10 47.0069 3.44966   2
   0   3  10 26.6504 3.64998   2
   0   3 -10 35.8812 3.18827   2
   1   3  10 52.2023 4.35099   2
  -1   3 -10 45.7602 3.74128   2
  -2   3 -10 69.1222 3.33296   3
  -2   3 -10 68.1803 4.68387   2
   2   3  10 71.3790 5.01999   2
  -3   3 -10 60.5735 4.50955   2
  -3   3 -10 63.7595 3.48803   3
   3   3  10 57.5944 4.58506   2
  -4   3 -10 78.7490 5.20660   2
  -4   3 -10 77.7929 4.26599   3
   4   3  10 82.3229 5.43454   2
   5   3  10 17.4385 2.91747   2
  -5   3 -10 17.9897 3.11452   2
  -5   3 -10 19.0528 2.55008   3
   6   3  10 182.077 8.41381   2
  -6   3 -10 176.136 7.82378   3
  -6   3 -10 174.783 8.55804   2
  -7   3 -10 46.7290 4.05079   3
  -7   3 -10 40.2188 4.85305   2
  -8   3 -10 31.5537 4.09831   3
  -8   3 -10 31.4150 4.48082   2
  -9   3 -10 12.3890 3.00314   2
  -9   3 -10 11.4651 2.77080   3
 -10   3 -10 57.7491 2.72552   1
 -10   3 -10 54.9187 6.24308   2
 -11   3 -10 2.89639 1.10810   1
 -11   3 -10 2.80921 2.29400   2
 -12   3 -10 18.6229 2.37060   1
 -12   3 -10 22.2228 4.64866   2
 -13   3 -10 3.37699 1.49734   1
 -13   3 -10 5.13129 3.22426   2
 -14   3 -10 2.50470 1.58958   1
 -14   3 -10 2.52490 2.87490   2
 -15   3 -10 14.4519 4.50501   2
 -15   3 -10 8.85734 2.29660   1
 -12   4  10 3.47381 3.71440   2
 -11   4  10 1.31615 3.25007   2
 -10   4  10 6.64995 3.85146   2
  -9   4  10 1.30420 2.64013   2
  -8   4  10 -0.1825 2.45953   2
  -7   4  10 32.4618 5.82982   2
  -6   4  10 20.8577 4.83236   2
  -5   4  10 37.2891 5.50164   2
  -4   4  10 19.8779 4.23991   2
  -3   4  10 59.9991 6.68334   2
  -2   4  10 27.3727 4.56192   2
  -1   4  10 117.842 8.03391   2
   0   4  10 74.6912 6.19364   2
   1   4  10 123.110 7.90624   2
   2   4  10 35.3920 5.08371   2
  -2   4 -10 33.5303 4.43977   2
   3   4  10 65.2474 5.84023   2
  -3   4 -10 58.4858 5.31750   2
  -4   4 -10 17.7631 3.66715   2
   4   4  10 21.0096 3.94815   2
   5   4  10 33.9966 4.59479   2
  -5   4 -10 37.1494 5.05841   2
   6   4  10 21.2595 3.76541   2
  -6   4 -10 23.9676 4.36394   2
  -7   4 -10 33.3985 5.39678   2
  -8   4 -10 0.16710 1.82612   2
  -9   4 -10 5.35674 2.85057   2
 -10   4 -10 4.58170 3.07338   2
 -11   4 -10 1.35437 3.22325   2
 -12   4 -10 3.44126 3.49322   2
  -7   5  10 -2.2658 3.12577   2
  -6   5  10 20.0880 5.22481   2
  -5   5  10 1.63751 3.34717   2
  -4   5  10 1.10454 3.15849   2
  -3   5  10 -2.2858 2.95572   2
  -2   5  10 4.10176 3.35004   2
  -1   5  10 -0.9437 2.59875   2
   0   5  10 1.53635 2.84917   2
   1   5  10 5.01729 2.72083   2
   2   5  10 0.50592 2.72618   2
   3   5  10 2.09687 2.69836   2
   4   5  10 7.64036 3.38746   2
   5   5  10 5.10627 2.95578   2
   6   5  10 9.17409 3.41069   2
  18   0 -11 12.2354 3.08882   1
  17   0 -11 14.2801 3.15739   1
  16   0 -11 22.2248 3.60637   1
  15   0 -11 -1.0166 1.64773   1
 -15   0  11 -0.2646 1.72097   2
 -14   0  11 0.57317 1.71233   2
  14   0 -11 -1.7698 1.57162   1
 -13   0  11 3.41360 1.77626   2
  13   0 -11 1.73377 1.63780   1
 -12   0  11 409.400 14.3237   2
  12   0 -11 430.729 13.8323   1
 -11   0  11 73.6933 4.49268   2
  11   0 -11 70.9393 4.38765   1
  10   0 -11 5.33706 1.67597   1
 -10   0  11 3.70273 1.73449   1
 -10   0  11 8.17955 1.77044   2
  -9   0  11 272.312 9.41666   1
  -9   0  11 258.189 9.23190   2
   9   0 -11 253.174 9.03637   1
  -8   0  11 2179.39 57.7197   2
   8   0 -11 2198.13 54.7966   1
  -8   0  11 2212.25 55.0680   1
  -7   0  11 60.3045 3.50735   1
   7   0 -11 60.1105 3.43812   1
  -7   0  11 54.7135 3.06570   2
  -6   0  11 151.840 5.90891   1
  -6   0  11 150.653 5.54284   2
   6   0 -11 158.315 5.82019   1
  -5   0  11 82.0936 3.88798   1
   5   0 -11 84.1190 3.77971   1
   5   0 -11 81.9096 3.73460   1
  -5   0  11 79.5422 3.41760   2
   4   0 -11 115.015 4.62023   1
  -4   0  11 121.789 4.32287   2
   4   0 -11 123.229 4.67671   1
  -4   0  11 132.207 4.96411   1
   3   0 -11 160.300 5.70626   1
  -3   0  11 176.445 6.03153   1
  -3   0  11 178.042 5.46473   2
  -2   0  11 20.6888 2.04772   1
   2   0 -11 20.2212 1.68349   1
  -2   0  11 24.0719 1.41988   2
  -1   0  11 696.493 18.6976   1
  -1   0  11 725.343 18.6648   2
   1   0 -11 699.723 18.4054   1
   1   0  11 702.151 18.5759   1
  -1   0 -11 700.389 18.1809   1
   2   0  11 21.9051 1.90056   1
  -2   0 -11 23.0000 1.72492   1
   3   0  11 165.928 5.99175   1
  -3   0 -11 173.584 5.65406   1
  -4   0 -11 126.283 4.63153   1
  -4   0 -11 120.707 5.56797   3
   4   0  11 127.150 5.05122   1
   5   0  11 82.2060 4.01647   1
  -5   0 -11 85.4026 4.66680   3
  -5   0 -11 84.6009 3.70299   1
  -6   0 -11 137.952 6.49675   3
   6   0  11 146.787 5.85429   1
  -6   0 -11 144.073 5.38137   1
  -7   0 -11 57.8003 4.12634   3
   7   0  11 63.1136 3.71343   1
  -7   0 -11 59.6443 3.29280   1
   8   0  11 2108.33 54.1374   1
  -8   0 -11 2154.50 58.9791   3
  -8   0 -11 2184.44 53.5572   1
   9   0  11 238.508 9.05679   1
  -9   0 -11 244.062 8.56360   1
  -9   0 -11 235.025 10.1902   3
  10   0  11 7.75497 2.02948   1
 -10   0 -11 4.68506 2.02033   3
 -10   0 -11 6.67035 1.73413   1
  11   0  11 73.8539 4.94278   1
 -11   0 -11 88.9653 4.88742   1
  12   0  11 442.758 14.6472   1
 -12   0 -11 415.131 13.9630   1
  13   0  11 0.29931 1.59543   1
 -13   0 -11 1.74477 1.73602   1
  14   0  11 0.46431 1.88966   1
 -14   0 -11 0.79276 1.69147   1
  15   0  11 -1.5873 1.74596   1
  16   0  11 16.2000 3.38911   1
  17   0  11 14.9754 3.66204   1
  18   0  11 14.0266 3.73171   1
  18  -1 -11 0.91685 2.54126   1
 -18   1  11 -0.6837 3.00306   2
  18   1 -11 1.62068 1.41962   1
  17  -1 -11 9.93752 3.22243   1
  17   1 -11 14.1408 2.22313   1
 -17   1  11 17.2176 4.37684   2
 -17   1  11 12.8700 3.63085   1
  16  -1 -11 8.36263 3.04538   1
 -16   1  11 1.86289 2.66939   2
 -16   1  11 6.29134 2.92901   1
  16   1 -11 9.58538 1.92989   1
  15  -1 -11 54.4271 5.68896   1
 -15   1  11 69.1661 5.78550   1
  15   1 -11 69.8353 4.02643   1
 -15   1  11 56.7660 6.21803   2
  14  -1 -11 34.5918 4.43318   1
  14   1 -11 28.8115 2.96594   1
 -14   1  11 27.7342 4.24761   2
 -14   1  11 29.9807 4.04939   1
  13  -1 -11 92.5885 6.06946   1
 -13   1  11 94.9487 6.41932   2
  13   1 -11 89.8576 4.46539   1
 -13   1  11 110.123 6.33940   1
  12  -1 -11 10.2085 2.64372   1
 -12   1  11 7.78745 2.43444   2
 -12   1  11 19.5403 3.16636   1
  12   1 -11 10.8845 1.82984   1
  11  -1 -11 164.099 7.51232   1
 -11   1  11 152.147 7.23321   1
  11   1 -11 156.068 5.86873   1
 -11   1  11 152.752 7.66240   2
  10  -1 -11 73.6124 4.78182   1
  10   1 -11 70.5134 3.52647   1
 -10   1  11 78.9016 4.76169   1
 -10   1  11 71.9965 4.77048   2
   9  -1 -11 7.08007 2.21140   1
  -9   1  11 8.32506 2.05873   2
   9   1 -11 7.73878 1.43148   1
  -9   1  11 6.19921 1.99439   1
   8  -1 -11 215.008 8.24327   1
  -8   1  11 218.496 8.17229   1
   8   1 -11 214.633 6.79348   1
  -8   1  11 206.587 8.50040   2
   7  -1 -11 68.8254 4.10518   1
  -7   1  11 77.2338 4.39753   2
   7   1 -11 71.7203 2.90647   1
  -7   1  11 72.1983 4.08898   1
   7   1 -11 76.0322 3.15571   1
  -6  -1  11 395.463 11.6519   1
   6  -1 -11 392.719 12.2539   1
   6   1 -11 406.037 10.8164   1
   6   1 -11 401.197 10.6268   1
  -6   1  11 391.806 12.8352   2
  -6   1  11 395.947 12.2025   1
   5  -1 -11 244.863 8.38884   1
   5   1 -11 244.588 7.01101   1
  -5   1  11 245.391 8.36711   1
  -5   1  11 248.200 8.83204   2
   5   1 -11 253.830 6.94846   1
   4  -1 -11 64.6240 3.42285   1
   4   1 -11 64.7467 2.41337   1
  -4   1  11 62.2028 3.58524   2
   4   1 -11 63.8758 2.42308   1
  -4   1  11 65.2761 3.45528   1
   3  -1 -11 2023.32 50.2110   1
   3   1 -11 2128.94 48.8004   1
  -3   1  11 2037.10 50.2563   1
  -3   1  11 2007.51 53.5320   2
   3   1 -11 1949.73 48.6789   1
   2  -1 -11 189.126 6.42374   1
  -2   1  11 187.053 6.89707   2
   2   1 -11 194.285 5.39154   1
  -2   1  11 178.790 6.42434   1
   2   1 -11 189.052 5.27142   1
   1  -1 -11 1163.43 29.2763   1
   1  -1 -11 1120.68 29.2148   1
   1   1 -11 1158.24 28.1101   1
   1   1 -11 1185.81 28.2779   1
  -1   1  11 1146.93 29.4106   1
  -1   1  11 1152.99 31.3916   2
   0  -1 -11 25.3330 2.24387   1
   0   1  11 19.8937 1.97767   1
   0   1  11 16.6487 1.95439   2
   0   1 -11 19.1174 1.23040   1
   0   1 -11 21.2852 1.13183   2
   0   1 -11 21.5237 1.40517   1
  -1  -1 -11 1155.21 28.9519   1
  -1   1 -11 1179.20 29.7536   2
  -1   1 -11 1151.45 28.3465   1
  -1   1 -11 1125.77 28.0200   1
   1   1  11 1123.56 30.9007   2
   1   1  11 1116.15 28.9384   1
   2  -1  11 180.067 6.26392   1
  -2  -1 -11 189.084 6.23179   1
   2   1  11 185.286 6.17635   1
   2   1  11 182.014 6.59110   2
  -2   1 -11 186.307 6.97026   3
  -2   1 -11 188.775 5.91081   2
   3  -1  11 2101.23 50.5127   1
  -3  -1 -11 2068.83 50.1265   1
   3   1  11 1977.21 50.1235   1
  -3   1 -11 2030.23 54.4713   3
  -3   1 -11 2014.48 49.5476   1
   3   1  11 2042.12 53.4862   2
   4  -1  11 64.2080 3.39925   1
  -4  -1 -11 57.6820 3.06066   1
  -4   1 -11 68.7094 2.97287   1
  -4   1 -11 70.4527 3.94607   3
   4   1  11 68.1078 3.29131   1
   5  -1  11 252.723 8.49993   1
  -5  -1 -11 258.452 8.06030   1
  -5  -1 -11 242.361 9.27127   3
  -5   1 -11 245.578 9.37035   3
   5   1  11 254.591 8.14523   1
  -5   1 -11 256.109 7.87846   1
  -6  -1 -11 385.599 11.5001   1
   6  -1  11 407.367 12.3615   1
  -6  -1 -11 398.938 13.4829   3
   6   1  11 388.278 11.7520   1
  -6   1 -11 405.353 11.5814   1
  -6   1 -11 388.789 13.5161   3
  -7  -1 -11 73.4827 3.69699   1
   7  -1  11 70.4797 4.17461   1
   7   1  11 75.5904 3.90650   1
  -7   1 -11 75.9743 4.86886   3
  -7   1 -11 71.5438 3.70312   1
  -8  -1 -11 204.702 7.47018   1
   8  -1  11 224.299 8.41959   1
  -8   1 -11 215.413 7.59799   1
   8   1  11 209.181 7.72277   1
  -8   1 -11 208.445 9.23720   3
   9  -1  11 5.05551 1.74998   1
  -9   1 -11 7.26042 1.66605   1
  -9   1 -11 5.05019 2.04930   3
   9   1  11 6.07795 1.60207   1
  10  -1  11 72.8146 4.92260   1
  10   1  11 73.1948 4.31762   1
 -10   1 -11 72.5146 5.55072   3
 -10   1 -11 75.2687 4.35166   1
  11  -1  11 153.397 7.55647   1
  11   1  11 154.967 6.74301   1
 -11   1 -11 162.127 8.74416   3
 -11   1 -11 148.088 6.69858   1
  12  -1  11 15.1132 3.08689   1
 -12   1 -11 10.9956 2.35794   1
  12   1  11 6.44315 2.02374   1
 -12   1 -11 11.6859 3.23468   3
  13  -1  11 101.544 6.48153   1
 -13   1 -11 105.169 5.87746   1
  13   1  11 95.8580 5.48668   1
  14  -1  11 34.0438 4.61459   1
 -14   1 -11 32.8539 4.17916   1
  14   1  11 37.9424 4.16297   1
  15  -1  11 61.4677 6.22071   1
  15   1  11 66.7263 4.93429   1
 -15   1 -11 76.6735 5.53621   1
  16  -1  11 5.97341 2.95138   1
 -16   1 -11 10.3358 2.95427   1
  16   1  11 10.1469 2.71887   1
 -16   1 -11 6.47875 2.91894   2
  17  -1  11 9.79850 3.36869   1
  17   1  11 12.7351 2.92635   1
 -17   1 -11 10.6117 3.10716   1
 -17   1 -11 12.2351 3.77756   2
  18  -1  11 1.36702 2.66541   1
 -18   1 -11 4.04639 3.15307   2
 -18   1 -11 -2.5712 1.83759   1
  18   1  11 0.04967 1.83246   1
 -17   2  11 0.04626 2.41923   1
 -17   2  11 2.56916 3.35872   2
 -16   2  11 18.7177 4.60277   2
 -16   2  11 9.95980 3.10272   1
 -15   2  11 2.50872 2.61435   2
 -15   2  11 2.74575 2.41608   1
 -14   2  11 8.14556 2.51103   1
 -14   2  11 4.17122 3.15230   2
 -13   2  11 11.4625 3.28827   2
 -13   2  11 10.2847 2.79854   1
 -12   2  11 40.6880 4.55921   1
 -12   2  11 55.4219 6.07987   2
 -11   2  11 35.9218 4.01846   1
 -11   2  11 36.4236 4.72928   2
 -10   2  11 24.9652 3.27731   1
 -10   2  11 31.8812 4.35607   2
  -9   2  11 11.0110 2.78196   2
  -9   2  11 12.4474 2.37643   1
  -8   2  11 35.9350 4.30975   2
  -8   2  11 31.7628 3.44816   1
  -7   2  11 140.284 7.37904   2
  -7   2  11 157.915 6.45792   1
   6  -2 -11 119.924 5.81650   1
  -6   2  11 114.970 6.39283   2
  -6   2  11 120.883 5.31922   1
   5  -2 -11 480.904 14.4613   1
  -5   2  11 474.375 16.0970   2
   4  -2 -11 146.767 5.99631   1
  -4   2  11 140.077 6.89340   2
   3  -2 -11 56.6185 3.41522   1
   3   2 -11 59.4292 2.50784   2
  -3   2  11 58.9486 4.14436   2
   2  -2 -11 172.998 6.31980   1
  -2   2  11 159.476 7.33140   2
  -2   2  11 170.636 5.76608   1
  -2   2  11 168.281 5.77568   1
   2   2 -11 175.792 5.59107   2
   1  -2 -11 837.934 22.2860   1
  -1   2  11 825.057 21.5555   1
  -1   2  11 839.591 24.9359   2
  -1   2  11 847.853 21.5439   1
   1   2 -11 858.235 22.8476   2
   0  -2 -11 59.4392 3.25829   1
   0   2  11 58.4044 2.68076   1
   0   2  11 65.5611 2.77633   1
   0   2 -11 65.6154 3.19944   3
   0   2 -11 65.7768 3.23355   2
   0   2  11 60.0265 4.04235   2
   1   2  11 814.128 20.4614   1
   1   2  11 830.481 24.0841   2
   1   2  11 823.260 20.4905   1
  -1   2 -11 783.188 22.6886   3
   2   2  11 175.680 7.25493   2
   2   2  11 166.817 5.05247   1
   2   2  11 154.602 4.97443   1
  -2   2 -11 173.889 6.43090   2
   3   2  11 59.6668 3.87235   2
  -3   2 -11 61.5208 3.53682   2
   3   2  11 56.3063 2.30853   1
  -4   2 -11 135.810 6.08862   3
   4   2  11 131.947 6.21403   2
  -4   2 -11 132.397 3.98249   1
  -4   2 -11 143.665 6.10315   2
   4   2  11 141.204 4.30211   1
  -4   2 -11 139.171 4.10361   1
   4   2  11 149.879 4.35033   1
  -5   2 -11 452.816 15.1082   2
   5   2  11 488.642 12.3078   1
  -5   2 -11 474.620 12.5257   1
   5   2  11 488.859 12.3162   1
  -5   2 -11 466.751 15.4101   3
  -6   2 -11 123.318 4.47288   1
  -6   2 -11 114.472 5.87940   2
   6   2  11 129.210 4.05144   1
   6   2  11 120.027 3.94413   1
  -6   2 -11 114.597 6.10607   3
  -7   2 -11 138.404 5.16927   1
   7   2  11 137.639 4.46452   1
  -7   2 -11 135.577 6.95246   3
  -7   2 -11 141.449 6.78263   2
  -8   2 -11 42.2108 2.76176   1
   8   2  11 35.8936 2.01487   1
  -8   2 -11 33.0069 3.94089   2
  -8   2 -11 37.0652 4.41927   3
  -9   2 -11 12.7351 2.81004   3
  -9   2 -11 11.6729 1.92592   1
  -9   2 -11 9.88812 2.45755   2
   9   2  11 10.7178 1.36983   1
  10   2  11 31.4912 2.02633   1
 -10   2 -11 27.3307 4.17692   3
 -10   2 -11 28.1409 2.99531   1
 -10   2 -11 27.5154 3.80167   2
 -11   2 -11 32.1785 4.52226   3
 -11   2 -11 43.1616 3.40721   1
  11   2  11 38.1711 2.29106   1
 -11   2 -11 40.6084 4.87687   2
 -12   2 -11 47.6900 5.48376   2
 -12   2 -11 45.3276 3.72435   1
 -12   2 -11 38.9731 5.43335   3
  12   2  11 37.9988 2.42590   1
 -13   2 -11 16.3471 3.63346   2
 -13   2 -11 8.98744 3.23475   3
  13   2  11 9.42667 1.47392   1
 -13   2 -11 8.86842 2.22433   1
 -14   2 -11 7.91216 3.41657   3
  14   2  11 6.01205 1.19911   1
 -14   2 -11 4.91497 2.03261   1
 -14   2 -11 5.29231 2.78259   2
 -15   2 -11 6.46602 3.08788   2
 -15   2 -11 3.52128 2.05295   1
 -16   2 -11 13.5985 3.12250   1
 -16   2 -11 12.3339 4.19159   2
 -17   2 -11 5.46461 2.57267   1
 -17   2 -11 -0.3586 2.78659   2
 -15   3  11 7.36928 4.31582   2
 -15   3  11 -1.1475 1.85588   1
 -14   3  11 5.93961 2.32950   1
 -14   3  11 5.52488 3.52211   2
 -13   3  11 25.8054 5.37399   2
 -13   3  11 23.2276 3.46996   1
 -12   3  11 3.83779 3.12278   2
 -12   3  11 1.62797 1.63029   1
 -11   3  11 6.03789 2.87454   2
 -11   3  11 3.43418 1.74612   1
 -10   3  11 2.98583 2.42440   2
 -10   3  11 8.28769 2.08478   1
  -9   3  11 2.31783 1.38426   1
  -9   3  11 3.65667 2.31866   2
  -8   3  11 55.2773 3.48459   1
  -8   3  11 67.1957 6.02798   2
  -7   3  11 142.562 5.66763   1
  -7   3  11 155.682 8.80053   2
  -6   3  11 80.2348 3.64673   1
  -6   3  11 91.5791 6.64063   2
  -5   3  11 105.267 6.86539   2
  -5   3  11 103.028 3.72439   1
  -4   3  11 113.635 7.05219   2
  -3   3  11 8.46348 2.54055   2
  -2   3  11 182.465 8.90032   2
  -1   3  11 48.4793 4.39743   2
   1   3 -11 45.2016 3.33229   2
   0   3 -11 114.345 3.72778   3
   0   3  11 113.932 6.74470   2
   0   3 -11 117.768 5.66305   2
  -1   3 -11 48.0670 2.46964   3
  -1   3 -11 45.7901 3.70686   2
   1   3  11 48.2093 4.26571   2
  -2   3 -11 204.877 8.58631   2
   2   3  11 206.841 9.29866   2
  -2   3 -11 196.812 7.00372   3
  -3   3 -11 10.1196 1.73296   3
  -3   3 -11 11.9090 2.50300   2
   3   3  11 12.2783 2.54820   2
  -4   3 -11 119.605 6.47081   2
  -4   3 -11 116.958 5.48846   3
   4   3  11 114.184 6.51044   2
   5   3  11 103.885 5.97026   2
  -5   3 -11 100.317 6.14481   2
  -5   3 -11 104.935 5.39534   3
   6   3  11 89.3229 5.59458   2
  -6   3 -11 89.3343 5.84037   2
  -6   3 -11 80.1441 4.95603   3
  -7   3 -11 157.013 7.66015   3
  -7   3 -11 155.278 8.27370   2
  -8   3 -11 55.9228 4.70581   3
  -8   3 -11 48.9065 5.52707   2
  -9   3 -11 1.74048 1.95318   2
  -9   3 -11 3.31839 1.90281   3
 -10   3 -11 8.12980 1.18338   1
 -10   3 -11 3.99941 2.36814   2
 -10   3 -11 4.56080 2.49907   3
 -11   3 -11 3.27836 2.46739   3
 -11   3 -11 4.58728 1.27861   1
 -11   3 -11 8.78171 3.20195   2
 -12   3 -11 1.09808 1.18707   1
 -12   3 -11 -0.3744 2.22100   2
 -13   3 -11 18.6240 4.47458   2
 -13   3 -11 18.4576 2.58238   1
 -14   3 -11 2.90159 3.09490   2
 -14   3 -11 1.95582 1.57006   1
 -15   3 -11 5.26215 1.98129   1
 -15   3 -11 1.92844 3.05330   2
 -12   4  11 9.31935 4.24254   2
 -11   4  11 10.5661 3.91478   2
 -10   4  11 21.1860 5.19720   2
  -9   4  11 7.13080 3.58422   2
  -8   4  11 19.3136 4.88314   2
  -7   4  11 15.6258 4.45660   2
  -6   4  11 9.91169 3.80996   2
  -5   4  11 27.8823 4.90094   2
  -4   4  11 49.8145 6.34850   2
  -3   4  11 1.12929 2.25663   2
  -2   4  11 18.1955 3.93202   2
  -1   4  11 20.9976 4.04891   2
   0   4  11 52.4224 6.13238   2
   1   4  11 19.5501 3.88735   2
   2   4  11 29.8896 4.54599   2
   3   4  11 0.98381 2.02042   2
  -4   4 -11 52.1019 5.82549   2
   4   4  11 66.6504 5.77182   2
   5   4  11 29.1945 4.51312   2
  -5   4 -11 24.9747 4.26781   2
   6   4  11 5.10766 2.44670   2
  -6   4 -11 2.76334 2.50705   2
  -7   4 -11 13.0631 3.71840   2
  -8   4 -11 16.8129 4.09563   2
  -9   4 -11 5.47752 2.93518   2
 -10   4 -11 18.4508 4.63967   2
 -11   4 -11 3.16903 3.31386   2
 -12   4 -11 12.4972 4.34392   2
  -7   5  11 1.23789 3.41068   2
  -6   5  11 10.2087 4.16492   2
  -5   5  11 10.3025 4.35094   2
  -4   5  11 4.05434 3.32157   2
  -3   5  11 4.10044 3.32705   2
  -2   5  11 1.92913 2.76331   2
  -1   5  11 21.1523 4.75275   2
   0   5  11 -2.2644 2.18009   2
   1   5  11 16.2605 4.28969   2
   2   5  11 4.61576 2.75470   2
   3   5  11 7.45545 3.24513   2
   4   5  11 9.02273 3.58252   2
   5   5  11 12.1698 3.57317   2
   6   5  11 6.85663 3.06956   2
  18   0 -12 3.72060 2.22052   1
  17   0 -12 12.4840 3.00028   1
  16   0 -12 23.7884 3.67992   1
  15   0 -12 8.34314 2.36321   1
  14   0 -12 9.17421 2.57982   1
 -14   0  12 7.70861 2.45857   2
 -13   0  12 200.253 8.84138   2
  13   0 -12 191.840 8.34604   1
 -12   0  12 178.981 8.00291   2
  12   0 -12 180.167 7.77141   1
 -11   0  12 -1.4073 0.99492   2
  11   0 -12 -1.3339 1.07691   1
  10   0 -12 236.091 8.62633   1
 -10   0  12 225.820 8.83132   1
 -10   0  12 223.686 8.61695   2
   9   0 -12 390.253 12.3241   1
  -9   0  12 378.949 12.4628   2
  -9   0  12 395.035 12.6593   1
  -8   0  12 508.743 15.5397   1
  -8   0  12 519.991 15.6507   2
   8   0 -12 538.601 15.4106   1
  -7   0  12 159.351 6.10611   2
   7   0 -12 162.683 6.31379   1
  -7   0  12 174.460 6.67311   1
   6   0 -12 147.754 5.69966   1
   6   0 -12 143.592 5.61142   1
  -6   0  12 143.106 5.39324   2
  -6   0  12 151.190 5.90416   1
   5   0 -12 1128.44 28.3576   1
  -5   0  12 1106.50 28.6370   1
   5   0 -12 1084.33 28.2923   1
  -5   0  12 1090.21 29.2957   2
  -4   0  12 1723.85 43.1886   1
   4   0 -12 1751.50 42.9231   1
  -4   0  12 1708.32 44.7686   2
  -3   0  12 72.3494 3.53396   1
  -3   0  12 67.4360 2.79632   2
   3   0 -12 67.0193 3.25497   1
  -2   0  12 3510.57 86.9883   2
   2   0 -12 3310.18 82.6225   1
  -2   0  12 3455.96 83.0340   1
  -1   0  12 -0.7063 0.72823   1
  -1   0  12 0.32280 0.40519   2
   1   0 -12 0.03373 0.60320   1
   0   0 -12 478.610 13.2596   1
   0   0  12 498.464 13.7446   1
  -1   0 -12 -0.1281 0.50827   1
   1   0  12 1.02117 0.72307   1
  -2   0 -12 3254.93 79.7730   1
   2   0  12 3363.18 80.4015   1
  -3   0 -12 67.1643 3.10346   1
   3   0  12 60.4874 3.28724   1
   4   0  12 1649.79 41.3656   1
  -4   0 -12 1642.88 40.7810   1
  -4   0 -12 1637.72 44.9109   3
   5   0  12 1096.71 28.7171   1
  -5   0 -12 1130.42 28.1969   1
  -5   0 -12 1066.89 31.2762   3
  -6   0 -12 156.065 5.64672   1
   6   0  12 141.613 5.94332   1
  -6   0 -12 142.019 6.78826   3
  -7   0 -12 153.404 7.26411   3
   7   0  12 152.168 6.36912   1
  -7   0 -12 153.141 5.91220   1
   8   0  12 499.844 15.4218   1
  -8   0 -12 516.178 17.3259   3
  -8   0 -12 510.246 14.8708   1
   9   0  12 383.073 12.7146   1
  -9   0 -12 384.203 12.1466   1
  -9   0 -12 390.437 14.4599   3
 -10   0 -12 236.894 8.60776   1
  10   0  12 225.794 9.02680   1
  11   0  12 -0.9632 1.24524   1
 -11   0 -12 2.77615 1.51129   1
  12   0  12 182.716 8.38640   1
 -12   0 -12 184.879 7.97366   1
 -13   0 -12 188.199 8.39341   1
  13   0  12 206.104 9.15459   1
 -14   0 -12 6.51734 2.34814   1
  14   0  12 6.59396 2.37785   1
  15   0  12 14.8743 3.34846   1
  16   0  12 21.6706 4.05470   1
  17   0  12 10.1079 3.17180   1
  18   0  12 1.34323 2.37366   1
  18   1 -12 14.5716 2.16732   1
  17  -1 -12 7.42234 3.35665   1
  17   1 -12 5.76533 1.69401   1
 -17   1  12 2.05249 3.04117   2
  16  -1 -12 12.4532 3.37633   1
  16   1 -12 9.75835 1.99324   1
 -16   1  12 8.39069 3.39982   2
 -16   1  12 10.9296 3.23464   1
  15  -1 -12 29.6028 4.54830   1
 -15   1  12 25.0951 4.00391   1
 -15   1  12 20.0045 4.06557   2
  15   1 -12 21.9071 2.63851   1
  14  -1 -12 44.0970 4.93667   1
 -14   1  12 32.6385 4.46857   1
 -14   1  12 44.2809 5.24294   2
  14   1 -12 41.1645 3.18612   1
  13  -1 -12 0.02144 1.69435   1
 -13   1  12 -1.1928 1.56766   1
  13   1 -12 3.55069 1.36626   1
 -13   1  12 2.13051 2.15583   2
  12  -1 -12 94.3104 5.82056   1
 -12   1  12 84.0087 5.82809   2
 -12   1  12 84.5201 5.47663   1
  12   1 -12 84.3799 4.16232   1
  11  -1 -12 15.0519 2.74667   1
  11   1 -12 15.8247 1.97763   1
 -11   1  12 18.6772 3.05066   2
 -11   1  12 15.7400 2.73159   1
  10  -1 -12 105.126 5.74735   1
 -10   1  12 94.5565 5.64056   2
  10   1 -12 99.8325 4.29781   1
 -10   1  12 96.6430 5.47755   1
   9  -1 -12 84.9842 5.09546   1
  -9   1  12 84.6692 5.12206   2
  -9   1  12 88.7869 5.05294   1
   9   1 -12 89.3609 3.92133   1
   8  -1 -12 152.202 6.78294   1
   8   1 -12 163.257 5.56228   1
  -8   1  12 157.770 6.80159   1
  -8   1  12 158.399 7.08675   2
   7  -1 -12 246.511 8.98811   1
  -7   1  12 239.955 9.22874   2
  -7   1  12 254.468 8.98866   1
   7   1 -12 264.238 7.64955   1
   6  -1 -12 330.628 10.6583   1
   6   1 -12 328.199 9.03865   1
  -6   1  12 317.064 11.0738   2
  -6   1  12 327.181 10.5925   1
   6   1 -12 322.718 9.15023   1
  -5  -1  12 401.654 10.5643   2
   5  -1 -12 389.591 11.9169   1
  -5  -1  12 386.864 11.3860   1
   5   1 -12 373.711 10.4485   1
  -5   1  12 392.876 12.6242   2
  -5   1  12 379.605 11.8990   1
   5   1 -12 397.806 10.4586   1
   4  -1 -12 265.440 8.83208   1
  -4   1  12 270.803 9.35006   2
   4   1 -12 282.876 7.55968   1
  -4   1  12 283.396 8.99613   1
   4   1 -12 255.464 7.50008   1
   3  -1 -12 99.1368 4.42706   1
   3   1 -12 98.5960 3.38430   1
  -3   1  12 108.084 4.56718   1
   3   1 -12 101.336 3.43471   1
  -3   1  12 107.296 4.82717   2
   2  -1 -12 801.138 21.3320   1
   2  -1 -12 806.084 21.3759   1
   2   1 -12 828.231 20.1895   1
  -2   1  12 807.858 22.7752   2
  -2   1  12 819.661 21.5414   1
   2   1 -12 780.085 20.0090   1
   1  -1 -12 598.857 16.0301   1
   1  -1 -12 595.261 16.0250   1
  -1   1  12 573.624 17.0605   2
   1   1 -12 600.181 15.0606   1
  -1   1  12 571.572 16.0845   1
   1   1 -12 575.354 14.8525   1
   0  -1 -12 156.510 5.70773   1
   0   1  12 164.430 6.16774   2
   0   1  12 163.300 5.81383   1
   0   1 -12 158.996 4.87795   1
   0   1 -12 160.625 4.72166   2
   0   1 -12 168.309 5.14484   1
  -1  -1 -12 595.010 16.2200   1
   1  -1  12 630.439 16.3923   1
   1   1  12 589.993 16.2433   1
  -1   1 -12 602.948 16.0245   2
  -1   1 -12 574.618 15.2723   1
   1   1  12 589.211 17.2520   2
  -1   1 -12 594.856 15.6226   1
   2  -1  12 866.413 21.8350   1
  -2  -1 -12 825.789 21.5481   1
   2   1  12 772.799 21.4715   1
   2   1  12 823.046 22.8703   2
   3  -1  12 101.617 4.44024   1
  -3  -1 -12 104.760 4.22636   1
  -3   1 -12 98.0491 4.87141   3
  -3   1 -12 97.7915 3.73828   1
   3   1  12 93.8890 4.15058   1
  -4  -1 -12 264.122 8.29553   1
   4  -1  12 278.797 8.79457   1
  -4   1 -12 254.201 9.51467   3
  -4   1 -12 255.688 7.90785   1
   4   1  12 262.831 8.43791   1
  -5  -1 -12 372.303 11.2216   1
  -5  -1 -12 372.405 12.9277   3
   5  -1  12 383.201 11.7901   1
   5   1  12 382.930 11.3905   1
  -5   1 -12 384.075 13.0082   3
  -5   1 -12 385.362 10.9977   1
  -6  -1 -12 307.833 9.62085   1
   6  -1  12 319.123 10.3476   1
  -6  -1 -12 307.926 11.3564   3
  -6   1 -12 291.269 11.2581   3
  -6   1 -12 313.796 9.53164   1
   6   1  12 310.249 9.83602   1
   7  -1  12 236.404 8.90642   1
  -7  -1 -12 248.302 8.29099   1
   7   1  12 254.552 8.53963   1
  -7   1 -12 249.102 8.27084   1
  -7   1 -12 244.379 10.0090   3
  -8  -1 -12 150.360 6.03759   1
   8  -1  12 150.748 6.69683   1
  -8   1 -12 152.767 7.53471   3
  -8   1 -12 137.071 5.83184   1
   8   1  12 146.544 6.17231   1
   9  -1  12 81.6638 5.04557   1
  -9   1 -12 85.2081 4.55218   1
   9   1  12 84.0105 4.65410   1
  -9   1 -12 94.2243 6.08635   3
  10  -1  12 94.9809 5.59005   1
  10   1  12 90.7483 4.90325   1
 -10   1 -12 91.4722 6.17883   3
 -10   1 -12 94.2134 4.95831   1
  11  -1  12 13.4719 2.72693   1
 -11   1 -12 9.47353 2.23114   1
 -11   1 -12 13.2744 3.24347   3
  11   1  12 18.8668 2.70212   1
  12  -1  12 84.5735 5.83635   1
  12   1  12 76.6860 4.95570   1
 -12   1 -12 91.4778 6.94590   3
 -12   1 -12 91.1925 5.22179   1
  13  -1  12 0.78338 2.10799   1
  13   1  12 1.86571 1.46791   1
 -13   1 -12 3.45502 1.80060   1
  14  -1  12 32.9531 4.48505   1
  14   1  12 38.8643 4.19902   1
 -14   1 -12 32.0955 4.01062   1
  15  -1  12 22.4297 4.11737   1
 -15   1 -12 19.7612 3.49043   1
  15   1  12 15.8051 2.93693   1
  16  -1  12 6.99356 3.04267   1
  16   1  12 13.3343 2.92463   1
 -16   1 -12 9.92152 2.84897   1
  17  -1  12 6.50970 3.14385   1
 -17   1 -12 6.55181 3.29289   2
  17   1  12 2.28003 2.01670   1
 -17   1 -12 0.92495 2.17743   1
 -17   2  12 4.25509 3.39366   2
 -16   2  12 0.57438 2.91142   2
 -16   2  12 0.88459 2.37744   1
 -15   2  12 4.93819 3.16077   2
 -15   2  12 3.29904 2.64479   1
 -14   2  12 -2.1782 1.67141   1
 -14   2  12 2.52125 2.53805   2
 -13   2  12 32.2817 4.25896   1
 -13   2  12 39.9116 5.48682   2
 -12   2  12 60.1984 4.73085   1
 -12   2  12 63.4244 6.51552   2
 -11   2  12 6.85510 2.09434   1
 -11   2  12 12.7219 3.14213   2
 -10   2  12 47.6273 5.23407   2
 -10   2  12 47.7858 4.63109   1
  -9   2  12 5.03520 2.29456   2
  -9   2  12 7.59168 2.04942   1
  -8   2  12 160.729 8.09656   2
  -8   2  12 160.908 6.95512   1
  -7   2  12 94.1796 5.88029   2
  -7   2  12 94.5239 4.94756   1
  -6   2  12 364.705 13.4527   2
  -6   2  12 367.043 11.6477   1
   5  -2 -12 83.7201 4.86722   1
  -5   2  12 89.0223 5.41611   2
  -5   2  12 80.5298 4.24536   1
   4  -2 -12 16.0009 2.39716   1
  -4   2  12 15.9737 2.75922   2
   3  -2 -12 51.1707 3.35721   1
  -3   2  12 53.9043 3.96610   2
   2  -2 -12 135.407 5.57984   1
  -2   2  12 127.706 6.35265   2
   2   2 -12 135.319 4.48344   2
   1  -2 -12 163.729 6.24649   1
   1   2 -12 149.237 5.32405   2
  -1   2  12 165.791 5.73711   1
  -1   2  12 160.581 7.18216   2
  -1   2  12 153.444 5.46590   1
   0   2  12 2.22322 0.82527   1
   0   2 -12 1.39839 0.85145   2
   0   2  12 0.15038 1.09250   2
   0   2  12 0.71363 0.74931   1
   0   2 -12 0.96336 0.71049   3
   1   2  12 161.521 5.34547   1
   1   2  12 164.542 5.35056   1
   1   2  12 163.954 7.14004   2
   2   2  12 135.620 4.42282   1
  -2   2 -12 128.975 5.27313   2
   2   2  12 120.564 4.29292   1
   2   2  12 121.108 5.95277   2
   3   2  12 56.8601 3.80294   2
   3   2  12 53.9652 2.49089   1
   3   2  12 53.7519 2.47297   1
  -3   2 -12 59.4885 3.44990   2
  -4   2 -12 16.5929 2.29346   2
  -4   2 -12 14.1544 1.00827   1
  -4   2 -12 15.5695 2.28031   3
   4   2  12 18.7580 2.52663   2
  -4   2 -12 16.1070 1.12506   1
   4   2  12 17.4097 1.54990   1
  -5   2 -12 84.2172 4.64047   2
  -5   2 -12 81.9030 4.82775   3
  -5   2 -12 84.6892 3.22909   1
   5   2  12 80.9364 3.20863   1
   6   2  12 371.156 10.2365   1
  -6   2 -12 362.790 12.7688   2
  -6   2 -12 371.077 10.5461   1
  -6   2 -12 378.926 13.2966   3
   7   2  12 89.6508 3.56450   1
  -7   2 -12 95.8977 5.42571   2
  -7   2 -12 97.7929 4.08250   1
  -7   2 -12 84.4702 5.46739   3
  -8   2 -12 173.092 8.43486   3
   8   2  12 176.263 5.68557   1
  -8   2 -12 164.681 7.94121   2
  -8   2 -12 174.546 6.37655   1
   9   2  12 6.71880 1.23131   1
  -9   2 -12 8.38855 1.68214   1
  -9   2 -12 4.05899 2.24714   3
  -9   2 -12 6.25844 2.13861   2
 -10   2 -12 46.5241 3.29856   1
 -10   2 -12 39.4125 4.88629   3
 -10   2 -12 48.4854 5.11669   2
  10   2  12 44.4624 2.58022   1
 -11   2 -12 4.81566 1.67527   1
 -11   2 -12 9.30785 2.97385   3
 -11   2 -12 14.5278 3.23058   2
  11   2  12 10.1921 1.54855   1
 -12   2 -12 64.5063 6.93134   3
  12   2  12 60.5297 3.17015   1
 -12   2 -12 58.6220 4.22308   1
 -12   2 -12 64.3430 6.54294   2
 -13   2 -12 32.1019 4.79543   2
 -13   2 -12 38.6019 5.52626   3
 -13   2 -12 34.2870 3.97774   1
  13   2  12 40.4385 2.64262   1
 -14   2 -12 4.04359 3.23222   3
  14   2  12 0.52604 0.98275   1
 -14   2 -12 1.05110 1.59229   1
 -14   2 -12 1.76061 2.25530   2
 -15   2 -12 2.24358 1.91795   1
  15   2  12 1.97476 0.99349   1
 -15   2 -12 4.10836 2.76067   2
 -16   2 -12 2.26155 2.06273   1
 -16   2 -12 2.00552 2.47772   2
 -17   2 -12 5.56141 3.47688   2
 -15   3  12 15.3522 3.31486   1
 -15   3  12 12.5819 4.56114   2
 -14   3  12 5.76914 3.86074   2
 -14   3  12 9.69920 2.76625   1
 -13   3  12 7.78688 3.19821   2
 -13   3  12 7.36898 2.36035   1
 -12   3  12 18.5831 3.03140   1
 -12   3  12 20.5729 4.57916   2
 -11   3  12 5.57616 1.90811   1
 -11   3  12 5.63888 3.08446   2
 -10   3  12 43.9882 4.13411   1
 -10   3  12 44.9459 6.06749   2
  -9   3  12 52.4797 6.25190   2
  -9   3  12 48.7177 3.65543   1
  -8   3  12 5.86990 1.58105   1
  -8   3  12 9.54774 3.09679   2
  -7   3  12 5.45860 2.74737   2
  -7   3  12 5.37689 1.47634   1
   7   3 -12 5.34564 0.91204   3
  -6   3  12 11.3907 3.13433   2
  -6   3  12 12.8393 1.78796   1
  -5   3  12 14.1827 1.59218   1
  -5   3  12 17.0393 3.73089   2
  -4   3  12 13.1296 1.10517   1
  -4   3  12 8.11338 2.68565   2
  -3   3  12 1.69707 2.08764   2
  -2   3  12 43.2678 4.82295   2
  -1   3  12 133.532 7.52085   2
   0   3 -12 0.74088 0.65342   3
   0   3  12 0.58062 1.80506   2
   1   3  12 137.612 7.34973   2
  -1   3 -12 135.471 6.40631   2
  -1   3 -12 135.238 5.05983   3
  -2   3 -12 52.7583 3.14330   3
   2   3  12 59.3620 4.78803   2
  -2   3 -12 53.9098 4.07498   2
  -3   3 -12 4.05470 1.31616   3
  -3   3 -12 4.23362 1.75357   2
   3   3  12 6.37767 2.14720   2
  -4   3 -12 15.6249 2.29534   3
  -4   3 -12 13.6733 2.65720   2
   4   3  12 14.2912 2.75125   2
  -5   3 -12 14.3154 2.91275   2
   5   3  12 10.7379 2.45387   2
  -5   3 -12 13.8745 2.29828   3
   6   3  12 12.6692 2.62514   2
  -6   3 -12 14.5425 2.92079   2
  -6   3 -12 11.6536 2.31003   3
  -7   3 -12 8.61649 2.30227   3
  -7   3 -12 6.31665 2.34068   2
  -8   3 -12 7.61720 2.73835   2
  -8   3 -12 7.08562 2.43125   3
  -9   3 -12 51.7314 5.97435   2
  -9   3 -12 52.1098 5.59429   3
 -10   3 -12 38.2549 2.08359   1
 -10   3 -12 34.6779 5.03015   2
 -10   3 -12 38.3122 4.98809   3
 -11   3 -12 4.44118 1.23303   1
 -11   3 -12 7.91872 3.09503   2
 -11   3 -12 3.26190 2.46058   3
 -12   3 -12 17.8393 2.25968   1
 -12   3 -12 17.1466 3.99836   3
 -12   3 -12 13.8279 3.90927   2
 -13   3 -12 10.5496 3.80678   2
 -13   3 -12 6.91253 1.78896   1
 -14   3 -12 7.11564 2.01633   1
 -14   3 -12 -2.5329 2.50035   2
 -15   3 -12 13.4225 2.54746   1
 -15   3 -12 7.79523 3.94571   2
 -12   4  12 2.22175 3.64150   2
 -11   4  12 4.76950 3.85742   2
 -10   4  12 2.74149 3.26687   2
  -9   4  12 1.54634 3.23279   2
  -8   4  12 -1.3676 3.00730   2
  -7   4  12 14.3116 4.02582   2
  -6   4  12 73.7588 7.93049   2
  -5   4  12 84.0878 7.50597   2
  -4   4  12 36.9766 5.41647   2
  -3   4  12 8.13350 3.19285   2
  -2   4  12 25.7480 4.66542   2
  -1   4  12 58.3774 6.51470   2
   0   4  12 78.3350 6.41090   2
   1   4  12 65.9231 6.85448   2
   2   4  12 25.8082 4.35025   2
   3   4  12 6.46303 2.62070   2
   4   4  12 41.4794 5.26577   2
   5   4  12 97.3642 6.85626   2
   6   4  12 72.9738 6.08825   2
  -6   4 -12 66.2168 6.89213   2
  -7   4 -12 9.99202 3.31004   2
  -8   4 -12 3.87827 2.54619   2
  -9   4 -12 -1.2551 2.02177   2
 -10   4 -12 2.51154 2.96472   2
 -11   4 -12 2.21177 3.06402   2
 -12   4 -12 0.66560 2.97771   2
  -6   5  12 3.78530 3.26666   2
  -5   5  12 16.9602 5.13317   2
  -4   5  12 -0.1896 3.20739   2
  -3   5  12 9.13372 3.84019   2
  -2   5  12 9.66600 3.85135   2
  -1   5  12 -4.3031 1.89671   2
   0   5  12 4.42846 3.03780   2
   1   5  12 -0.8590 2.42841   2
   2   5  12 10.4858 3.70134   2
   3   5  12 12.0436 4.03776   2
   4   5  12 0.94585 2.55577   2
   5   5  12 8.96365 3.18586   2
   6   5  12 4.38547 3.04655   2
  18   0 -13 23.7430 3.91041   1
  17   0 -13 21.9652 3.64950   1
  16   0 -13 0.85975 1.87264   1
  15   0 -13 -3.6971 1.31567   1
  14   0 -13 39.2457 4.46846   1
  13   0 -13 11.0183 2.36233   1
 -13   0  13 6.26614 2.19355   2
  12   0 -13 86.2853 5.28590   1
 -12   0  13 94.1782 5.51594   2
 -11   0  13 82.6050 4.86684   2
  11   0 -13 75.9123 4.70077   1
 -10   0  13 81.2248 4.85044   1
  10   0 -13 61.1050 4.13040   1
 -10   0  13 73.5684 4.35881   2
  -9   0  13 16.5717 2.65350   1
   9   0 -13 17.7499 2.51220   1
  -9   0  13 13.2455 2.10689   2
   8   0 -13 330.922 10.8278   1
  -8   0  13 335.328 10.9078   2
  -8   0  13 341.897 11.2815   1
  -7   0  13 276.999 9.12494   2
   7   0 -13 278.970 9.25381   1
   7   0 -13 276.848 9.21354   1
  -7   0  13 270.848 9.45272   1
   6   0 -13 580.273 16.1544   1
  -6   0  13 582.721 16.5164   1
  -6   0  13 560.199 16.3421   2
   6   0 -13 582.299 16.1718   1
  -5   0  13 346.673 10.6530   1
  -5   0  13 325.399 10.0853   2
   5   0 -13 346.433 10.3535   1
  -4   0  13 49.6604 3.02105   1
   4   0 -13 49.3072 2.83970   1
  -4   0  13 50.2215 2.42201   2
  -3   0  13 363.800 10.1300   2
   3   0 -13 343.142 10.3812   1
  -3   0  13 352.215 10.7637   1
  -2   0  13 0.83736 0.53465   2
  -2   0  13 1.76186 0.97929   1
   2   0 -13 2.15990 0.99409   1
   1   0 -13 20.6953 2.06253   1
  -1   0  13 21.0232 1.26610   2
  -1   0  13 21.5545 2.25762   1
   0   0  13 -0.2068 0.61446   1
   0   0 -13 0.56319 0.63626   1
  -1   0 -13 19.7061 1.63732   1
   1   0  13 20.2113 2.11670   1
  -2   0 -13 2.05229 0.79439   1
   2   0  13 0.83646 0.85535   1
  -3   0 -13 352.514 10.2925   1
   3   0  13 352.048 10.8067   1
  -4   0 -13 46.9748 2.67514   1
   4   0  13 44.8354 2.94217   1
   5   0  13 322.378 10.4788   1
  -5   0 -13 337.219 9.99099   1
  -5   0 -13 322.300 11.6703   3
  -6   0 -13 573.859 16.0706   1
   6   0  13 567.928 16.6586   1
  -6   0 -13 584.505 18.5250   3
  -7   0 -13 273.863 8.96526   1
   7   0  13 267.867 9.43687   1
  -7   0 -13 268.326 10.6687   3
  -8   0 -13 321.402 10.4487   1
  -8   0 -13 321.974 12.4636   3
   8   0  13 328.867 11.1005   1
  -9   0 -13 13.8920 2.97775   3
   9   0  13 17.8241 2.64049   1
  -9   0 -13 14.8720 2.30063   1
 -10   0 -13 67.9434 4.24037   1
  10   0  13 70.1836 4.68312   1
 -11   0 -13 79.1001 4.75208   1
  11   0  13 74.1019 5.06866   1
 -12   0 -13 93.6527 5.46287   1
  12   0  13 94.4203 5.85662   1
  13   0  13 8.36804 2.47631   1
 -13   0 -13 7.49384 2.22083   1
 -14   0 -13 31.9802 4.05047   1
  14   0  13 29.6245 4.30511   1
  15   0  13 -0.2489 1.89811   1
  16   0  13 0.34702 2.25056   1
  17   0  13 32.5068 4.79354   1
  18   0  13 28.1941 4.72093   1
  17  -1 -13 7.55326 2.99155   1
  17   1 -13 1.09953 1.28537   1
  16  -1 -13 23.9934 4.26226   1
  16   1 -13 29.2797 3.02449   1
 -16   1  13 22.5931 4.17505   1
 -16   1  13 29.6694 5.05900   2
  15  -1 -13 21.1901 3.92321   1
 -15   1  13 21.8904 4.24008   2
  15   1 -13 19.8977 2.57545   1
 -15   1  13 21.4799 3.96154   1
  14  -1 -13 108.889 6.88414   1
  14   1 -13 99.2372 4.92795   1
 -14   1  13 109.545 7.38922   2
 -14   1  13 115.186 7.04197   1
  13  -1 -13 6.94782 2.66976   1
 -13   1  13 7.55999 2.53047   1
 -13   1  13 3.68228 2.22207   2
  13   1 -13 5.34744 1.58757   1
  12  -1 -13 195.867 8.81485   1
 -12   1  13 189.003 8.70541   1
  12   1 -13 193.296 6.97559   1
 -12   1  13 188.787 9.14351   2
  11  -1 -13 40.4194 4.48018   1
 -11   1  13 38.8519 4.43831   2
  11   1 -13 37.6937 2.72442   1
 -11   1  13 41.9963 4.36957   1
  10  -1 -13 47.7442 4.06133   1
  10   1 -13 65.1453 3.31264   1
 -10   1  13 51.8742 4.21435   2
 -10   1  13 55.9534 4.27947   1
   9  -1 -13 97.3512 5.44767   1
   9   1 -13 94.9851 4.10846   1
  -9   1  13 91.9343 5.40014   2
  -9   1  13 91.6981 5.28556   1
   8  -1 -13 248.652 9.37748   1
   8   1 -13 252.406 7.82849   1
  -8   1  13 254.652 9.36538   1
  -8   1  13 248.454 9.61397   2
  -7  -1  13 103.357 3.99888   2
   7  -1 -13 103.085 5.26886   1
  -7   1  13 114.307 5.65464   2
   7   1 -13 115.778 4.23568   1
  -7   1  13 106.503 5.31324   1
  -6  -1  13 203.511 6.18487   2
   6  -1 -13 210.581 7.77525   1
   6   1 -13 205.023 6.34872   1
  -6   1  13 196.467 7.92923   2
  -6   1  13 205.498 7.74736   1
   6   1 -13 204.758 6.46620   1
  -5  -1  13 24.8879 2.70154   1
   5  -1 -13 19.3340 2.43141   1
  -5  -1  13 21.5285 1.17269   2
   5   1 -13 20.8144 1.52476   1
  -5   1  13 19.2541 2.46978   2
  -5   1  13 21.5077 2.63000   1
   5   1 -13 18.4916 1.49286   1
   4  -1 -13 17.2439 2.29552   1
  -4  -1  13 15.0352 1.90586   1
   4   1 -13 16.9320 1.51880   1
  -4   1  13 16.2759 2.14481   1
   4   1 -13 15.3233 1.44792   1
  -4   1  13 17.2959 2.22689   2
   3  -1 -13 68.8367 3.63956   1
   3  -1 -13 73.2237 3.72024   1
   3   1 -13 69.3115 2.73663   1
  -3   1  13 71.0110 3.77064   1
   3   1 -13 71.6205 2.77948   1
  -3   1  13 67.5229 3.79760   2
   2  -1 -13 418.377 12.2818   1
   2  -1 -13 416.574 12.2934   1
  -2   1  13 428.945 12.5185   1
   2   1 -13 427.295 11.2574   1
   2   1 -13 405.276 11.0777   1
  -2   1  13 435.937 13.1406   2
  -1  -1  13 811.773 20.4053   1
   1  -1 -13 742.575 20.3477   1
  -1   1  13 748.878 21.6428   2
  -1   1  13 755.695 20.5285   1
   1   1 -13 742.982 19.2117   1
   1   1 -13 788.883 19.4934   1
   0  -1 -13 464.714 13.1890   1
   0  -1  13 472.093 13.2119   1
   0   1  13 455.934 13.8951   2
   0   1  13 446.003 13.1818   1
   0   1 -13 459.464 12.1603   1
   0   1 -13 459.322 12.4073   1
   0   1 -13 467.578 12.2337   2
   1  -1  13 786.924 20.5285   1
  -1  -1 -13 767.410 20.3514   1
   1   1  13 761.857 21.5708   2
  -1   1 -13 790.966 20.2793   2
  -1   1 -13 727.597 19.3759   1
  -1   1 -13 775.663 19.7942   1
   1   1  13 741.330 20.3795   1
   2  -1  13 434.353 12.6890   1
  -2  -1 -13 432.416 12.4719   1
   2   1  13 428.318 12.5526   1
   2   1  13 439.226 13.1468   2
   3  -1  13 75.0699 3.83120   1
  -3  -1 -13 69.2835 3.45813   1
   3   1  13 72.4785 3.59440   1
  -3   1 -13 70.0510 3.08868   1
  -3   1 -13 74.3607 4.21891   3
   4  -1  13 16.4813 2.19897   1
  -4  -1 -13 17.5822 2.00873   1
   4   1  13 12.3815 1.79209   1
  -4   1 -13 16.5893 2.49660   3
  -4   1 -13 12.0551 1.56052   1
   5  -1  13 15.8896 2.25615   1
  -5  -1 -13 20.6941 2.21938   1
  -5   1 -13 23.9951 3.01021   3
  -5   1 -13 21.7058 2.11560   1
   5   1  13 20.1539 2.27613   1
   6  -1  13 188.488 7.47823   1
  -6  -1 -13 211.147 7.11226   1
  -6  -1 -13 204.658 8.56455   3
  -6   1 -13 192.247 8.38375   3
   6   1  13 183.545 7.02801   1
  -6   1 -13 190.706 6.80180   1
  -7  -1 -13 112.034 4.90809   1
   7  -1  13 105.909 5.42327   1
   7   1  13 108.845 5.05181   1
  -7   1 -13 105.394 4.79607   1
  -7   1 -13 96.3286 5.89101   3
  -8  -1 -13 243.211 8.61940   1
   8  -1  13 242.669 9.34671   1
  -8   1 -13 261.954 10.7654   3
   8   1  13 257.878 8.96526   1
  -8   1 -13 239.599 8.54824   1
   9  -1  13 91.4953 5.35180   1
  -9   1 -13 89.3199 5.97082   3
  -9   1 -13 90.6799 4.69657   1
   9   1  13 94.8837 4.99004   1
  10  -1  13 60.3963 4.52839   1
  10   1  13 52.3961 3.88306   1
 -10   1 -13 63.6747 5.24024   3
 -10   1 -13 57.5513 3.92528   1
  11  -1  13 39.2774 4.35512   1
 -11   1 -13 30.9896 3.47523   1
  11   1  13 34.5607 3.68819   1
 -11   1 -13 32.3678 4.74597   3
  12  -1  13 177.267 8.64530   1
 -12   1 -13 173.109 9.80435   3
 -12   1 -13 177.638 7.84811   1
  12   1  13 182.646 7.82485   1
  13  -1  13 4.71756 2.44982   1
 -13   1 -13 10.4056 2.39760   1
  13   1  13 5.75742 1.95937   1
  14  -1  13 92.7763 6.68716   1
  14   1  13 99.2561 5.86504   1
 -14   1 -13 106.001 6.32084   1
  15  -1  13 25.7640 4.49928   1
  15   1  13 29.9067 3.87923   1
 -15   1 -13 17.5473 3.47453   1
  16  -1  13 24.6685 4.70308   1
  16   1  13 26.2765 3.83677   1
 -16   1 -13 23.4691 4.01300   1
  17  -1  13 2.96320 2.81086   1
 -17   1 -13 1.84160 2.61408   2
 -17   1 -13 -1.1659 2.18507   1
  17   1  13 1.97704 2.22806   1
 -16   2  13 14.3319 4.32922   2
 -16   2  13 6.53751 3.03619   1
 -15   2  13 16.7286 3.81592   1
 -15   2  13 21.5050 4.68605   2
 -14   2  13 21.8024 4.41773   2
 -14   2  13 10.3482 3.00231   1
 -13   2  13 78.6006 5.70745   1
 -13   2  13 71.1123 7.24811   2
 -12   2  13 45.3713 5.62572   2
 -12   2  13 34.2801 4.15377   1
 -11   2  13 7.43763 2.88549   2
 -11   2  13 10.4859 2.59932   1
 -10   2  13 20.8646 3.13979   1
 -10   2  13 29.9470 4.29175   2
  -9   2  13 4.36832 2.04947   2
  -9   2  13 2.22695 1.52345   1
  -8   2  13 67.2340 4.42265   1
  -8   2  13 78.4170 5.56559   2
  -7   2  13 134.812 6.17501   1
  -7   2  13 145.603 7.52650   2
  -6   2  13 111.868 5.36708   1
  -6   2  13 115.227 6.50477   2
  -5   2  13 333.835 12.4618   2
  -5   2  13 326.798 10.7043   1
   4  -2 -13 69.7455 4.54516   1
  -4   2  13 65.8469 4.66996   2
   3  -2 -13 3.33660 1.51843   1
  -3   2  13 5.55798 1.87912   2
   1   2 -13 58.3755 2.63072   2
  -1   2  13 67.1640 4.24579   2
  -1   2  13 49.3349 2.85621   1
   0   2 -13 32.3343 2.15216   2
   0   2  13 29.1910 2.07021   1
   0   2  13 21.8593 2.90202   2
  -1   2 -13 30.2954 2.22045   2
  -2   2 -13 59.9846 3.37834   2
   2   2  13 63.5963 4.23586   2
   2   2  13 68.8693 3.05242   1
  -3   2 -13 3.63035 1.19299   2
   3   2  13 2.60317 1.45368   2
   3   2  13 3.22123 0.91138   1
  -3   2 -13 5.36711 1.42524   3
   4   2  13 69.1263 4.25909   2
  -4   2 -13 67.8066 2.59206   1
  -4   2 -13 67.6963 3.89407   2
  -4   2 -13 65.7965 2.48527   1
  -4   2 -13 68.1834 4.19733   3
   4   2  13 64.2885 2.95944   1
   5   2  13 335.113 9.44740   1
  -5   2 -13 326.191 9.14971   1
  -5   2 -13 316.134 11.7419   3
  -5   2 -13 323.018 11.3450   2
  -6   2 -13 113.841 6.26754   3
   6   2  13 122.525 4.47589   1
  -6   2 -13 119.036 4.48145   1
  -6   2 -13 116.514 5.93796   2
  -7   2 -13 147.361 5.52318   1
  -7   2 -13 143.966 7.03729   2
   7   2  13 154.444 5.27395   1
  -7   2 -13 150.288 7.55191   3
  -8   2 -13 89.1695 4.18667   1
   8   2  13 82.0706 3.65223   1
  -8   2 -13 86.3062 5.43099   2
  -8   2 -13 81.4065 5.66216   3
   9   2  13 1.12231 0.88100   1
  -9   2 -13 1.53925 1.16411   1
  -9   2 -13 0.01768 1.58843   3
  -9   2 -13 0.61196 1.35070   2
 -10   2 -13 26.9158 3.98298   2
  10   2  13 24.3727 2.31065   1
 -10   2 -13 25.1583 2.81568   1
 -10   2 -13 25.7541 4.15573   3
  11   2  13 7.87340 1.48459   1
 -11   2 -13 11.9836 2.92683   2
 -11   2 -13 4.65737 2.67166   3
 -11   2 -13 10.7627 2.17219   1
 -12   2 -13 47.6432 6.14764   3
 -12   2 -13 31.6357 4.60415   2
 -12   2 -13 45.2318 3.76081   1
  12   2  13 37.1978 2.69577   1
 -13   2 -13 67.1707 4.77698   1
 -13   2 -13 61.0024 6.65470   2
 -13   2 -13 61.6363 7.03232   3
  13   2  13 66.7003 3.48644   1
 -14   2 -13 15.8543 3.71266   2
 -14   2 -13 17.4790 4.24425   3
 -14   2 -13 11.8306 2.56355   1
  14   2  13 14.5320 1.93324   1
 -15   2 -13 18.4310 3.41406   1
 -15   2 -13 17.9692 4.35515   2
  15   2  13 24.7465 2.27550   1
 -16   2 -13 13.8431 4.32647   2
 -16   2 -13 7.61194 2.69281   1
 -15   3  13 8.27496 4.08986   2
 -15   3  13 2.63173 2.24435   1
 -14   3  13 12.7185 2.97916   1
 -14   3  13 10.7452 4.18657   2
 -13   3  13 2.54648 1.97142   1
 -13   3  13 -0.6636 2.51027   2
 -12   3  13 71.8556 5.05651   1
 -12   3  13 64.1007 7.64573   2
 -11   3  13 1.43826 1.56674   1
 -11   3  13 0.44016 2.60251   2
 -10   3  13 0.54868 1.49200   1
 -10   3  13 2.44661 2.52247   2
  -9   3  13 4.77742 2.58383   2
  -9   3  13 3.55623 1.55407   1
  -8   3  13 18.3485 3.97481   2
  -8   3  13 14.3865 2.28069   1
  -7   3  13 48.4362 6.01389   2
  -7   3  13 43.0533 3.06405   1
  -6   3  13 44.2912 2.87723   1
   6   3 -13 44.9060 1.97468   3
  -6   3  13 43.9392 5.49426   2
  -5   3  13 100.023 6.83992   2
  -5   3  13 93.6100 3.99828   1
  -4   3  13 32.3791 4.47435   2
  -4   3  13 31.8608 1.90304   1
  -3   3  13 47.3933 5.34177   2
  -2   3  13 259.938 11.3988   2
  -1   3  13 106.784 6.73149   2
   1   3 -13 114.162 3.92928   3
   0   3  13 225.274 10.1812   2
   0   3 -13 227.614 7.29116   3
   1   3  13 124.791 6.97543   2
  -1   3 -13 113.160 4.76217   3
  -2   3 -13 266.394 9.17099   3
  -2   3 -13 270.883 10.4360   2
   2   3  13 272.485 11.1768   2
  -3   3 -13 41.3972 3.09246   3
  -3   3 -13 47.3617 3.98830   2
   3   3  13 43.8960 4.80100   2
  -4   3 -13 34.1595 4.00344   2
  -4   3 -13 28.3837 3.15143   3
   4   3  13 33.1449 4.10127   2
   5   3  13 84.9561 5.60247   2
  -5   3 -13 85.1569 5.03346   3
  -5   3 -13 90.1448 5.78142   2
  -6   3 -13 58.3299 4.67112   2
  -6   3 -13 42.7700 3.86872   3
  -7   3 -13 41.5532 4.98786   2
  -7   3 -13 45.1202 4.10912   3
  -8   3 -13 16.4425 3.30438   2
  -8   3 -13 18.4285 3.15148   3
  -9   3 -13 3.97274 2.25993   3
  -9   3 -13 5.06592 2.41387   2
 -10   3 -13 2.98888 2.28938   3
 -10   3 -13 1.70145 0.77643   1
 -10   3 -13 -1.1977 1.78370   2
 -11   3 -13 4.12339 2.40130   3
 -11   3 -13 3.45444 1.17049   1
 -11   3 -13 2.99414 2.52185   2
 -12   3 -13 61.5392 3.62425   1
 -12   3 -13 65.0073 7.45378   2
 -12   3 -13 77.6555 6.91496   3
 -13   3 -13 2.06539 1.39042   1
 -13   3 -13 5.83161 3.24437   3
 -13   3 -13 -2.6098 2.09814   2
 -14   3 -13 8.40530 4.05411   2
 -14   3 -13 4.40092 1.81813   1
 -15   3 -13 2.01099 1.71821   1
 -15   3 -13 -0.9686 3.07642   2
 -12   4  13 1.81247 3.46659   2
 -11   4  13 5.43076 3.98745   2
 -10   4  13 5.83732 3.77546   2
  -9   4  13 9.02089 3.79188   2
  -8   4  13 19.9646 4.70779   2
  -7   4  13 0.40801 2.76786   2
  -6   4  13 17.1214 4.19438   2
  -5   4  13 7.24915 3.35325   2
  -4   4  13 4.09525 2.90229   2
  -3   4  13 23.0166 4.78387   2
  -2   4  13 15.4434 3.72173   2
  -1   4  13 8.94660 3.04484   2
   0   4  13 11.8972 3.30121   2
   1   4  13 7.58906 2.93320   2
   2   4  13 13.7033 3.29320   2
   3   4  13 25.7313 4.34649   2
   4   4  13 5.74901 2.64059   2
   5   4  13 3.99040 2.28917   2
   6   4  13 16.9158 3.76919   2
  -8   4 -13 11.0891 3.74474   2
  -9   4 -13 7.71749 3.27664   2
 -10   4 -13 2.54289 3.09916   2
 -11   4 -13 1.59045 3.03244   2
 -12   4 -13 7.97013 3.95063   2
  -6   5  13 0.65928 2.99762   2
  -5   5  13 6.96626 4.03165   2
  -4   5  13 -2.9305 2.78462   2
  -3   5  13 -1.8990 2.77541   2
  -2   5  13 0.21834 2.43314   2
  -1   5  13 8.29016 3.79267   2
   0   5  13 11.7787 4.16752   2
   1   5  13 7.74247 3.37811   2
   2   5  13 -1.1221 2.44180   2
   3   5  13 1.41820 2.59626   2
   4   5  13 0.73750 2.54077   2
   5   5  13 2.83278 2.84312   2
   6   5  13 6.11166 3.56703   2
  17   0 -14 9.49331 2.73310   1
  16   0 -14 3.46861 2.12957   1
  15   0 -14 21.7407 3.62057   1
  14   0 -14 4.81495 2.09291   1
  13   0 -14 2.29487 1.71160   1
  12   0 -14 22.4927 3.14379   1
 -11   0  14 9.97063 2.18907   2
  11   0 -14 6.41029 1.94632   1
  10   0 -14 128.265 5.99976   1
 -10   0  14 129.322 6.03609   2
   9   0 -14 147.856 6.36623   1
  -9   0  14 145.632 6.22866   2
   9   0 -14 143.923 6.30533   1
  -9   0  14 156.552 6.88173   1
  -8   0  14 447.759 13.9199   2
  -8   0  14 453.586 14.1829   1
   8   0 -14 439.361 13.6977   1
   8   0 -14 471.974 13.8823   1
  -7   0  14 617.640 18.0714   1
   7   0 -14 633.477 17.7196   1
   7   0 -14 648.706 17.7723   1
  -7   0  14 610.173 17.9599   2
   6   0 -14 35.3171 2.82550   1
  -6   0  14 35.6355 2.35355   2
   6   0 -14 35.2851 2.74534   1
  -6   0  14 34.4034 2.95235   1
  -5   0  14 704.238 19.7899   1
  -5   0  14 717.958 19.7183   2
   5   0 -14 725.990 19.4878   1
   4   0 -14 16.3188 2.03295   1
  -4   0  14 15.9797 2.18951   1
  -4   0  14 15.6345 1.56307   2
   3   0 -14 606.255 16.8492   1
  -3   0  14 624.011 17.3031   1
  -3   0  14 625.914 16.8133   2
  -2   0  14 16.2706 2.09294   1
   2   0 -14 19.6778 2.08855   1
  -2   0  14 16.7848 1.29570   2
  -1   0  14 1516.94 38.1268   1
  -1   0  14 1490.67 38.5959   2
   1   0 -14 1493.98 37.5126   1
   0   0  14 388.944 11.7194   1
   0   0 -14 387.514 11.1379   1
   1   0  14 1443.89 36.6116   1
  -1   0 -14 1434.78 36.0375   1
  -2   0 -14 18.0895 1.91345   1
   2   0  14 15.9127 2.08592   1
  -3   0 -14 585.917 16.1435   1
   3   0  14 601.478 16.8191   1
  -4   0 -14 17.5059 2.01186   1
   4   0  14 14.9448 2.02989   1
   5   0  14 709.920 19.9552   1
  -5   0 -14 715.685 19.2985   1
  -5   0 -14 719.680 22.0360   3
  -6   0 -14 37.4368 2.74101   1
  -6   0 -14 31.9617 3.72742   3
   6   0  14 37.7559 3.10159   1
  -7   0 -14 624.012 20.1598   3
  -7   0 -14 624.869 17.5149   1
   7   0  14 615.526 18.1414   1
  -8   0 -14 432.014 15.6794   3
  -8   0 -14 442.664 13.3066   1
   8   0  14 436.568 13.9749   1
  -9   0 -14 151.434 6.40183   1
   9   0  14 154.267 6.94019   1
  -9   0 -14 146.316 7.90530   3
  10   0  14 129.445 6.63097   1
 -10   0 -14 139.136 6.31024   1
  11   0  14 6.55565 2.14154   1
 -11   0 -14 6.03894 1.96467   1
 -12   0 -14 20.4224 3.18267   1
  12   0  14 26.5902 3.86253   1
 -13   0 -14 0.13179 1.60641   1
  13   0  14 2.65678 2.09465   1
  14   0  14 4.04428 2.44707   1
 -14   0 -14 9.15905 2.58159   1
  15   0  14 20.6595 3.92788   1
  16   0  14 1.06710 2.32006   1
  17   0  14 8.00797 3.00839   1
  17  -1 -14 20.4326 4.21839   1
  17   1 -14 19.7662 2.44244   1
  16  -1 -14 9.87420 3.43556   1
  16   1 -14 2.54807 1.40085   1
 -16   1  14 3.71105 2.65471   1
  15  -1 -14 2.82812 2.36756   1
 -15   1  14 -0.2804 2.19549   2
  15   1 -14 -0.6050 1.21288   1
 -15   1  14 0.93194 2.13592   1
  14  -1 -14 21.4080 3.86819   1
 -14   1  14 18.2716 3.78618   2
  14   1 -14 17.3078 2.38655   1
 -14   1  14 14.5898 3.19390   1
  13  -1 -14 14.9928 3.15163   1
 -13   1  14 7.84834 2.67754   2
  13   1 -14 12.0161 2.03574   1
 -13   1  14 10.9478 2.88528   1
  12  -1 -14 28.8294 3.86989   1
 -12   1  14 37.5288 4.50919   2
  12   1 -14 32.0013 2.70858   1
 -12   1  14 32.2551 4.09176   1
  11  -1 -14 250.861 10.1287   1
 -11   1  14 248.155 10.0932   1
 -11   1  14 245.618 10.4261   2
  11   1 -14 250.096 8.26382   1
  10  -1 -14 22.3559 3.22091   1
 -10   1  14 18.1526 2.98901   1
 -10   1  14 16.4758 2.83980   2
  10   1 -14 18.6978 2.15323   1
   9  -1 -14 201.760 8.22262   1
   9   1 -14 194.377 6.60328   1
  -9   1  14 173.343 8.02734   2
  -9   1  14 198.429 8.16594   1
   8  -1 -14 277.093 10.0184   1
  -8   1  14 266.415 10.2027   2
  -8   1  14 275.669 10.0229   1
   8   1 -14 271.968 8.41368   1
   7  -1 -14 349.990 11.5875   1
  -7   1  14 333.026 11.4846   1
   7   1 -14 348.341 9.94337   1
  -7   1  14 337.908 11.8936   2
   6  -1 -14 216.429 8.08695   1
   6   1 -14 218.286 6.66573   1
  -6   1  14 223.100 8.16403   1
  -6   1  14 191.866 8.07818   2
   5  -1 -14 399.304 12.2286   1
  -5   1  14 400.763 12.3071   1
   5   1 -14 375.520 10.6175   1
   5   1 -14 379.937 10.6002   1
  -5   1  14 384.221 12.6127   2
  -4  -1  14 445.625 13.0884   1
   4  -1 -14 465.870 13.5821   1
   4   1 -14 459.354 12.1616   1
  -4   1  14 461.610 14.2336   2
  -4   1  14 453.582 13.6144   1
   4   1 -14 434.374 12.0863   1
   3  -1 -14 804.835 21.8660   1
   3  -1 -14 810.796 21.8757   1
  -3  -1  14 823.826 21.5973   1
   3   1 -14 768.439 20.4724   1
   3   1 -14 809.237 20.6077   1
  -3   1  14 817.775 23.1479   2
  -3   1  14 850.039 22.2545   1
   2  -1 -14 225.011 7.53288   1
  -2  -1  14 219.387 7.34812   1
  -2   1  14 222.351 7.89160   2
  -2   1  14 211.776 7.53981   1
   2   1 -14 201.282 6.32824   1
   2   1 -14 219.376 6.51572   1
  -1  -1  14 655.122 17.9669   1
   1  -1 -14 648.488 18.0434   1
  -1   1  14 666.793 18.2843   1
   1   1 -14 645.143 16.9057   1
   1   1 -14 674.147 17.1751   1
  -1   1  14 669.361 19.1442   2
   0  -1  14 320.676 9.78394   1
   0  -1 -14 296.411 9.55492   1
   0   1 -14 316.463 8.98251   1
   0   1 -14 295.915 8.62261   1
   0   1  14 299.299 9.68448   1
   0   1 -14 317.030 8.37838   2
   0   1  14 307.515 10.0541   2
  -1  -1 -14 649.907 17.9325   1
   1  -1  14 677.997 18.1853   1
  -1   1 -14 682.835 17.5034   1
   1   1  14 645.227 18.0668   1
   1   1  14 637.487 18.8352   2
  -1   1 -14 651.249 17.5437   2
  -2  -1 -14 206.956 6.96751   1
   2  -1  14 211.277 7.26229   1
   2   1  14 209.172 7.14930   1
   2   1  14 209.962 7.20740   2
  -2   1 -14 165.246 6.03538   1
   3  -1  14 834.762 22.0938   1
  -3  -1 -14 783.792 21.4455   1
   3   1  14 805.762 21.7391   1
  -3   1 -14 810.051 20.9594   1
  -3   1 -14 815.656 23.9607   3
  -4  -1 -14 451.553 13.2782   1
   4  -1  14 462.691 13.8272   1
  -4   1 -14 456.898 12.8695   1
  -4   1 -14 452.340 15.1035   3
   4   1  14 474.777 13.6175   1
   5  -1  14 373.221 11.9639   1
  -5  -1 -14 382.327 11.4896   1
  -5   1 -14 381.914 11.1501   1
  -5   1 -14 363.093 13.1333   3
   5   1  14 383.660 11.7135   1
   6  -1  14 203.387 7.90620   1
  -6  -1 -14 206.141 7.32262   1
  -6   1 -14 201.145 7.06386   1
  -6   1 -14 194.372 8.70841   3
   6   1  14 203.614 7.49914   1
  -7  -1 -14 347.265 10.9819   1
   7  -1  14 327.567 11.5871   1
  -7   1 -14 362.038 10.9598   1
   7   1  14 364.449 11.3704   1
  -7   1 -14 325.335 12.8570   3
   8  -1  14 266.940 9.79731   1
  -8  -1 -14 251.407 8.93041   1
  -8   1 -14 246.954 10.8229   3
  -8   1 -14 264.403 8.95673   1
   8   1  14 250.845 9.13354   1
   9  -1  14 175.555 7.93794   1
   9   1  14 185.744 7.53382   1
  -9   1 -14 186.965 9.07428   3
  -9   1 -14 186.472 7.27950   1
  10  -1  14 20.5046 3.25586   1
  10   1  14 17.8097 2.68933   1
 -10   1 -14 14.9598 3.15963   3
 -10   1 -14 16.2108 2.59258   1
  11  -1  14 220.569 9.83651   1
 -11   1 -14 244.602 9.28250   1
 -11   1 -14 249.765 11.6048   3
  11   1  14 228.443 9.10648   1
  12  -1  14 33.9594 4.41474   1
 -12   1 -14 29.6741 3.57610   1
 -12   1 -14 35.1515 5.15762   3
  12   1  14 27.6140 3.45044   1
  13  -1  14 15.3087 3.52476   1
 -13   1 -14 11.9424 2.43760   1
  13   1  14 11.3590 2.52800   1
  14  -1  14 17.0701 3.56739   1
 -14   1 -14 16.3058 3.03068   1
  14   1  14 18.1228 3.03439   1
  15  -1  14 0.71328 2.36293   1
 -15   1 -14 3.25323 2.28385   1
  15   1  14 2.30105 1.81320   1
  16  -1  14 2.70072 2.68863   1
  16   1  14 4.37114 2.15012   1
 -16   1 -14 2.78974 2.25688   1
  17  -1  14 10.8948 3.77828   1
  17   1  14 10.8708 3.08239   1
 -17   1 -14 19.0814 4.50715   2
 -17   1 -14 15.4068 3.61724   1
 -16   2  14 1.72737 2.32884   1
 -16   2  14 3.44119 3.28566   2
 -15   2  14 6.17507 2.74169   1
 -15   2  14 5.83245 3.44872   2
 -14   2  14 8.21769 2.90855   1
 -14   2  14 7.94761 3.42477   2
 -13   2  14 16.2874 3.98224   2
 -13   2  14 14.6357 3.27047   1
 -12   2  14 115.014 6.83645   1
 -12   2  14 117.207 8.01145   2
 -11   2  14 63.7669 4.93226   1
 -11   2  14 68.3718 6.02066   2
 -10   2  14 7.91713 2.12443   1
 -10   2  14 9.10169 2.77869   2
  -9   2  14 3.33502 1.89659   2
  -9   2  14 1.88281 1.48265   1
  -8   2  14 233.448 10.4829   2
  -8   2  14 239.164 9.17331   1
  -7   2  14 82.6259 5.63015   2
  -7   2  14 74.1089 4.54497   1
  -6   2  14 6.00510 1.74922   1
  -6   2  14 8.32707 2.39391   2
  -5   2  14 108.470 6.30074   2
  -5   2  14 111.792 5.28995   1
  -4   2  14 75.3983 4.10828   1
  -4   2  14 75.9610 5.08769   2
   0   2 -14 0.23680 0.45652   3
   0   2  14 0.95183 0.83672   1
   0   2  14 1.06528 1.18110   2
   1   2  14 197.586 6.69804   1
   1   2  14 197.714 8.30863   2
  -1   2 -14 208.518 7.05390   2
   2   2  14 153.844 7.00223   2
  -2   2 -14 157.868 5.99308   2
   2   2  14 150.122 5.45112   1
   3   2  14 61.8409 3.03553   1
   3   2  14 63.1118 4.16986   2
  -3   2 -14 57.5129 3.86244   3
  -3   2 -14 59.6039 3.52990   2
  -4   2 -14 76.6090 2.93368   1
  -4   2 -14 84.0145 4.81722   3
  -4   2 -14 73.3158 2.77953   1
   4   2  14 71.3404 4.36881   2
  -4   2 -14 73.5529 4.18045   2
   4   2  14 73.1111 3.42261   1
   5   2  14 105.773 4.30907   1
  -5   2 -14 112.092 5.93670   3
  -5   2 -14 113.039 5.49991   2
  -5   2 -14 104.675 3.95335   1
  -6   2 -14 4.95781 1.77258   3
  -6   2 -14 5.48617 1.19528   1
  -6   2 -14 6.43679 1.84910   2
   6   2  14 6.50753 1.32174   1
   7   2  14 81.3059 3.66712   1
  -7   2 -14 73.5254 4.85406   2
  -7   2 -14 83.8313 5.47836   3
  -7   2 -14 75.2181 3.71634   1
  -8   2 -14 231.897 8.00188   1
   8   2  14 237.849 7.62368   1
  -8   2 -14 222.631 9.74401   2
  -8   2 -14 245.544 10.6071   3
   9   2  14 -1.4695 0.65193   1
  -9   2 -14 -0.0244 1.04183   1
  -9   2 -14 -0.1411 1.45587   3
  -9   2 -14 1.15047 1.34427   2
  10   2  14 7.98959 1.54925   1
 -10   2 -14 11.9314 2.72640   2
 -10   2 -14 10.2713 3.11479   3
 -10   2 -14 8.74846 1.91758   1
 -11   2 -14 61.1372 4.09744   1
  11   2  14 55.8178 3.31083   1
 -11   2 -14 55.3820 6.32537   3
 -11   2 -14 61.4246 5.31085   2
 -12   2 -14 115.357 5.98733   1
 -12   2 -14 109.885 7.99177   3
  12   2  14 106.067 4.75357   1
 -12   2 -14 99.0077 7.10753   2
 -13   2 -14 10.6258 3.45064   3
  13   2  14 13.6433 1.96388   1
 -13   2 -14 14.7925 2.68589   1
 -13   2 -14 11.2931 3.09514   2
 -14   2 -14 8.45010 2.40392   1
 -14   2 -14 7.73329 3.35154   3
 -14   2 -14 7.92417 3.10634   2
  14   2  14 6.88762 1.54094   1
 -15   2 -14 6.44741 2.85722   2
 -15   2 -14 7.16191 2.46704   1
  15   2  14 5.26127 1.41949   1
 -16   2 -14 0.65449 1.87237   1
 -16   2 -14 1.99617 3.05953   2
 -14   3  14 7.98950 2.73366   1
 -14   3  14 7.47858 3.89157   2
 -13   3  14 0.68447 3.18007   2
 -13   3  14 1.80670 1.97599   1
 -12   3  14 4.03279 2.02805   1
 -12   3  14 6.78559 3.41117   2
 -11   3  14 25.4581 5.01094   2
 -11   3  14 21.9536 3.26283   1
 -10   3  14 4.54853 1.85668   1
 -10   3  14 4.88577 2.73720   2
  -9   3  14 2.68722 1.59614   1
  -9   3  14 1.38914 2.07214   2
  -8   3  14 13.9476 2.27733   1
  -8   3  14 15.0313 3.78055   2
  -7   3  14 13.2874 2.22242   1
  -7   3  14 16.5585 3.72972   2
   6   3 -14 18.7832 1.54005   3
  -6   3  14 21.7112 4.03476   2
  -6   3  14 18.9280 2.29544   1
  -5   3  14 108.942 4.59252   1
   5   3 -14 112.615 3.86225   3
   5   3 -14 113.440 3.88186   3
  -5   3  14 112.151 7.34976   2
  -4   3  14 61.2370 2.97983   1
   4   3 -14 62.0547 2.48217   3
   4   3 -14 66.6942 2.52596   3
  -4   3  14 68.1833 5.62500   2
   3   3 -14 72.2455 2.80033   3
  -3   3  14 76.5476 2.83164   1
  -3   3  14 79.2948 5.91738   2
  -2   3  14 34.4377 4.44776   2
   2   3 -14 33.2681 1.86756   3
   1   3 -14 472.039 13.3127   3
  -1   3  14 453.390 16.7413   2
   0   3  14 1.01620 2.13734   2
   0   3 -14 3.87835 1.13657   3
   1   3  14 466.473 16.6131   2
  -1   3 -14 467.744 14.1055   3
  -2   3 -14 24.1493 2.63101   3
   2   3  14 25.8564 3.64580   2
   3   3  14 62.4782 4.94199   2
  -3   3 -14 72.5847 4.17156   3
  -4   3 -14 65.2609 4.75264   2
  -4   3 -14 61.9503 4.08085   3
   4   3  14 60.4009 4.76175   2
  -5   3 -14 116.883 6.64129   2
  -5   3 -14 114.872 6.05109   3
   5   3  14 117.268 6.66212   2
  -6   3 -14 27.6876 3.82632   2
  -6   3 -14 23.0257 3.30991   3
  -7   3 -14 8.85194 2.64866   2
  -7   3 -14 13.2443 2.82424   3
  -8   3 -14 15.3079 3.29580   2
  -8   3 -14 18.0196 3.25003   3
  -9   3 -14 2.61723 2.00867   2
  -9   3 -14 2.99428 1.80637   3
 -10   3 -14 2.13892 2.17716   2
 -10   3 -14 1.88671 0.75398   1
 -10   3 -14 1.45300 2.04367   3
 -11   3 -14 28.0967 2.22761   1
 -11   3 -14 23.6453 4.42851   3
 -11   3 -14 22.3574 4.35431   2
 -12   3 -14 3.58875 2.95666   2
 -12   3 -14 5.71639 1.46804   1
 -12   3 -14 6.23961 3.02499   3
 -13   3 -14 3.51319 2.92384   3
 -13   3 -14 1.16167 2.81322   2
 -13   3 -14 2.57638 1.45016   1
 -14   3 -14 8.67244 3.83671   2
 -14   3 -14 7.88606 1.92131   1
 -11   4  14 9.54531 4.21142   2
 -10   4  14 2.44059 2.96791   2
  -9   4  14 4.38127 3.67808   2
  -8   4  14 6.06780 3.45385   2
  -7   4  14 6.64481 3.30407   2
  -6   4  14 -1.3494 2.42998   2
  -5   4  14 20.8980 4.42662   2
  -4   4  14 6.01089 3.26851   2
  -3   4  14 2.32616 2.91833   2
  -2   4  14 13.6473 3.63717   2
  -1   4  14 49.6846 6.08557   2
   0   4  14 16.2266 3.77026   2
   1   4  14 52.0593 6.06337   2
   2   4  14 19.9666 3.96973   2
   3   4  14 5.01465 2.37037   2
   4   4  14 2.71878 2.43833   2
   5   4  14 11.4679 3.15543   2
   6   4  14 -1.0613 1.81325   2
  -5   5  14 0.37091 3.05489   2
  -4   5  14 -1.3611 2.72842   2
  -3   5  14 1.02000 2.88255   2
  -2   5  14 6.07962 3.49084   2
  -1   5  14 9.50578 3.69090   2
   0   5  14 -2.7530 2.08466   2
   1   5  14 -1.8570 2.45353   2
   2   5  14 6.68524 3.54747   2
   3   5  14 0.04970 2.48980   2
   4   5  14 1.60817 2.77838   2
   5   5  14 0.28779 2.33019   2
  17   0 -15 -1.0861 2.10710   1
  17   0 -15 3.17469 2.35139   1
  16   0 -15 18.7367 3.41528   1
  16   0 -15 31.5468 4.35214   1
  15   0 -15 25.1957 3.80432   1
  15   0 -15 26.2776 3.78658   1
  14   0 -15 0.34600 1.78876   1
  14   0 -15 -0.6545 1.68329   1
  13   0 -15 1.12381 1.72899   1
  12   0 -15 56.6241 4.29844   1
  12   0 -15 56.3126 4.39134   1
  11   0 -15 7.57125 2.10210   1
  11   0 -15 9.58928 2.23901   1
  10   0 -15 83.2441 4.73940   1
  10   0 -15 75.0123 4.63157   1
   9   0 -15 52.7834 3.67280   1
  -9   0  15 53.6884 3.55626   2
   9   0 -15 52.5444 3.64340   1
  -9   0  15 52.4967 4.04769   1
   8   0 -15 53.1857 3.68874   1
  -8   0  15 60.8774 3.55476   2
   8   0 -15 57.2457 3.68280   1
  -8   0  15 54.3599 3.93701   1
  -7   0  15 279.201 9.67940   1
   7   0 -15 267.255 9.17200   1
  -7   0  15 264.544 8.84273   2
   7   0 -15 261.666 9.06464   1
   6   0 -15 228.591 8.03097   1
  -6   0  15 230.860 8.42605   1
  -6   0  15 227.646 7.61823   2
   5   0 -15 20.4657 2.33651   1
  -5   0  15 25.9462 1.90375   2
  -5   0  15 22.1622 2.69166   1
   4   0 -15 124.130 5.09178   1
  -4   0  15 121.289 5.36112   1
  -4   0  15 122.400 4.44975   2
  -3   0  15 1357.86 35.5779   2
  -3   0  15 1354.38 35.1743   1
   3   0 -15 1390.74 34.7737   1
  -2   0  15 36.6761 2.76685   1
  -2   0  15 40.7677 1.94540   2
   2   0 -15 42.5957 2.65119   1
  -1   0  15 39.1725 2.84732   1
  -1   0  15 39.9944 1.90034   2
   1   0 -15 45.3023 2.66324   1
   0   0 -15 -0.1683 0.55906   1
   0   0  15 0.84956 0.81226   1
  -1   0 -15 44.1605 2.59720   1
   1   0  15 37.3035 2.74506   1
  -2   0 -15 37.7953 2.49641   1
   2   0  15 40.6748 2.88597   1
   3   0  15 1338.59 34.2884   1
  -3   0 -15 1303.74 33.4748   1
  -4   0 -15 110.836 4.62442   1
   4   0  15 110.970 5.09433   1
  -5   0 -15 26.8202 2.29220   1
   5   0  15 24.0792 2.79236   1
  -5   0 -15 25.3983 3.31125   3
   6   0  15 219.444 8.35160   1
  -6   0 -15 230.333 7.86140   1
  -6   0 -15 226.005 9.54682   3
   7   0  15 282.532 9.92996   1
  -7   0 -15 261.526 11.0059   3
  -7   0 -15 274.201 9.21611   1
   8   0  15 61.0734 4.20844   1
  -8   0 -15 56.9168 4.71216   3
  -8   0 -15 59.5598 3.73160   1
   9   0  15 52.2646 4.10991   1
  -9   0 -15 57.0598 4.84638   3
  -9   0 -15 55.5180 3.73427   1
 -10   0 -15 78.1347 4.68427   1
  10   0  15 70.9351 4.92625   1
  11   0  15 10.1942 2.60140   1
 -11   0 -15 10.0230 2.32434   1
  12   0  15 57.8968 5.56025   1
 -12   0 -15 57.7320 4.46368   1
  13   0  15 -0.5172 1.72114   1
 -13   0 -15 -1.0237 1.40310   1
 -14   0 -15 -1.1111 1.70730   1
  14   0  15 4.07002 2.15636   1
  15   0  15 35.4539 4.79038   1
  16   0  15 22.6583 4.29576   1
  17   0  15 -2.3499 1.94505   1
  17  -1 -15 2.48493 2.76226   1
  17   1 -15 3.63741 1.40969   1
  16  -1 -15 0.57733 2.31280   1
  16   1 -15 1.86849 1.37165   1
  15  -1 -15 44.7167 5.44101   1
  15   1 -15 43.4473 3.27205   1
 -15   1  15 43.2515 5.35246   1
  14  -1 -15 17.8754 3.65838   1
 -14   1  15 19.4101 3.81363   1
  14   1 -15 24.3763 2.73476   1
  13  -1 -15 26.0880 4.00208   1
 -13   1  15 22.8461 3.76158   1
 -13   1  15 29.0766 4.29953   2
  13   1 -15 29.8278 2.95300   1
  12  -1 -15 -0.5766 1.63991   1
 -12   1  15 1.95657 1.97906   1
 -12   1  15 0.27911 1.67445   2
  12   1 -15 -0.9249 0.97139   1
  11  -1 -15 14.3697 2.83984   1
 -11   1  15 16.2006 3.12268   2
  11   1 -15 17.7385 2.21728   1
 -11   1  15 15.9060 2.91654   1
  10  -1 -15 80.6316 5.39348   1
  10   1 -15 86.2115 4.02916   1
 -10   1  15 85.5810 5.42820   1
 -10   1  15 86.9379 5.43137   2
   9  -1 -15 68.0794 4.69483   1
   9   1 -15 72.4378 3.51384   1
  -9   1  15 62.9785 4.49461   2
  -9   1  15 66.5365 4.69291   1
   8  -1 -15 4.31915 1.85155   1
  -8   1  15 5.70136 1.89025   1
  -8   1  15 8.40310 2.11723   2
   8   1 -15 6.96098 1.40559   1
   7  -1 -15 269.358 9.88693   1
  -7   1  15 264.844 9.84814   1
   7   1 -15 273.450 8.25433   1
  -7   1  15 266.852 10.0604   2
   6  -1 -15 651.322 18.7889   1
  -6   1  15 654.806 18.9293   1
   6   1 -15 654.792 17.1149   1
  -6   1  15 627.721 19.4845   2
   5  -1 -15 315.607 10.1941   1
  -5   1  15 291.302 10.3708   2
  -5   1  15 288.931 10.1225   1
   5   1 -15 296.208 8.65263   1
   4  -1 -15 236.840 8.34305   1
   4  -1 -15 230.000 8.27816   1
  -4   1  15 244.107 8.70578   2
  -4   1  15 224.590 8.36378   1
   4   1 -15 225.233 7.02391   1
   4   1 -15 246.424 7.49037   1
   3  -1 -15 141.076 5.64875   1
  -3  -1  15 139.337 5.50442   1
   3  -1 -15 142.075 5.71466   1
  -3   1  15 132.401 5.79158   1
   3   1 -15 134.635 4.63872   1
   3   1 -15 122.209 4.46094   1
  -3   1  15 123.363 5.58015   2
  -2  -1  15 186.504 6.66745   1
   2  -1 -15 180.522 6.72634   1
   2   1 -15 175.922 5.68089   1
   2   1 -15 193.041 5.90961   1
  -2   1  15 181.421 6.96414   2
  -2   1  15 168.773 6.72055   1
   1  -1 -15 435.931 12.9851   1
  -1  -1  15 464.307 13.0874   1
   1   1 -15 439.816 12.1320   1
   1   1 -15 429.065 11.8582   1
  -1   1  15 443.623 13.2004   1
  -1   1  15 429.483 13.5114   2
   0  -1  15 21.3902 2.37172   1
   0  -1 -15 17.1724 2.11463   1
   0   1 -15 17.7246 1.47549   1
   0   1 -15 17.9144 1.80999   1
   0   1  15 20.2604 2.43923   1
   0   1  15 22.0943 2.35643   2
   0   1 -15 22.6621 1.08373   2
   1  -1  15 460.943 13.3766   1
  -1  -1 -15 437.298 13.0421   1
   1   1  15 450.629 13.2869   1
  -1   1 -15 449.369 12.2686   2
   1   1  15 433.428 13.5237   2
  -2  -1 -15 176.365 6.57111   1
   2  -1  15 182.500 6.90430   1
  -2   1 -15 179.284 5.97502   1
   2   1  15 185.933 6.83874   1
   2   1  15 191.494 6.84250   2
   3  -1  15 123.522 5.53010   1
  -3  -1 -15 126.442 5.18151   1
   3   1  15 133.634 5.46994   1
  -3   1 -15 120.804 6.05316   3
  -3   1 -15 132.813 4.78951   1
   4  -1  15 234.807 8.36988   1
  -4  -1 -15 227.029 7.80632   1
   4   1  15 217.876 7.94181   1
  -4   1 -15 224.248 9.12413   3
  -4   1 -15 229.969 7.40424   1
   5  -1  15 294.102 10.3156   1
  -5  -1 -15 307.420 9.89024   1
  -5   1 -15 316.482 9.59625   1
   5   1  15 301.000 10.0578   1
  -5   1 -15 309.436 11.5903   3
   6  -1  15 619.175 18.2153   1
  -6  -1 -15 617.014 17.4176   1
   6   1  15 621.206 17.6820   1
  -6   1 -15 617.429 17.0966   1
  -6   1 -15 595.995 19.8095   3
   7  -1  15 263.012 9.78144   1
  -7  -1 -15 259.540 9.01468   1
  -7   1 -15 268.471 8.96102   1
  -7   1 -15 273.377 10.9975   3
   7   1  15 247.228 9.13804   1
  -8  -1 -15 9.13959 2.11618   1
   8  -1  15 6.13191 2.04676   1
  -8   1 -15 10.1936 2.57914   3
   8   1  15 4.10235 1.47383   1
  -8   1 -15 6.03179 1.58268   1
   9  -1  15 64.0655 4.68999   1
  -9   1 -15 61.3457 3.95635   1
  -9   1 -15 54.2294 4.95836   3
   9   1  15 66.5766 4.23712   1
  10  -1  15 76.2241 5.29593   1
  10   1  15 79.0419 4.87116   1
 -10   1 -15 81.2891 6.24500   3
 -10   1 -15 80.5422 4.71605   1
  11  -1  15 18.1842 3.21561   1
  11   1  15 15.7937 2.85651   1
 -11   1 -15 15.4567 2.72593   1
 -11   1 -15 15.6199 3.58743   3
  12  -1  15 1.24725 1.89817   1
  12   1  15 -0.2689 1.46801   1
 -12   1 -15 -0.7971 1.33889   1
 -12   1 -15 3.77256 2.37700   3
  13  -1  15 27.3390 4.19784   1
 -13   1 -15 35.7416 4.08674   1
  13   1  15 28.9158 3.75947   1
  14  -1  15 23.7959 4.21027   1
  14   1  15 13.5248 2.76720   1
 -14   1 -15 24.8061 3.63607   1
  15  -1  15 45.8303 5.74857   1
 -15   1 -15 38.6907 4.62297   1
  15   1  15 35.1715 4.32286   1
  16  -1  15 -0.0263 2.56569   1
  16   1  15 1.62676 2.05894   1
 -16   1 -15 4.09605 2.47559   1
  17  -1  15 3.54632 3.13295   1
 -17   1 -15 1.13919 2.21132   1
 -17   1 -15 4.21735 2.73966   2
  17   1  15 5.55404 2.55647   1
 -16   2  15 8.01600 3.74461   2
 -16   2  15 13.6946 3.60376   1
 -15   2  15 17.7384 4.65421   2
 -15   2  15 13.6861 3.69778   1
 -14   2  15 9.11117 3.64468   2
 -14   2  15 11.6577 3.33294   1
 -13   2  15 4.82534 2.32879   1
 -13   2  15 3.51389 2.83134   2
 -12   2  15 25.6311 4.49454   2
 -12   2  15 21.9100 3.58939   1
 -11   2  15 35.5211 4.46850   1
 -11   2  15 26.3439 4.36389   2
 -10   2  15 109.411 7.14486   2
 -10   2  15 109.638 6.19349   1
  -9   2  15 101.146 6.69518   2
  -9   2  15 95.8310 5.58725   1
  -8   2  15 18.2470 3.48116   2
  -8   2  15 18.8922 2.81659   1
  -7   2  15 74.2159 4.55121   1
  -7   2  15 62.6864 5.00781   2
  -6   2  15 75.0581 5.29659   2
  -6   2  15 71.9470 4.43828   1
  -5   2  15 277.327 9.77573   1
  -5   2  15 288.504 11.2857   2
  -4   2  15 217.939 7.97870   1
  -4   2  15 211.957 9.16224   2
  -3   2  15 311.693 11.6709   2
  -3   2  15 304.675 10.0070   1
  -2   2  15 61.7849 4.37243   2
  -1   2  15 310.205 11.4268   2
   0   2  15 162.924 6.00567   1
   1   2  15 369.481 10.8528   1
   1   2  15 351.690 12.5425   2
  -2   2 -15 61.2834 3.41422   2
   2   2  15 70.6592 3.47912   1
   2   2  15 62.0217 4.24800   2
  -2   2 -15 68.4921 4.15703   3
  -3   2 -15 326.999 8.32144   1
   3   2  15 329.717 9.86500   1
  -3   2 -15 328.062 8.38106   1
  -3   2 -15 320.404 11.5285   3
   3   2  15 321.336 11.5436   2
  -3   2 -15 315.392 10.6759   2
  -4   2 -15 228.116 6.56988   1
  -4   2 -15 230.441 8.49018   2
   4   2  15 224.693 7.42745   1
   4   2  15 221.548 8.90146   2
  -4   2 -15 225.486 9.11476   3
   5   2  15 282.260 8.74026   1
  -5   2 -15 276.191 10.1288   2
  -5   2 -15 266.580 10.6940   3
  -5   2 -15 283.399 8.19611   1
  -6   2 -15 68.4092 4.44672   2
   6   2  15 73.1274 3.62476   1
  -6   2 -15 77.4506 3.45942   1
  -6   2 -15 69.3635 4.90390   3
   7   2  15 72.2702 3.60963   1
  -7   2 -15 68.0928 4.69373   2
  -7   2 -15 67.4913 3.47673   1
  -7   2 -15 65.7535 5.00478   3
   8   2  15 20.0058 2.22560   1
  -8   2 -15 13.4753 1.99353   1
  -8   2 -15 16.3822 2.85385   2
  -8   2 -15 16.0061 3.09918   3
   9   2  15 97.8510 4.40238   1
  -9   2 -15 97.0368 4.74979   1
  -9   2 -15 85.5934 5.69731   2
  -9   2 -15 92.3343 6.36151   3
 -10   2 -15 109.960 5.45679   1
  10   2  15 112.328 4.94083   1
 -10   2 -15 109.879 6.83598   2
 -10   2 -15 118.407 7.63504   3
 -11   2 -15 26.2009 4.14111   2
 -11   2 -15 29.8507 3.37070   1
 -11   2 -15 31.5961 4.84306   3
  11   2  15 29.5656 2.83761   1
 -12   2 -15 28.6980 4.54891   2
 -12   2 -15 25.4192 4.65231   3
 -12   2 -15 23.7690 3.12067   1
  12   2  15 25.3257 2.68335   1
  13   2  15 3.96803 1.43056   1
 -13   2 -15 5.05677 1.96771   1
 -13   2 -15 3.46156 2.70936   2
 -13   2 -15 3.64902 2.79748   3
 -14   2 -15 13.9870 3.92680   3
 -14   2 -15 8.31863 3.09436   2
  14   2  15 8.41873 1.76707   1
 -14   2 -15 9.55302 2.39626   1
 -15   2 -15 16.6599 3.18381   1
  15   2  15 17.6947 2.20239   1
 -15   2 -15 33.2647 5.44715   2
 -16   2 -15 10.7013 3.81110   2
 -16   2 -15 5.30728 2.42799   1
 -14   3  15 6.55028 4.15013   2
 -14   3  15 7.44970 2.66012   1
 -13   3  15 31.8230 5.86942   2
 -13   3  15 20.1206 3.50206   1
 -12   3  15 3.65135 3.25259   2
 -12   3  15 7.06911 2.40914   1
 -11   3  15 3.22842 1.85784   1
 -11   3  15 3.95647 2.87572   2
 -10   3  15 8.20222 2.18973   1
 -10   3  15 11.7439 3.75464   2
  -9   3  15 2.30806 1.58310   1
  -9   3  15 2.47080 2.69520   2
  -8   3  15 8.75395 1.99929   1
  -8   3  15 10.0247 3.38481   2
  -7   3  15 11.3854 3.28384   2
  -7   3  15 8.21332 1.81351   1
  -6   3  15 20.4804 4.08927   2
  -6   3  15 17.5464 2.24226   1
  -5   3  15 32.7907 2.60428   1
  -5   3  15 38.5921 4.99990   2
   5   3 -15 37.5629 2.28957   3
   4   3 -15 17.1021 1.52320   3
  -4   3  15 20.7223 3.75757   2
  -4   3  15 15.5052 1.87691   1
   4   3 -15 18.0037 1.54859   3
  -3   3  15 49.5085 5.40018   2
  -3   3  15 58.8268 2.68541   1
   3   3 -15 56.3697 2.68732   3
  -2   3  15 39.9544 4.73950   2
  -2   3  15 40.2018 1.71352   1
   2   3 -15 35.2143 2.21561   3
   1   3 -15 80.1079 3.63274   3
  -1   3  15 75.3691 5.79513   2
   0   3  15 31.7973 4.26808   2
   0   3 -15 30.3661 2.34011   3
   1   3  15 88.2790 6.04084   2
  -1   3 -15 82.9545 4.18927   3
  -2   3 -15 46.9549 3.22782   3
   2   3  15 40.6759 4.59813   2
   3   3  15 47.0744 4.93545   2
  -3   3 -15 58.2484 3.76471   3
   4   3  15 21.5263 3.49925   2
  -4   3 -15 19.3560 2.71234   3
   5   3  15 36.5388 4.08796   2
  -5   3 -15 40.6531 3.67965   3
  -6   3 -15 21.0801 3.29148   3
  -6   3 -15 13.6152 2.84678   2
  -7   3 -15 7.16192 2.32696   2
  -7   3 -15 5.92699 2.18408   3
  -8   3 -15 7.14029 2.54001   2
  -8   3 -15 6.70674 2.40707   3
  -9   3 -15 5.41705 2.45925   2
  -9   3 -15 2.61329 2.07271   3
 -10   3 -15 7.17643 2.74658   3
 -10   3 -15 9.54892 3.04869   2
 -10   3 -15 8.46582 1.05353   1
 -11   3 -15 0.92022 2.44996   2
 -11   3 -15 1.36238 2.21574   3
 -11   3 -15 1.57137 0.96111   1
 -12   3 -15 2.07466 2.55817   3
 -12   3 -15 5.67916 3.20565   2
 -12   3 -15 5.13352 1.44524   1
 -13   3 -15 23.2267 4.99414   3
 -13   3 -15 22.3049 2.66935   1
 -13   3 -15 20.8780 4.73724   2
 -14   3 -15 13.0800 4.31735   3
 -14   3 -15 5.24971 3.20842   2
 -14   3 -15 7.65294 1.99256   1
 -11   4  15 0.52932 3.30335   2
 -10   4  15 5.47906 4.02808   2
  -9   4  15 1.79476 2.84744   2
  -8   4  15 20.3440 4.79025   2
  -7   4  15 13.6848 4.09928   2
  -6   4  15 8.08038 3.43101   2
  -5   4  15 4.08897 2.68214   2
  -4   4  15 5.51583 2.95149   2
  -3   4  15 20.7011 4.36065   2
  -2   4  15 11.2772 3.60214   2
  -1   4  15 13.3319 3.48898   2
   0   4  15 9.75015 3.21608   2
   1   4  15 21.0540 4.07550   2
   2   4  15 13.6797 3.45137   2
   3   4  15 24.8777 4.40026   2
   4   4  15 3.04249 2.18225   2
   5   4  15 2.18042 1.99041   2
   6   4  15 6.54074 2.78740   2
  -4   5  15 4.89780 3.46649   2
  -3   5  15 7.63067 3.58081   2
  -2   5  15 1.75757 3.04390   2
  -1   5  15 1.03112 2.76702   2
   0   5  15 -2.0829 2.68797   2
   1   5  15 2.57662 3.07619   2
   2   5  15 -0.7721 2.37015   2
   3   5  15 11.2635 3.75237   2
   4   5  15 5.19138 3.25113   2
  17   0 -16 17.2219 3.31359   1
  17   0 -16 25.6006 3.92309   1
  16   0 -16 11.4836 2.87371   1
  16   0 -16 8.19096 2.84055   1
  15   0 -16 3.34143 2.00882   1
  15   0 -16 0.42508 2.05325   1
  14   0 -16 13.6808 3.05185   1
  14   0 -16 18.5260 3.14931   1
  13   0 -16 7.13340 2.22502   1
  13   0 -16 4.97934 2.17392   1
  12   0 -16 5.02527 2.12786   1
  12   0 -16 6.86350 2.15512   1
  11   0 -16 -1.7894 1.16037   1
  11   0 -16 -2.4546 1.05295   1
  10   0 -16 98.5274 5.27036   1
  10   0 -16 94.8736 5.17059   1
  -9   0  16 241.763 9.70245   1
   9   0 -16 211.775 8.35063   1
   9   0 -16 225.121 8.41747   1
   8   0 -16 43.2107 3.27099   1
   8   0 -16 43.9899 3.29156   1
  -8   0  16 44.7014 3.73169   1
   7   0 -16 129.212 5.69085   1
  -7   0  16 129.231 5.33365   2
  -7   0  16 137.893 6.26007   1
  -6   0  16 2.22196 1.56329   1
   6   0 -16 2.85250 1.35865   1
  -6   0  16 3.11107 1.08616   2
  -5   0  16 153.943 6.53645   1
   5   0 -16 153.201 6.13689   1
  -5   0  16 157.293 5.53586   2
   4   0 -16 0.05366 0.84399   1
  -4   0  16 -1.4950 0.92375   1
  -4   0  16 0.48008 0.62922   2
  -3   0  16 17.8638 2.37067   1
  -3   0  16 13.9418 1.38823   2
   3   0 -16 17.9076 2.11051   1
   2   0 -16 209.789 7.26634   1
  -2   0  16 220.772 6.43069   2
  -2   0  16 202.581 7.69088   1
   1   0 -16 589.584 16.3069   1
  -1   0  16 593.582 16.9619   1
   0   0  16 1211.22 32.4894   1
   0   0 -16 1285.02 31.8803   1
   1   0  16 594.167 17.2345   1
  -1   0 -16 614.274 16.6662   1
  -2   0 -16 211.908 7.23760   1
   2   0  16 212.524 7.83471   1
  -3   0 -16 19.3930 2.17604   1
   3   0  16 17.8174 2.35254   1
   4   0  16 4.03794 1.38979   1
  -4   0 -16 3.33065 1.10649   1
   5   0  16 149.129 6.50579   1
  -5   0 -16 159.675 7.51035   3
  -5   0 -16 150.357 5.93480   1
  -6   0 -16 2.56909 1.70610   3
  -6   0 -16 4.52808 1.33388   1
   6   0  16 4.20749 1.46951   1
  -7   0 -16 135.409 5.77185   1
  -7   0 -16 129.699 7.17200   3
   7   0  16 130.838 6.25721   1
   8   0  16 39.0045 3.88600   1
  -8   0 -16 49.9904 3.45832   1
  -8   0 -16 48.3076 4.39799   3
  -9   0 -16 231.640 8.53774   1
   9   0  16 207.022 8.80979   1
 -10   0 -16 99.3605 5.38213   1
  10   0  16 101.557 5.81474   1
  11   0  16 1.70832 1.63151   1
 -11   0 -16 -0.7486 1.20810   1
  12   0  16 5.13071 2.34758   1
 -12   0 -16 3.26968 1.79418   1
 -13   0 -16 6.19935 2.21567   1
  13   0  16 5.10384 2.21619   1
 -14   0 -16 16.4973 3.19220   1
  14   0  16 14.9508 3.25397   1
  15   0  16 -0.9939 1.91772   1
  16   0  16 14.2132 3.76480   1
  17   0  16 19.3469 4.08856   1
  17  -1 -16 9.41058 3.25140   1
  17   1 -16 3.81170 1.43626   1
  16  -1 -16 16.2623 3.81240   1
  16   1 -16 16.4689 2.26562   1
  15  -1 -16 1.77486 2.31502   1
  15   1 -16 1.07505 1.29055   1
 -15   1  16 3.14661 2.56372   1
  14  -1 -16 5.80551 2.62132   1
  14   1 -16 9.55409 1.91808   1
 -14   1  16 7.22129 2.85876   1
  13  -1 -16 4.99919 2.52580   1
  13   1 -16 5.42094 1.63028   1
 -13   1  16 3.04643 2.31048   1
  12  -1 -16 74.4346 5.54167   1
  12   1 -16 72.4197 3.93900   1
 -12   1  16 78.0751 5.60562   2
 -12   1  16 74.6265 5.58455   1
  11  -1 -16 4.44102 2.09399   1
 -11   1  16 3.57965 1.94459   2
 -11   1  16 2.28556 1.82886   1
  11   1 -16 2.02511 1.14473   1
  10  -1 -16 275.698 10.5473   1
  10   1 -16 260.096 8.48997   1
 -10   1  16 249.369 10.4249   2
 -10   1  16 262.830 10.4404   1
   9  -1 -16 10.6084 2.33406   1
  -9   1  16 9.28022 2.33841   2
  -9   1  16 9.25104 2.37332   1
   9   1 -16 7.77039 1.50732   1
   8  -1 -16 136.535 6.53786   1
  -8   1  16 115.668 6.15879   2
   8   1 -16 130.265 4.98610   1
  -8   1  16 129.766 6.50215   1
   7  -1 -16 158.458 7.02615   1
   7   1 -16 156.306 5.57374   1
  -7   1  16 165.662 7.17431   1
  -7   1  16 147.524 6.89123   2
   6  -1 -16 186.785 7.57761   1
  -6   1  16 189.718 7.79024   1
  -6   1  16 183.986 7.66378   2
   6   1 -16 191.180 6.24215   1
   5  -1 -16 24.6258 2.84966   1
   5  -1 -16 22.7888 2.85713   1
  -5   1  16 21.9539 2.73738   2
   5   1 -16 21.3082 2.02122   1
  -5   1  16 22.1344 2.78272   1
   4  -1 -16 421.857 13.0910   1
   4  -1 -16 413.473 13.0631   1
   4   1 -16 433.261 11.8096   1
  -4   1  16 419.295 13.3250   1
  -4   1  16 447.064 13.7572   2
   3  -1 -16 22.5352 2.64483   1
  -3   1  16 28.9634 3.13562   1
   3   1 -16 26.8967 1.84074   1
  -3   1  16 24.7421 2.65696   2
   2  -1 -16 191.127 6.97354   1
  -2  -1  16 182.218 6.80970   1
  -2   1  16 182.877 7.07347   1
   2   1 -16 182.948 5.86664   1
  -2   1  16 176.022 6.94209   2
  -1  -1  16 240.529 8.10964   1
   1  -1 -16 222.096 7.87764   1
   1   1 -16 209.342 6.78124   1
  -1   1  16 228.155 8.06553   1
  -1   1  16 227.400 8.05310   2
   0  -1  16 272.151 8.80332   1
   0  -1 -16 242.107 8.47132   1
   0   1  16 242.345 8.63919   1
   0   1  16 257.510 8.78960   2
   1  -1  16 221.856 8.01657   1
  -1  -1 -16 222.745 7.82265   1
   1   1  16 227.485 8.04434   1
   1   1  16 229.006 7.95863   2
  -1   1 -16 223.561 6.68420   2
   2  -1  16 179.667 7.11067   1
  -2  -1 -16 192.019 6.90564   1
   2   1  16 195.388 7.04102   2
   2   1  16 180.616 7.00196   1
  -3  -1 -16 23.1409 2.55048   1
   3  -1  16 26.2632 2.86181   1
  -3   1 -16 19.7543 2.07048   1
  -3   1 -16 21.9945 2.95233   3
   3   1  16 23.4388 2.61428   1
  -4  -1 -16 417.337 12.5940   1
   4  -1  16 424.869 13.2235   1
   4   1  16 415.371 12.8610   1
  -4   1 -16 424.521 14.5030   3
  -4   1 -16 406.679 12.0589   1
   5  -1  16 19.2891 2.69996   1
  -5  -1 -16 26.2015 2.74443   1
  -5   1 -16 21.1311 2.21691   1
  -5   1 -16 17.3021 2.88391   3
   5   1  16 18.5412 2.43241   1
   6  -1  16 175.943 7.49810   1
  -6  -1 -16 184.311 6.96100   1
   6   1  16 174.841 7.09926   1
  -6   1 -16 174.950 6.61050   1
  -6   1 -16 179.816 8.41553   3
   7  -1  16 153.378 7.03261   1
  -7  -1 -16 147.344 6.25239   1
  -7   1 -16 154.838 6.16316   1
  -7   1 -16 141.308 7.56897   3
   7   1  16 149.836 6.52251   1
   8  -1  16 127.703 6.59523   1
  -8   1 -16 130.074 7.31336   3
   8   1  16 130.141 6.07858   1
  -8   1 -16 124.225 5.68750   1
   9  -1  16 16.0956 2.90273   1
  -9   1 -16 8.57182 2.60870   3
   9   1  16 7.86087 1.99913   1
  -9   1 -16 7.94426 1.86084   1
  10  -1  16 229.571 10.0227   1
 -10   1 -16 249.998 9.28821   1
 -10   1 -16 238.907 11.3895   3
  10   1  16 257.568 9.68661   1
  11  -1  16 -0.5869 1.65934   1
  11   1  16 3.12671 1.83061   1
 -11   1 -16 -0.5958 2.04469   3
 -11   1 -16 5.30813 1.88394   1
  12  -1  16 69.3463 5.54686   1
 -12   1 -16 63.9087 4.75340   1
  12   1  16 72.0557 4.96305   1
  13  -1  16 2.83072 2.45351   1
 -13   1 -16 4.51844 2.01860   1
  13   1  16 7.29961 2.29359   1
  14  -1  16 9.79664 3.15675   1
  14   1  16 3.18465 2.06858   1
 -14   1 -16 2.22248 2.04124   1
  15  -1  16 0.72462 2.41621   1
  15   1  16 0.02698 1.71449   1
 -15   1 -16 0.75815 2.01249   1
  16  -1  16 15.7759 4.24073   1
 -16   1 -16 18.7978 3.86746   1
  16   1  16 14.7935 3.27631   1
  17  -1  16 5.73888 3.56581   1
 -17   1 -16 3.74370 2.55345   1
 -17   1 -16 6.74702 2.97271   2
  17   1  16 2.16083 2.15112   1
 -16   2  16 1.53377 2.73895   1
 -15   2  16 -0.9441 2.25270   1
 -15   2  16 0.89035 3.23287   2
 -14   2  16 57.3035 6.92550   2
 -14   2  16 55.8230 6.11342   1
 -13   2  16 67.1301 7.19387   2
 -13   2  16 69.8030 5.76090   1
 -12   2  16 2.37243 2.43244   2
 -12   2  16 9.24321 2.70940   1
 -11   2  16 29.5186 3.92331   1
 -11   2  16 22.3478 3.95136   2
 -10   2  16 41.1074 4.43152   1
 -10   2  16 42.2978 5.24412   2
  -9   2  16 169.919 9.00152   2
  -9   2  16 182.798 8.09824   1
  -8   2  16 142.202 7.70939   2
  -8   2  16 125.754 6.45360   1
  -7   2  16 43.8538 3.68360   1
  -7   2  16 40.5958 4.52406   2
  -6   2  16 10.9977 2.25959   1
  -6   2  16 12.0695 2.64387   2
  -5   2  16 85.0264 4.72934   1
  -5   2  16 91.7359 5.77895   2
  -4   2  16 144.757 7.27517   2
  -4   2  16 142.119 6.24862   1
  -3   2  16 21.9987 2.65563   1
  -3   2  16 25.0515 3.39399   2
  -2   2  16 523.426 15.2698   1
  -2   2  16 522.843 17.1908   2
  -1   2  16 138.826 5.74012   1
  -1   2  16 141.118 6.92782   2
   0   2  16 70.0002 3.76899   1
   0   2  16 75.6099 4.82601   2
  -1   2 -16 137.714 6.44079   3
   1   2  16 143.982 6.83540   2
   1   2  16 156.629 5.83929   1
   2   2  16 555.219 15.3672   1
   2   2  16 539.475 17.3575   2
  -2   2 -16 529.804 17.1378   3
  -3   2 -16 24.6860 1.35757   1
  -3   2 -16 23.9551 1.40386   1
   3   2  16 27.2450 2.62251   1
  -3   2 -16 24.0628 3.05379   3
  -3   2 -16 29.4653 2.53246   2
   3   2  16 29.4648 3.37019   2
   4   2  16 151.574 5.62602   1
  -4   2 -16 130.737 6.74626   3
   4   2  16 136.717 6.64145   2
  -4   2 -16 134.868 6.07814   2
  -4   2 -16 143.250 4.62550   1
  -5   2 -16 84.1844 5.38583   3
   5   2  16 95.3189 4.30599   1
  -5   2 -16 86.4972 4.86880   2
  -5   2 -16 92.5119 3.73873   1
  -6   2 -16 10.3077 2.09629   2
  -6   2 -16 6.10537 2.09648   3
  -6   2 -16 8.34896 1.38660   1
   6   2  16 8.22083 1.55915   1
  -7   2 -16 43.1220 3.78076   2
  -7   2 -16 45.5556 2.91536   1
  -7   2 -16 44.0230 4.87832   3
   7   2  16 44.4503 3.00790   1
  -8   2 -16 118.640 6.77079   2
   8   2  16 137.660 5.54633   1
  -8   2 -16 140.585 5.69827   1
  -8   2 -16 142.315 7.82906   3
  -9   2 -16 184.408 7.00208   1
  -9   2 -16 152.135 8.15670   2
   9   2  16 184.451 6.70752   1
  -9   2 -16 175.333 9.29805   3
  10   2  16 43.1737 3.12146   1
 -10   2 -16 45.6780 5.16820   2
 -10   2 -16 39.1003 5.16651   3
 -10   2 -16 48.9319 3.66882   1
 -11   2 -16 30.4336 3.50405   1
  11   2  16 27.5848 2.85159   1
 -11   2 -16 34.3492 5.23754   3
 -11   2 -16 21.9290 3.77350   2
 -12   2 -16 -1.2721 2.13971   3
  12   2  16 1.60568 1.24902   1
 -12   2 -16 5.50838 2.39740   2
 -12   2 -16 4.58809 1.85638   1
  13   2  16 66.7376 3.98900   1
 -13   2 -16 52.4582 6.47596   2
 -13   2 -16 74.6562 5.03480   1
 -13   2 -16 59.0819 7.21666   3
 -14   2 -16 45.3546 6.13402   2
 -14   2 -16 40.8254 6.31894   3
 -14   2 -16 53.3567 5.07401   1
  14   2  16 45.0954 3.33751   1
 -15   2 -16 1.70836 2.04958   1
  15   2  16 1.83210 1.34798   1
 -15   2 -16 3.85367 3.00163   2
 -16   2 -16 -0.1698 2.47352   2
  16   2  16 0.53201 1.22170   1
 -16   2 -16 2.73911 2.16117   1
 -14   3  16 8.15143 2.66580   1
 -14   3  16 6.35359 3.97722   2
 -13   3  16 3.85582 3.23786   2
 -13   3  16 1.71085 2.00751   1
 -12   3  16 10.2254 2.65109   1
 -12   3  16 8.55316 3.65918   2
 -11   3  16 16.7632 3.06202   1
 -11   3  16 17.3621 4.40135   2
 -10   3  16 1.10477 2.81981   2
 -10   3  16 -1.3754 1.37943   1
  -9   3  16 11.6492 2.37845   1
  -9   3  16 10.1077 3.61064   2
  -8   3  16 9.23817 2.19271   1
  -8   3  16 12.1744 3.42016   2
  -7   3  16 3.74681 1.50818   1
  -7   3  16 0.66428 1.99372   2
  -6   3  16 37.5444 3.01821   1
  -6   3  16 46.4262 5.65435   2
  -5   3  16 26.0423 4.19720   2
  -5   3  16 19.5279 2.35730   1
  -4   3  16 28.9417 2.37756   1
   4   3 -16 31.7283 2.18740   3
  -4   3  16 41.9693 5.11129   2
  -3   3  16 11.4963 1.54985   1
  -3   3  16 12.9315 3.00712   2
   3   3 -16 13.7028 1.69700   3
   2   3 -16 20.8791 1.90911   3
  -2   3  16 19.6184 1.57620   1
  -2   3  16 26.9243 3.94995   2
   1   3 -16 4.18496 1.11549   3
  -1   3  16 5.05993 2.22138   2
   0   3  16 17.3060 3.26630   2
   0   3 -16 18.6020 2.23377   3
   1   3  16 3.50979 1.99987   2
  -1   3 -16 3.75049 1.20759   3
   2   3  16 19.6358 3.29350   2
  -2   3 -16 22.7729 2.76673   3
   3   3  16 12.4247 2.79127   2
  -3   3 -16 11.4599 2.08638   3
   4   3  16 32.3661 3.99854   2
  -4   3 -16 31.1470 3.49179   3
   5   3  16 21.6790 3.48865   2
  -5   3 -16 23.3278 3.22805   3
  -6   3 -16 39.9380 4.45987   3
  -7   3 -16 3.67948 1.92664   3
  -8   3 -16 12.2736 3.04921   3
  -8   3 -16 9.73881 2.82577   2
  -9   3 -16 12.4719 3.23186   2
  -9   3 -16 14.7524 3.36052   3
 -10   3 -16 1.54122 2.39432   3
 -10   3 -16 2.34065 2.35351   2
 -11   3 -16 18.3510 4.09192   2
 -11   3 -16 23.5011 4.52539   3
 -11   3 -16 16.0540 1.79961   1
 -12   3 -16 10.0670 3.66944   2
 -12   3 -16 5.67119 1.42919   1
 -12   3 -16 9.51417 3.51171   3
 -13   3 -16 2.65150 2.91214   3
 -13   3 -16 1.66447 1.30417   1
 -13   3 -16 1.73057 2.91613   2
 -14   3 -16 6.16529 3.48833   3
 -14   3 -16 4.90450 3.49012   2
 -14   3 -16 5.16087 1.76350   1
 -11   4  16 1.09819 3.68315   2
 -10   4  16 12.8782 4.61218   2
  -9   4  16 12.2799 4.49051   2
  -8   4  16 4.72033 3.34487   2
  -7   4  16 1.19261 2.58097   2
  -6   4  16 1.01776 2.82053   2
  -5   4  16 3.75410 3.10890   2
  -4   4  16 2.28287 2.78082   2
  -3   4  16 2.89394 2.85132   2
  -2   4  16 40.1679 5.80616   2
  -1   4  16 4.21634 2.56360   2
   0   4  16 23.5957 4.50651   2
   1   4  16 11.5470 3.52763   2
   2   4  16 38.0875 5.40094   2
   3   4  16 -1.7902 1.69856   2
   4   4  16 3.22953 2.17838   2
   5   4  16 6.47291 2.61721   2
  -3   5  16 18.2396 4.83346   2
  -2   5  16 7.93313 3.72913   2
  -1   5  16 2.41744 3.05066   2
   0   5  16 0.99020 2.96613   2
   1   5  16 0.04145 2.50690   2
   2   5  16 5.93532 3.24347   2
   3   5  16 14.7499 4.10907   2
  17   0 -17 8.13525 2.77731   1
  17   0 -17 6.43960 2.57501   1
  16   0 -17 40.3465 4.61397   1
  16   0 -17 40.2808 4.62196   1
  15   0 -17 76.5420 5.46135   1
  15   0 -17 69.5890 5.34071   1
  14   0 -17 -0.6730 1.62166   1
  14   0 -17 -0.1632 1.76467   1
  13   0 -17 159.542 7.62414   1
  13   0 -17 168.597 7.75561   1
  12   0 -17 1.17914 1.60863   1
  12   0 -17 1.31284 1.78552   1
  11   0 -17 79.5423 4.90114   1
  11   0 -17 76.8419 4.81809   1
  10   0 -17 -1.0614 1.24959   1
  10   0 -17 -3.8523 0.92482   1
   9   0 -17 189.021 7.62767   1
   8   0 -17 7.69016 1.76502   1
  -8   0  17 5.88633 1.91027   1
   7   0 -17 86.3945 4.60582   1
  -7   0  17 97.1982 5.24896   1
  -6   0  17 32.2139 3.45113   1
   6   0 -17 31.2695 3.06928   1
   5   0 -17 12.4867 2.10143   1
  -5   0  17 10.9528 2.14406   1
  -5   0  17 8.42345 1.42200   2
  -4   0  17 942.795 25.9143   1
  -4   0  17 942.528 25.3887   2
   4   0 -17 975.131 25.4045   1
  -3   0  17 86.6423 4.59823   1
  -3   0  17 92.0832 3.40941   2
   3   0 -17 89.5915 4.30579   1
   2   0 -17 9.89052 1.64917   1
  -2   0  17 9.43233 1.06171   2
  -2   0  17 15.0615 2.26354   1
   1   0 -17 498.665 14.1506   1
  -1   0  17 487.058 14.6834   1
   1   0  17 490.255 14.7568   1
  -1   0 -17 494.304 14.1013   1
   2   0  17 10.3133 1.88959   1
  -2   0 -17 12.0813 1.84822   1
  -3   0 -17 92.1968 4.29316   1
   3   0  17 94.1421 4.85416   1
   4   0  17 895.917 24.7734   1
  -4   0 -17 904.659 23.9668   1
   5   0  17 10.9125 2.33821   1
  -5   0 -17 12.9889 2.78210   3
  -5   0 -17 13.2348 2.05033   1
  -6   0 -17 29.7273 3.77048   3
   6   0  17 32.7472 3.38615   1
  -6   0 -17 26.0706 2.77141   1
  -7   0 -17 88.3272 5.91756   3
  -7   0 -17 86.2151 4.57091   1
   7   0  17 97.3627 5.28927   1
  -8   0 -17 8.06623 2.36828   3
   8   0  17 5.64200 1.84903   1
  -8   0 -17 6.66248 1.64945   1
  -9   0 -17 195.525 7.78112   1
   9   0  17 183.083 8.22787   1
  10   0  17 -1.2331 1.27650   1
 -10   0 -17 -1.1497 1.07293   1
 -11   0 -17 78.4720 5.00008   1
  11   0  17 77.5504 5.53145   1
 -12   0 -17 3.43508 1.83478   1
  12   0  17 3.28752 1.96967   1
  13   0  17 170.546 8.84644   1
 -13   0 -17 184.527 8.57575   1
 -14   0 -17 0.88857 1.86367   1
  14   0  17 1.21444 2.15917   1
  15   0  17 81.0170 6.45895   1
  16   0  17 43.3256 5.73896   1
  17   0  17 3.03022 2.61212   1
  16  -1 -17 7.22491 3.09427   1
  16   1 -17 5.78779 1.58523   1
  15  -1 -17 7.18839 2.82024   1
  15   1 -17 5.32990 1.61719   1
 -15   1  17 10.6132 3.41565   1
  14  -1 -17 50.0853 5.54242   1
 -14   1  17 46.5694 5.58023   1
  14   1 -17 48.5553 3.37090   1
  13  -1 -17 23.7680 3.98543   1
  13   1 -17 18.0296 2.37198   1
 -13   1  17 20.0448 3.77375   1
  12  -1 -17 5.83762 2.40878   1
 -12   1  17 5.44435 2.46495   1
  12   1 -17 9.40703 1.85420   1
  11  -1 -17 37.7209 4.39456   1
  11   1 -17 34.9892 2.76292   1
 -11   1  17 33.8317 4.26064   2
 -11   1  17 33.5074 4.21734   1
  10  -1 -17 231.001 9.80405   1
 -10   1  17 234.946 10.0021   2
 -10   1  17 261.240 10.2273   1
  10   1 -17 235.678 8.00410   1
   9  -1 -17 175.017 7.93032   1
  -9   1  17 181.414 8.14204   1
  -9   1  17 176.503 8.05002   2
   9   1 -17 167.943 6.22955   1
   8  -1 -17 88.7730 5.24707   1
  -8   1  17 76.5170 5.04330   1
  -8   1  17 85.0401 5.11668   2
   8   1 -17 85.6274 3.88051   1
   7  -1 -17 286.234 10.3410   1
  -7   1  17 292.581 10.6135   1
  -7   1  17 273.861 10.3768   2
   7   1 -17 278.273 8.67947   1
   6  -1 -17 89.1147 4.98945   1
   6  -1 -17 77.5918 4.68783   1
   6   1 -17 82.1306 3.63824   1
  -6   1  17 82.8336 4.68995   2
  -6   1  17 79.9444 4.91539   1
   5  -1 -17 218.940 8.19069   1
   5  -1 -17 212.223 8.07118   1
  -5   1  17 204.959 8.16065   2
   5   1 -17 213.828 6.81726   1
  -5   1  17 200.259 8.14207   1
   4  -1 -17 118.896 5.51187   1
   4  -1 -17 108.075 5.31906   1
  -4   1  17 115.398 5.41433   2
  -4   1  17 108.160 5.54482   1
   4   1 -17 117.098 4.34621   1
   3  -1 -17 248.559 8.68226   1
  -3   1  17 243.796 8.88494   1
   3   1 -17 237.450 7.40581   1
  -3   1  17 238.092 8.70434   2
   2  -1 -17 21.6384 2.65169   1
  -2   1  17 21.4408 2.46084   2
   2   1 -17 17.6876 1.79998   1
  -2   1  17 22.7085 2.75073   1
   1  -1 -17 17.5458 2.38343   1
  -1  -1  17 17.8387 2.44390   1
  -1   1  17 19.8831 2.31202   2
  -1   1  17 17.2715 2.38908   1
   0  -1  17 22.7824 2.64054   1
   0  -1 -17 24.6098 2.69963   1
   0   1  17 27.2114 2.34202   2
   0   1  17 24.1450 2.67552   1
  -1  -1 -17 18.6592 2.29457   1
   1  -1  17 19.0519 2.51952   1
  -1   1 -17 13.7003 1.15006   2
   1   1  17 14.5236 1.92412   2
   1   1  17 14.1212 2.11225   1
  -2  -1 -17 21.4770 2.44168   1
   2  -1  17 22.4887 2.65915   1
   2   1  17 19.3125 2.43675   1
  -3  -1 -17 243.851 8.32853   1
   3  -1  17 242.403 8.84150   1
   3   1  17 240.055 8.55299   1
  -3   1 -17 236.688 7.73423   1
  -3   1 -17 227.932 9.53825   3
  -4  -1 -17 110.234 5.12328   1
   4  -1  17 114.852 5.69390   1
  -4   1 -17 117.791 6.27231   3
   4   1  17 116.275 5.49541   1
  -4   1 -17 115.767 4.80228   1
   5  -1  17 212.836 8.29472   1
  -5  -1 -17 213.029 7.71412   1
   5   1  17 216.534 8.05488   1
  -5   1 -17 203.963 7.28730   1
  -5   1 -17 193.845 8.95267   3
   6  -1  17 91.5114 5.15720   1
  -6  -1 -17 82.3674 4.41956   1
   6   1  17 77.2353 4.53687   1
  -6   1 -17 77.0214 5.30601   3
  -6   1 -17 82.3947 4.15555   1
   7  -1  17 271.545 10.2849   1
  -7  -1 -17 283.452 9.59426   1
  -7   1 -17 267.498 9.25573   1
  -7   1 -17 288.572 11.7150   3
   7   1  17 252.242 9.59581   1
   8  -1  17 81.9229 5.31891   1
  -8   1 -17 86.8807 6.04627   3
  -8   1 -17 85.8620 4.62356   1
   8   1  17 76.6339 4.71736   1
   9  -1  17 164.791 7.92160   1
  -9   1 -17 163.721 7.04543   1
   9   1  17 172.338 7.50852   1
  -9   1 -17 173.695 9.15018   3
  10  -1  17 224.355 9.86854   1
 -10   1 -17 220.647 10.9826   3
 -10   1 -17 222.214 8.79693   1
  10   1  17 232.165 9.24110   1
  11  -1  17 34.8986 4.32885   1
  11   1  17 29.0482 3.70634   1
 -11   1 -17 30.7934 4.86422   3
 -11   1 -17 36.3281 3.87397   1
  12  -1  17 7.25848 2.68086   1
 -12   1 -17 9.94112 2.47523   1
  12   1  17 4.62082 2.08508   1
  13  -1  17 22.6535 3.90894   1
 -13   1 -17 14.7261 2.96001   1
  13   1  17 14.9440 3.04410   1
  14  -1  17 44.5602 5.57660   1
  14   1  17 42.8090 4.81842   1
 -14   1 -17 47.0069 4.96732   1
  15  -1  17 1.38008 2.39829   1
  15   1  17 2.61503 2.02023   1
 -15   1 -17 4.15001 2.33169   1
  16  -1  17 6.25448 3.37137   1
 -16   1 -17 7.92656 2.99918   1
  16   1  17 12.3174 3.04940   1
 -15   2  17 24.2994 4.29932   1
 -14   2  17 0.94401 2.67658   2
 -14   2  17 0.42923 2.14059   1
 -13   2  17 12.7900 3.18543   1
 -13   2  17 15.9977 4.05503   2
 -12   2  17 -0.1833 1.92297   1
 -12   2  17 3.18171 2.56024   2
 -11   2  17 29.8323 4.71594   2
 -11   2  17 32.0714 4.40365   1
 -10   2  17 13.8498 3.40368   2
 -10   2  17 17.7321 3.23287   1
  -9   2  17 28.0960 3.59487   1
  -9   2  17 27.2959 4.21708   2
  -8   2  17 43.8036 4.86924   2
  -8   2  17 47.0430 3.95271   1
  -7   2  17 37.7400 4.62155   2
  -7   2  17 33.5172 3.87105   1
  -6   2  17 44.3113 4.28365   1
  -6   2  17 43.1344 4.80149   2
  -5   2  17 7.92409 1.85320   1
  -5   2  17 9.51428 2.38622   2
  -4   2  17 197.823 7.89026   1
  -4   2  17 210.671 9.14771   2
  -3   2  17 240.356 9.93329   2
  -3   2  17 240.120 8.68979   1
  -2   2  17 14.9679 2.75563   2
  -2   2  17 16.5531 2.35169   1
  -1   2  17 190.280 8.37858   2
  -1   2  17 200.602 7.40100   1
   0   2  17 669.274 18.8690   1
   0   2  17 683.456 21.0223   2
  -1   2 -17 216.348 8.53906   3
   1   2  17 208.704 7.45989   1
   1   2  17 193.583 8.53948   2
   2   2  17 12.9298 2.04259   1
   2   2  17 14.0276 2.43424   2
  -2   2 -17 12.2173 2.30932   3
  -3   2 -17 242.194 9.76309   3
   3   2  17 230.642 9.33654   2
  -3   2 -17 247.496 6.79215   1
   3   2  17 252.487 8.38432   1
  -4   2 -17 216.207 9.24156   3
   4   2  17 217.485 7.60348   1
   4   2  17 221.355 8.94050   2
  -4   2 -17 213.992 6.54227   1
  -5   2 -17 8.97775 2.23726   3
   5   2  17 8.27686 1.69455   1
  -5   2 -17 9.75962 1.43086   1
  -5   2 -17 8.06087 1.89091   2
  -6   2 -17 49.3912 4.27635   3
  -6   2 -17 42.7725 2.69486   1
  -6   2 -17 37.9581 3.88161   2
   6   2  17 47.7721 3.11616   1
  -7   2 -17 42.1674 4.69917   3
  -7   2 -17 38.5243 4.17752   2
   7   2  17 38.8865 2.94678   1
  -7   2 -17 34.0526 2.62197   1
  -8   2 -17 47.5770 3.22585   1
  -8   2 -17 50.0507 4.93990   2
   8   2  17 41.3548 3.10768   1
  -8   2 -17 44.2660 5.16167   3
  -9   2 -17 23.5890 3.60936   2
  -9   2 -17 23.7069 2.80621   1
  -9   2 -17 30.3186 4.61938   3
   9   2  17 25.9571 2.77028   1
 -10   2 -17 16.5235 2.60853   1
 -10   2 -17 21.6090 4.20432   3
  10   2  17 19.8690 2.54701   1
 -10   2 -17 9.71309 2.70037   2
 -11   2 -17 26.2435 4.11972   2
  11   2  17 26.2739 2.93133   1
 -11   2 -17 17.5869 3.89936   3
 -11   2 -17 28.5562 3.44550   1
  12   2  17 0.85906 1.32608   1
 -12   2 -17 1.36605 2.45722   3
 -12   2 -17 1.04862 1.78445   2
 -12   2 -17 0.37782 1.34942   1
 -13   2 -17 18.4455 4.56876   3
 -13   2 -17 11.7487 2.56355   1
  13   2  17 10.5637 2.09356   1
 -13   2 -17 14.6483 3.78918   2
 -14   2 -17 1.53829 1.79220   1
 -14   2 -17 3.08685 3.24652   3
  14   2  17 1.00792 1.43156   1
 -14   2 -17 2.92859 2.61477   2
 -15   2 -17 29.0601 5.32502   2
  15   2  17 24.4514 2.71419   1
 -15   2 -17 25.2941 3.88900   1
 -13   3  17 5.88305 3.77651   2
 -13   3  17 8.61863 2.81796   1
 -12   3  17 4.61462 3.39779   2
 -12   3  17 3.62615 2.17273   1
 -11   3  17 20.6221 4.97674   2
 -11   3  17 20.0327 3.30906   1
 -10   3  17 36.8396 5.85397   2
 -10   3  17 39.1628 4.25300   1
  -9   3  17 5.42957 3.12970   2
  -9   3  17 4.92021 1.85465   1
  -8   3  17 50.1859 6.29844   2
  -8   3  17 41.2435 4.11333   1
  -7   3  17 45.1353 3.51084   1
  -7   3  17 51.0517 6.27382   2
  -6   3  17 27.6680 4.36925   2
  -6   3  17 23.8294 2.79812   1
  -5   3  17 13.1065 3.31449   2
  -5   3  17 14.1834 2.16278   1
  -4   3  17 6.05086 1.48439   1
  -4   3  17 4.43965 2.25183   2
   4   3 -17 4.12747 1.24870   3
  -3   3  17 33.3464 4.53823   2
   3   3 -17 36.1556 2.55750   3
  -3   3  17 38.3884 2.54917   1
  -2   3  17 2.74565 0.93451   1
  -2   3  17 1.83509 2.07175   2
   2   3 -17 1.79634 1.02690   3
  -1   3  17 5.43225 2.31022   2
   1   3 -17 6.95876 1.50972   3
  -1   3  17 5.94457 0.96168   1
   0   3  17 16.2739 3.16878   2
   0   3 -17 11.9778 1.93672   3
  -1   3 -17 4.16216 1.40213   3
   1   3  17 7.64996 2.36618   2
   2   3  17 2.68685 2.06079   2
  -2   3 -17 1.24774 1.08683   3
  -3   3 -17 39.0941 3.38373   3
   3   3  17 36.5723 4.48391   2
  -4   3 -17 8.94390 2.09322   3
   4   3  17 5.73032 2.18161   2
  -5   3 -17 16.0785 2.79393   3
   5   3  17 14.4277 2.99120   2
  -6   3 -17 21.5555 3.34438   3
  -7   3 -17 38.1091 4.80095   3
  -8   3 -17 36.8386 4.74206   3
  -9   3 -17 6.38402 2.74400   3
 -10   3 -17 36.7540 5.35384   3
 -10   3 -17 29.6004 4.96120   2
 -11   3 -17 19.2392 4.06202   3
 -11   3 -17 13.4462 3.79739   2
 -11   3 -17 18.1336 1.78321   1
 -12   3 -17 3.89429 3.17274   2
 -12   3 -17 1.33959 2.64157   3
 -12   3 -17 1.99668 1.15062   1
 -13   3 -17 6.76902 1.73794   1
 -13   3 -17 6.29497 3.41968   3
 -13   3 -17 11.0987 4.15131   2
 -10   4  17 -0.2292 3.09034   2
  -9   4  17 1.77021 3.40805   2
  -8   4  17 21.4680 5.08848   2
  -7   4  17 -2.2638 2.78370   2
  -6   4  17 3.29610 2.94424   2
  -5   4  17 0.81118 2.67015   2
  -4   4  17 42.6248 6.18530   2
  -3   4  17 20.7099 4.64822   2
  -2   4  17 6.40680 3.20081   2
  -1   4  17 1.42338 2.26920   2
   0   4  17 4.02234 2.50097   2
   1   4  17 4.93807 2.75410   2
   2   4  17 7.12154 2.93330   2
   3   4  17 16.3230 3.89434   2
   4   4  17 38.6893 5.36847   2
   5   4  17 11.3968 3.23506   2
  -2   5  17 2.37916 2.96778   2
  -1   5  17 3.07197 3.33439   2
   0   5  17 11.4366 3.81258   2
   1   5  17 6.05397 3.21128   2
   2   5  17 0.79533 3.07317   2
  16   0 -18 3.76995 2.29084   1
  15   0 -18 44.7059 4.82271   1
  14   0 -18 5.71643 2.30952   1
  13   0 -18 11.8957 2.59939   1
  12   0 -18 47.3876 4.61121   1
  11   0 -18 19.7477 2.93547   1
  10   0 -18 50.4142 3.87999   1
   9   0 -18 167.548 7.12711   1
   8   0 -18 280.068 9.79082   1
  -8   0  18 271.865 10.4546   1
   7   0 -18 40.0877 3.13158   1
  -7   0  18 40.4059 4.03288   1
  -6   0  18 12.6060 2.41800   1
   6   0 -18 9.67977 1.87687   1
   5   0 -18 19.6654 2.44640   1
  -5   0  18 16.5013 2.68049   1
  -4   0  18 630.471 18.2112   1
   4   0 -18 606.858 17.4503   1
   3   0 -18 1170.90 31.0242   1
  -3   0  18 1192.92 31.2929   2
  -3   0  18 1220.47 31.8360   1
   2   0 -18 18.8167 2.28610   1
  -2   0  18 20.7699 1.50929   2
  -2   0  18 25.0249 2.95494   1
  -1   0  18 371.886 12.1479   1
   1   0 -18 387.188 11.5544   1
   0   0  18 32.7218 3.31950   1
   0   0 -18 31.3822 2.48256   1
   1   0  18 379.285 12.2002   1
  -1   0 -18 374.309 11.4080   1
  -2   0 -18 24.8541 2.60345   1
   2   0  18 19.5946 2.71564   1
  -3   0 -18 1122.56 29.7683   1
   3   0  18 1167.28 30.8243   1
   4   0  18 564.769 17.0898   1
  -4   0 -18 576.308 16.2876   1
  -5   0 -18 14.2916 2.80867   3
  -5   0 -18 16.4633 2.27918   1
   5   0  18 16.7883 2.51745   1
  -6   0 -18 12.0829 2.00161   1
  -6   0 -18 16.9451 3.22486   3
   6   0  18 9.47221 2.03651   1
   7   0  18 37.6258 3.99567   1
  -7   0 -18 30.5095 4.05653   3
  -7   0 -18 32.9352 3.23295   1
  -8   0 -18 258.636 9.42251   1
   8   0  18 266.334 10.1103   1
  -8   0 -18 252.150 11.3452   3
  -9   0 -18 175.193 7.44537   1
   9   0  18 184.311 8.21944   1
  10   0  18 44.9016 4.86339   1
 -10   0 -18 41.8436 4.06024   1
  11   0  18 18.4870 3.31549   1
 -11   0 -18 24.1283 3.37584   1
 -12   0 -18 48.3972 4.83526   1
  12   0  18 34.0228 4.53930   1
  13   0  18 5.99493 2.48995   1
 -13   0 -18 9.09514 2.50383   1
 -14   0 -18 6.37866 2.66773   1
  14   0  18 5.25654 2.77840   1
  15   0  18 35.7423 4.99924   1
  16   0  18 0.63497 2.40251   1
  16  -1 -18 3.47409 2.42040   1
  16   1 -18 -0.2089 1.22072   1
  15  -1 -18 6.86805 2.78210   1
  15   1 -18 3.35062 1.44070   1
  14  -1 -18 14.8675 3.56604   1
  14   1 -18 11.1847 1.96477   1
 -14   1  18 3.74638 2.75481   1
  13  -1 -18 19.5276 3.64344   1
 -13   1  18 19.4983 3.93254   1
  13   1 -18 19.1556 2.46002   1
  12  -1 -18 22.3771 3.81406   1
  12   1 -18 25.8675 2.73692   1
 -12   1  18 25.9433 4.10376   1
  11  -1 -18 2.66129 2.00946   1
  11   1 -18 4.90819 1.50093   1
 -11   1  18 3.00135 2.23192   1
  10  -1 -18 61.4352 4.86591   1
 -10   1  18 75.2066 5.40836   1
  10   1 -18 72.7388 3.76866   1
   9  -1 -18 86.1351 5.48862   1
  -9   1  18 93.8023 5.82898   1
  -9   1  18 90.9539 5.63019   2
   9   1 -18 92.3657 4.19966   1
   8  -1 -18 8.67915 2.20917   1
   8  -1 -18 11.7843 2.37619   1
   8   1 -18 13.6036 1.84529   1
  -8   1  18 11.8958 2.48323   1
  -8   1  18 8.45545 2.15956   2
   7  -1 -18 35.7825 3.82040   1
   7  -1 -18 21.9587 3.15693   1
  -7   1  18 30.8392 3.64251   1
  -7   1  18 33.5190 3.51770   2
   7   1 -18 28.5759 2.22030   1
   6  -1 -18 170.779 7.18503   1
   6  -1 -18 171.769 7.23823   1
  -6   1  18 169.174 7.21854   2
   6   1 -18 159.562 5.76880   1
  -6   1  18 157.666 7.27218   1
   5  -1 -18 81.0719 4.67777   1
   5  -1 -18 70.8508 4.52440   1
  -5   1  18 81.0760 4.85302   1
   5   1 -18 83.0358 3.63038   1
  -5   1  18 82.4395 4.58419   2
   4  -1 -18 5.26663 1.69211   1
   4   1 -18 6.60807 1.25213   1
  -4   1  18 4.15914 1.56272   2
  -4   1  18 7.99594 1.98593   1
   3  -1 -18 68.8361 4.18362   1
  -3   1  18 74.7873 4.44091   1
  -3   1  18 67.5621 4.06487   2
   3   1 -18 67.7843 3.19561   1
   2  -1 -18 672.219 19.2938   1
  -2   1  18 678.171 19.8930   2
  -2   1  18 692.925 19.7269   1
   1  -1 -18 387.762 12.1814   1
  -1   1  18 392.107 12.2976   2
  -1   1  18 372.643 12.2942   1
   0  -1 -18 338.436 10.9402   1
   0   1  18 325.936 11.1049   1
   0   1  18 344.945 11.0068   2
   1  -1  18 398.605 12.4995   1
  -1  -1 -18 385.987 11.9902   1
   1   1  18 372.793 12.2478   1
   1   1  18 375.330 12.0184   2
  -2  -1 -18 652.887 18.9090   1
   2  -1  18 700.024 19.6498   1
   2   1  18 675.389 19.3661   1
   3  -1  18 68.1327 4.38972   1
  -3  -1 -18 67.4423 3.95194   1
   3   1  18 64.4197 4.09881   1
  -3   1 -18 65.0664 3.49094   1
  -4  -1 -18 1.45688 1.26787   1
   4  -1  18 3.67575 1.69115   1
   4   1  18 7.76115 1.83713   1
  -4   1 -18 4.02951 1.82437   3
  -4   1 -18 5.13585 1.31928   1
   5  -1  18 78.4656 4.77421   1
  -5  -1 -18 81.9544 4.34221   1
   5   1  18 80.0574 4.53800   1
  -5   1 -18 75.6787 5.16569   3
  -5   1 -18 74.8290 3.94527   1
   6  -1  18 166.250 7.46553   1
  -6  -1 -18 167.688 6.78875   1
  -6   1 -18 163.151 8.26118   3
   6   1  18 164.224 7.02881   1
  -6   1 -18 153.049 6.34640   1
  -7  -1 -18 27.2668 2.99184   1
   7  -1  18 33.4012 3.82867   1
   7   1  18 27.6990 3.27386   1
  -7   1 -18 26.7361 4.06907   3
  -7   1 -18 22.2318 2.61606   1
   8  -1  18 9.67712 2.47765   1
  -8   1 -18 11.3763 2.87519   3
   8   1  18 11.3783 2.28332   1
  -8   1 -18 13.4309 2.20470   1
   9  -1  18 79.3689 5.51682   1
   9   1  18 85.1946 5.14948   1
  -9   1 -18 90.0750 5.02838   1
  -9   1 -18 77.9223 6.19389   3
  10  -1  18 66.9532 5.27942   1
  10   1  18 69.5587 4.81281   1
 -10   1 -18 58.0526 6.32753   3
 -10   1 -18 67.5050 4.62154   1
  11  -1  18 3.96798 2.09414   1
 -11   1 -18 8.36835 2.26285   1
  11   1  18 2.51685 1.74278   1
 -11   1 -18 4.98331 2.46368   3
  12  -1  18 19.6814 3.73210   1
 -12   1 -18 17.9095 3.05625   1
  12   1  18 20.0261 3.29083   1
  13  -1  18 23.6590 4.01445   1
  13   1  18 19.6823 3.46284   1
 -13   1 -18 19.1806 3.31035   1
  14  -1  18 6.57046 3.09024   1
 -14   1 -18 9.96563 2.76025   1
  14   1  18 7.14686 2.57263   1
  15  -1  18 5.93970 3.15311   1
  15   1  18 -0.3613 1.90532   1
 -15   1 -18 2.94581 2.40496   1
  16  -1  18 -1.6295 2.51416   1
 -16   1 -18 -0.2624 2.07738   1
  16   1  18 1.92978 2.21024   1
 -15   2  18 8.62199 3.25945   1
 -14   2  18 4.40684 2.68504   1
 -13   2  18 7.19060 2.81784   1
 -12   2  18 5.54242 2.59543   1
 -12   2  18 -1.0624 2.36854   2
 -11   2  18 12.0431 2.94125   1
 -11   2  18 11.0472 3.26809   2
 -10   2  18 30.8440 4.04553   1
 -10   2  18 33.1658 4.81105   2
  -9   2  18 10.8515 2.89814   2
  -9   2  18 7.33889 2.32992   1
  -8   2  18 3.33144 1.68886   1
  -8   2  18 5.32122 2.41157   2
  -7   2  18 17.7175 3.32096   2
  -7   2  18 26.4929 3.58446   1
  -6   2  18 109.487 5.79300   1
  -6   2  18 111.084 6.58844   2
  -5   2  18 13.7070 2.44914   1
  -5   2  18 20.2348 3.16597   2
  -4   2  18 85.2887 5.51586   2
  -4   2  18 92.8957 5.00994   1
  -3   2  18 235.903 9.87028   2
  -3   2  18 242.378 8.83603   1
  -2   2  18 126.593 5.80695   1
  -2   2  18 133.916 6.78171   2
  -1   2  18 43.4022 3.25137   1
  -1   2  18 44.7818 3.85262   2
   0   2  18 48.6625 3.38665   1
   0   2  18 52.0324 4.07272   2
  -1   2 -18 45.8057 3.72909   3
   1   2  18 54.7019 4.12321   2
   1   2  18 40.3501 3.09311   1
   2   2  18 142.656 5.80701   1
  -2   2 -18 134.430 3.68297   1
  -2   2 -18 125.486 6.51784   3
   2   2  18 126.017 6.43979   2
  -2   2 -18 131.436 3.69747   1
   3   2  18 244.871 8.46147   1
  -3   2 -18 245.925 6.85000   1
   3   2  18 240.079 9.45707   2
  -3   2 -18 229.374 9.78118   3
  -4   2 -18 90.3923 3.56214   1
   4   2  18 85.0705 4.38202   1
  -4   2 -18 96.4688 5.72242   3
   5   2  18 16.6176 2.29162   1
  -5   2 -18 17.4933 1.88395   1
  -5   2 -18 13.5523 2.71381   3
  -6   2 -18 97.5018 6.26680   3
  -6   2 -18 100.094 5.54865   2
  -6   2 -18 100.206 4.37822   1
   6   2  18 109.228 4.95828   1
  -7   2 -18 23.4158 3.26356   2
  -7   2 -18 25.7011 2.56788   1
   7   2  18 21.4069 2.58718   1
  -7   2 -18 27.6647 4.01102   3
  -8   2 -18 3.45948 1.67628   2
   8   2  18 3.64881 1.39880   1
  -8   2 -18 6.88181 2.35725   3
  -8   2 -18 2.84155 1.23007   1
  -9   2 -18 9.54241 2.00408   1
  -9   2 -18 6.36507 2.28942   2
  -9   2 -18 5.94998 2.64458   3
   9   2  18 8.14672 1.76909   1
  10   2  18 28.1089 3.09229   1
 -10   2 -18 36.1038 3.68728   1
 -10   2 -18 31.8889 4.44256   2
 -10   2 -18 31.5163 4.85016   3
 -11   2 -18 11.5416 3.45093   3
 -11   2 -18 6.68389 2.57525   2
 -11   2 -18 9.25154 2.20863   1
  11   2  18 6.52803 1.87037   1
 -12   2 -18 0.19233 1.59642   1
 -12   2 -18 -0.4999 2.25465   3
  12   2  18 1.09168 1.33021   1
 -12   2 -18 3.59605 2.21072   2
 -13   2 -18 7.09913 3.44900   3
 -13   2 -18 11.1312 3.52387   2
 -13   2 -18 12.3950 2.67927   1
  13   2  18 14.3148 2.38385   1
 -14   2 -18 2.27857 2.54966   2
 -14   2 -18 -0.5579 2.97860   3
 -14   2 -18 1.34470 1.89046   1
  14   2  18 1.05865 1.57587   1
 -15   2 -18 2.61531 2.91053   2
 -15   2 -18 7.32122 2.57420   1
  15   2  18 8.58072 1.90601   1
 -13   3  18 3.06917 2.36621   1
 -13   3  18 1.23860 3.33272   2
 -12   3  18 2.88331 2.08105   1
 -12   3  18 2.35717 3.18266   2
 -11   3  18 41.6178 4.69370   1
 -11   3  18 62.0944 7.48469   2
 -10   3  18 11.8982 2.50755   1
 -10   3  18 10.4954 3.70685   2
  -9   3  18 72.1937 4.99579   1
  -9   3  18 71.7498 7.61746   2
  -8   3  18 16.4427 2.79616   1
  -8   3  18 17.8123 4.14882   2
  -7   3  18 56.9607 4.06559   1
  -7   3  18 65.1580 6.97529   2
  -6   3  18 51.9317 3.75203   1
  -6   3  18 68.3488 6.92629   2
  -5   3  18 9.75605 1.91894   1
  -5   3  18 8.87297 2.99475   2
   4   3 -18 2.93951 1.22083   3
  -4   3  18 1.78315 2.19964   2
  -4   3  18 4.23500 1.45018   1
  -3   3  18 116.283 4.84440   1
   3   3 -18 108.929 5.02724   3
  -3   3  18 120.224 7.54630   2
  -2   3  18 26.6124 4.28312   2
  -2   3  18 24.0864 2.27052   1
   2   3 -18 26.0086 2.71386   3
   1   3 -18 5.98336 1.51370   3
  -1   3  18 10.7961 2.75905   2
  -1   3  18 4.50307 1.02532   1
   0   3  18 15.1892 3.20762   2
   0   3  18 17.8683 1.38622   1
   0   3 -18 19.8758 2.47551   3
   1   3  18 6.05364 2.49800   2
  -1   3 -18 6.06247 1.62032   3
  -2   3 -18 30.8970 3.37043   3
   2   3  18 26.6957 3.97766   2
  -3   3 -18 119.324 6.19366   3
   3   3  18 124.706 7.16318   2
   4   3  18 2.34318 1.95884   2
  -4   3 -18 5.02485 1.80754   3
   5   3  18 11.3065 2.86254   2
  -5   3 -18 10.4015 2.36162   3
  -6   3 -18 61.6599 5.08566   3
  -7   3 -18 53.9150 5.64284   3
  -8   3 -18 11.0482 2.96998   3
  -9   3 -18 61.7424 6.50597   3
 -10   3 -18 10.8029 3.48417   3
 -11   3 -18 52.5905 6.63427   3
 -11   3 -18 35.8067 2.21287   1
 -12   3 -18 1.59781 2.57020   3
 -12   3 -18 0.83356 1.06903   1
 -13   3 -18 2.54056 1.41166   1
 -13   3 -18 0.38127 2.75471   3
 -10   4  18 2.71697 3.61886   2
  -9   4  18 2.36820 3.38956   2
  -8   4  18 0.84213 2.91253   2
  -7   4  18 5.60289 3.61441   2
  -6   4  18 10.0804 3.72945   2
  -5   4  18 1.74176 2.76773   2
  -4   4  18 7.70247 3.59927   2
  -3   4  18 7.55723 3.22078   2
  -2   4  18 10.3308 3.26791   2
  -1   4  18 14.3611 3.80500   2
   0   4  18 3.03133 2.43062   2
   1   4  18 23.9129 4.67851   2
   2   4  18 8.70513 3.10948   2
   3   4  18 11.8123 3.39681   2
   4   4  18 13.7951 3.48119   2
  -4   4 -18 6.49986 1.81524   3
   5   4  18 1.52364 2.17714   2
  -5   4 -18 0.27191 1.36450   3
  -6   4 -18 14.0841 2.80627   3
  -7   4 -18 4.55155 2.11150   3
  16   0 -19 -0.4555 1.86735   1
  15   0 -19 1.67714 2.07989   1
  14   0 -19 81.1407 5.69207   1
  13   0 -19 2.33306 1.89154   1
  12   0 -19 6.40273 2.20210   1
  11   0 -19 92.7918 5.50894   1
  10   0 -19 71.3078 4.65177   1
   9   0 -19 76.1876 4.70354   1
   8   0 -19 18.8971 2.68689   1
  -7   0  19 102.946 5.73665   1
   7   0 -19 91.2050 4.90307   1
  -6   0  19 2.66611 1.58007   1
   6   0 -19 3.85071 1.46451   1
  -5   0  19 5.15709 1.83470   1
   5   0 -19 9.98139 1.86159   1
  -4   0  19 13.1941 2.32721   1
   4   0 -19 13.2553 2.07638   1
  -3   0  19 5.43710 1.80465   1
  -2   0  19 713.858 20.3430   1
   2   0 -19 687.900 19.3377   1
   1   0 -19 226.712 7.80578   1
  -1   0  19 217.258 8.48198   1
   0   0 -19 -0.5749 1.03250   1
   0   0  19 3.10866 1.55589   1
   1   0  19 236.279 8.73035   1
  -1   0 -19 219.064 7.83415   1
   2   0  19 702.036 20.2569   1
  -2   0 -19 692.009 19.2500   1
   3   0  19 1.41147 1.24958   1
   4   0  19 16.1227 2.73053   1
  -4   0 -19 15.0510 2.05628   1
   5   0  19 9.31629 2.02318   1
  -5   0 -19 6.74491 2.30789   3
  -5   0 -19 7.40585 1.62973   1
   6   0  19 3.48471 1.67019   1
  -6   0 -19 1.98522 1.62966   3
  -6   0 -19 6.62795 1.58029   1
  -7   0 -19 102.008 6.59431   3
  -7   0 -19 99.0614 5.06044   1
   7   0  19 90.6969 5.45363   1
   8   0  19 25.2556 3.56138   1
  -8   0 -19 25.2869 3.05430   1
   9   0  19 72.5214 5.09508   1
  -9   0 -19 75.8062 4.62002   1
  10   0  19 75.0870 5.45923   1
 -10   0 -19 76.0906 4.94335   1
 -11   0 -19 84.9832 5.39690   1
  11   0  19 82.0693 5.76822   1
 -12   0 -19 6.10152 2.19975   1
  12   0  19 6.63189 2.66098   1
  13   0  19 0.26829 2.08377   1
 -13   0 -19 1.48440 1.86505   1
  14   0  19 66.9759 6.60872   1
 -14   0 -19 73.3048 5.73259   1
  15   0  19 0.94031 2.32500   1
  16   0  19 -0.4120 2.31433   1
  16  -1 -19 1.92611 2.58797   1
  16  -1 -19 -3.9541 2.34008   1
  16   1 -19 0.64808 1.14959   1
  15  -1 -19 12.6108 3.34656   1
  15   1 -19 8.78838 1.74402   1
  14  -1 -19 43.2413 5.14888   1
  14   1 -19 38.5933 3.08968   1
 -14   1  19 48.4963 5.66272   1
  13  -1 -19 3.50011 2.24807   1
 -13   1  19 4.58042 2.65152   1
  13   1 -19 0.34930 1.28082   1
  12  -1 -19 6.74992 2.48050   1
 -12   1  19 3.20269 2.40353   1
  12   1 -19 5.41522 1.63435   1
  11  -1 -19 105.693 6.59648   1
  11  -1 -19 113.351 6.70666   1
  11   1 -19 110.139 4.88887   1
 -11   1  19 101.918 6.69189   1
  10  -1 -19 11.3230 2.69232   1
  10  -1 -19 10.6681 2.78680   1
 -10   1  19 12.9112 2.84469   1
  10   1 -19 15.5686 2.04262   1
   9  -1 -19 48.4175 4.83386   1
   9  -1 -19 44.9034 4.64226   1
  -9   1  19 51.8449 5.03450   1
   9   1 -19 46.4276 3.02138   1
   8  -1 -19 33.7370 3.85393   1
   8  -1 -19 28.1416 3.59771   1
   8   1 -19 32.5667 2.50251   1
  -8   1  19 33.6888 3.97694   1
   7  -1 -19 39.1366 4.04349   1
   7  -1 -19 44.9783 3.77494   1
  -7   1  19 37.9034 3.44369   2
   7   1 -19 36.8225 2.54100   1
  -7   1  19 41.8789 4.25059   1
   6  -1 -19 13.2156 2.60634   1
   6  -1 -19 13.8136 2.46335   1
   6   1 -19 16.4111 1.91924   1
  -6   1  19 9.86620 2.28753   1
  -6   1  19 11.7134 2.27450   2
   5  -1 -19 122.326 5.88901   1
  -5   1  19 109.619 5.56503   2
   5   1 -19 118.762 4.64688   1
  -5   1  19 111.446 5.97521   1
   4  -1 -19 50.3394 3.67294   1
  -4   1  19 48.2964 3.52266   2
  -4   1  19 48.5157 3.85788   1
   4   1 -19 47.9459 2.75266   1
   3  -1 -19 93.3372 4.99795   1
  -3   1  19 87.6865 4.73001   2
   3   1 -19 90.5303 3.90490   1
  -3   1  19 102.914 5.33715   1
   2  -1 -19 1108.94 29.5627   1
   2   1 -19 1103.13 28.1570   1
  -2   1  19 1083.45 30.5372   2
  -2   1  19 1120.11 29.9891   1
   1  -1 -19 58.7711 3.87384   1
  -1   1  19 51.3327 3.50627   2
  -1   1  19 59.9155 4.07351   1
   0  -1 -19 0.54606 1.34542   1
   0   1 -19 0.16098 0.37178   1
   0   1  19 0.67227 1.13084   2
   0   1  19 -0.4920 1.19390   1
  -1  -1 -19 56.6576 3.74172   1
   1   1  19 58.3681 4.01629   1
   1   1  19 60.5888 3.51327   2
  -2  -1 -19 1100.75 28.9333   1
   2   1  19 1077.73 29.3884   1
  -2   1 -19 1088.54 28.1452   1
  -3  -1 -19 86.4766 4.65998   1
   3   1  19 87.3278 4.92875   1
  -3   1 -19 94.7155 4.29459   1
  -4  -1 -19 43.8176 3.25637   1
  -4   1 -19 42.4605 4.56873   3
   4   1  19 49.7614 3.71909   1
  -4   1 -19 48.3399 3.02534   1
   5  -1  19 110.201 6.57188   1
  -5  -1 -19 108.810 5.29527   1
  -5   1 -19 107.373 6.51437   3
   5   1  19 112.073 5.67119   1
  -5   1 -19 120.144 5.15899   1
  -6  -1 -19 16.4799 2.47196   1
   6   1  19 11.3517 2.26096   1
  -6   1 -19 14.5115 2.19694   1
  -6   1 -19 17.4219 3.43987   3
  -7  -1 -19 38.6910 3.29030   1
   7   1  19 38.0507 3.97110   1
  -7   1 -19 37.4753 4.60437   3
  -7   1 -19 36.2931 2.97588   1
  -8   1 -19 38.7199 4.91757   3
   8   1  19 33.0357 3.68092   1
  -8   1 -19 37.6424 3.63289   1
  -9   1 -19 51.4275 5.81177   3
   9   1  19 54.0388 4.23497   1
  -9   1 -19 43.6858 3.73667   1
  10   1  19 8.91026 2.29396   1
 -10   1 -19 11.0466 2.41446   1
 -10   1 -19 9.17669 3.08451   3
 -11   1 -19 101.977 5.83670   1
 -11   1 -19 90.6570 7.16358   3
  11   1  19 99.1152 6.06110   1
  12   1  19 3.80717 2.20481   1
 -12   1 -19 9.46789 2.55053   1
 -13   1 -19 0.51347 1.69947   1
  13   1  19 2.18157 1.97563   1
 -14   1 -19 42.7442 4.90809   1
  14   1  19 48.5554 5.23091   1
  15  -1  19 9.99757 3.76879   1
  15   1  19 8.90812 2.71769   1
 -15   1 -19 7.30439 2.61370   1
  16  -1  19 4.09404 3.06669   1
 -16   1 -19 -0.6059 2.10595   1
  16   1  19 0.34954 2.07154   1
 -15   2  19 1.82302 2.56112   1
 -14   2  19 13.0545 3.64139   1
 -13   2  19 9.14911 3.12020   1
 -12   2  19 -0.6236 1.91630   1
 -11   2  19 5.86541 2.53447   1
 -11   2  19 1.99173 2.42509   2
 -10   2  19 24.5230 4.28840   2
 -10   2  19 24.1446 3.82350   1
  -9   2  19 21.0642 3.47738   1
  -9   2  19 25.0131 4.22905   2
  -8   2  19 53.8231 4.58418   1
  -8   2  19 60.5793 5.23218   2
  -7   2  19 3.67319 1.81410   1
  -7   2  19 4.31308 2.07461   2
  -6   2  19 63.5648 4.51016   1
  -6   2  19 61.8898 4.98666   2
  -5   2  19 73.0531 4.70113   1
  -5   2  19 79.8638 5.41597   2
  -4   2  19 90.8112 5.13706   1
  -4   2  19 102.931 6.10406   2
  -3   2  19 91.3708 4.97770   1
  -3   2  19 92.5440 5.64624   2
  -2   2  19 75.6954 4.44784   1
  -2   2  19 79.2824 5.11924   2
  -1   2  19 109.459 5.96602   2
  -1   2  19 105.939 5.28094   1
   0   2  19 108.983 5.87379   2
   0   2  19 114.639 5.38176   1
   1   2  19 114.227 5.97416   2
   1   2  19 103.871 5.02889   1
  -1   2 -19 101.995 5.74775   3
   2   2  19 85.5675 5.07411   2
   2   2  19 77.9278 4.30402   1
  -2   2 -19 76.5497 5.05785   3
  -2   2 -19 80.0173 2.63959   1
   3   2  19 91.4965 4.60198   1
  -3   2 -19 88.7091 3.27096   1
  -3   2 -19 84.9874 5.48208   3
   3   2  19 86.3518 5.12663   2
  -4   2 -19 95.5680 3.74429   1
  -4   2 -19 93.3724 5.83530   3
   4   2  19 95.0063 4.76862   1
   5   2  19 71.9657 4.15382   1
  -5   2 -19 67.2451 5.19354   3
  -5   2 -19 79.1442 3.50601   1
  -6   2 -19 57.7646 4.92410   3
   6   2  19 58.6000 3.76644   1
  -6   2 -19 61.1928 3.30893   1
   7   2  19 4.89494 1.57659   1
  -7   2 -19 5.15773 2.19081   3
  -7   2 -19 6.04469 1.46349   1
  -8   2 -19 58.0929 6.08676   3
  -8   2 -19 55.0222 4.60344   2
   8   2  19 59.9344 3.90894   1
  -8   2 -19 56.6169 3.62834   1
  -9   2 -19 17.8631 3.31483   2
  -9   2 -19 24.6604 4.32544   3
   9   2  19 24.2415 2.96020   1
  -9   2 -19 31.4256 3.23376   1
 -10   2 -19 27.7273 4.04642   2
 -10   2 -19 24.2513 3.04768   1
 -10   2 -19 17.8766 3.74963   3
  10   2  19 26.3931 3.07818   1
 -11   2 -19 4.38204 2.65674   3
 -11   2 -19 7.06151 2.68886   2
  11   2  19 3.92702 1.58669   1
 -11   2 -19 4.70030 1.84238   1
  12   2  19 5.20329 1.76729   1
 -12   2 -19 3.01727 2.86242   3
 -12   2 -19 4.66997 2.49335   2
 -12   2 -19 2.23802 1.90462   1
 -13   2 -19 4.72976 2.00377   1
 -13   2 -19 4.91069 2.85907   2
  13   2  19 5.62556 1.85141   1
 -13   2 -19 8.61228 3.67153   3
 -14   2 -19 11.3205 4.61029   3
 -14   2 -19 9.82109 2.72459   1
  14   2  19 13.0769 2.41298   1
 -14   2 -19 12.3362 3.66429   2
 -15   2 -19 5.58014 3.18734   2
  15   2  19 0.52374 1.53807   1
 -15   2 -19 2.99574 2.13226   1
 -13   3  19 3.99037 3.88724   2
 -13   3  19 5.78523 2.56132   1
 -12   3  19 -3.1681 2.83967   2
 -12   3  19 1.30271 1.93485   1
 -11   3  19 1.91173 1.89966   1
 -11   3  19 0.14748 2.88070   2
 -10   3  19 38.4907 6.02344   2
 -10   3  19 32.2407 3.99446   1
  -9   3  19 35.4754 4.09945   1
  -9   3  19 36.2575 5.70728   2
  -8   3  19 29.2020 3.55665   1
  -8   3  19 28.9142 4.97519   2
  -7   3  19 9.64303 3.43832   2
  -7   3  19 8.61330 2.16359   1
  -6   3  19 40.7022 5.48346   2
  -6   3  19 40.8067 3.45625   1
  -5   3  19 101.135 7.13050   2
  -5   3  19 100.960 5.13271   1
  -4   3  19 43.8948 3.20890   1
  -4   3  19 49.4157 5.78136   2
  -3   3  19 18.5528 3.72237   2
  -3   3  19 12.1020 1.88793   1
   3   3 -19 12.6431 2.04017   3
  -2   3  19 20.6577 2.27469   1
  -2   3  19 27.2624 4.27285   2
   2   3 -19 23.7565 2.75077   3
  -1   3  19 11.0715 2.90099   2
   1   3 -19 11.7849 2.07840   3
  -1   3  19 12.1293 1.67008   1
   0   3  19 2.42902 0.88487   1
   0   3  19 1.22803 1.77748   2
   0   3 -19 4.34556 1.49354   3
   1   3  19 11.1466 1.17429   1
  -1   3 -19 7.21757 1.78305   3
   1   3  19 5.80923 2.35992   2
  -2   3 -19 22.2934 3.02793   3
   2   3  19 22.5014 3.60085   2
  -3   3 -19 14.1050 2.59621   3
   3   3  19 9.84945 2.65644   2
  -4   3 -19 50.4517 4.32063   3
   4   3  19 56.1242 4.86913   2
  -5   3 -19 89.4857 5.92244   3
  -6   3 -19 36.9049 4.46945   3
  -7   3 -19 9.29833 2.72955   3
  -8   3 -19 40.6127 5.41672   3
  -9   3 -19 34.3115 5.12821   3
 -10   3 -19 32.9784 5.06354   3
 -11   3 -19 3.08393 2.74647   3
 -12   3 -19 -0.4517 1.00420   1
 -12   3 -19 1.09719 2.73820   3
 -13   3 -19 3.05753 3.10432   3
 -13   3 -19 4.28806 1.47535   1
  -9   4  19 16.9243 4.70949   2
  -8   4  19 4.47860 3.65103   2
  -7   4  19 2.72953 3.02953   2
  -6   4  19 4.61999 3.53826   2
  -5   4  19 18.0799 4.66367   2
  -4   4  19 15.7669 4.23820   2
  -3   4  19 13.9239 4.12649   2
  -2   4  19 10.6429 3.68963   2
  -1   4  19 19.3278 4.34668   2
   0   4  19 0.96510 2.34421   2
   1   4  19 9.87513 3.44527   2
   2   4  19 5.00380 2.88096   2
  -3   4 -19 13.2412 2.09251   3
   3   4  19 8.97567 2.99505   2
   4   4  19 11.3533 3.15422   2
  -4   4 -19 10.7979 2.13808   3
   5   4  19 10.3650 3.27746   2
  -5   4 -19 11.9462 2.55642   3
  -6   4 -19 2.09137 1.85728   3
  -7   4 -19 1.70133 1.98090   3
  -8   4 -19 3.91095 2.46283   3
  -9   4 -19 9.40315 3.05602   3
  16   0 -20 8.46929 2.76224   1
  15   0 -20 10.6791 2.73055   1
  14   0 -20 2.92944 2.01411   1
  13   0 -20 2.77294 2.07026   1
  12   0 -20 85.8424 5.48964   1
  11   0 -20 6.03275 2.22892   1
  10   0 -20 34.7523 3.88171   1
   9   0 -20 12.2801 2.35287   1
   8   0 -20 39.7916 3.88761   1
  -7   0  20 92.1632 6.17502   1
   7   0 -20 87.3102 4.87049   1
   6   0 -20 26.5808 3.00734   1
  -6   0  20 27.7733 3.48244   1
  -5   0  20 19.0855 2.94566   1
   5   0 -20 18.7026 2.49641   1
   4   0 -20 110.337 5.23156   1
  -4   0  20 118.321 5.88895   1
  -3   0  20 128.723 6.11359   1
   3   0 -20 105.828 5.07157   1
  -2   0  20 93.7721 5.23342   1
   2   0 -20 97.0426 4.66136   1
  -1   0  20 2.87652 1.56034   1
   1   0 -20 5.31855 1.42914   1
   0   0 -20 12.7642 2.00714   1
   0   0  20 11.3366 2.30274   1
   1   0  20 2.28365 1.31265   1
  -1   0 -20 4.29531 1.34564   1
   2   0  20 93.7424 5.28712   1
  -2   0 -20 99.8064 4.67381   1
   3   0  20 115.191 5.96750   1
  -3   0 -20 119.056 5.34075   1
   4   0  20 108.579 5.77583   1
  -4   0 -20 112.420 5.17950   1
   5   0  20 10.9289 2.26798   1
  -5   0 -20 17.5925 2.39186   1
  -5   0 -20 10.4519 2.63583   3
  -6   0 -20 29.4713 3.27441   1
  -6   0 -20 28.9242 4.28976   3
   6   0  20 29.9397 3.79599   1
  -7   0 -20 96.8251 6.60585   3
   7   0  20 85.7363 5.50344   1
  -7   0 -20 100.101 5.12529   1
  -8   0 -20 39.1895 3.83388   1
   8   0  20 34.7693 4.08498   1
  -9   0 -20 17.3456 2.72335   1
   9   0  20 14.9318 2.94584   1
  10   0  20 29.2553 4.18705   1
 -10   0 -20 38.5190 4.24258   1
 -11   0 -20 9.76331 2.48515   1
  11   0  20 9.29548 2.59922   1
 -12   0 -20 91.0558 5.79664   1
  12   0  20 86.0989 6.21549   1
  13   0  20 3.94002 2.58506   1
 -13   0 -20 1.62041 1.87312   1
 -14   0 -20 3.71253 2.54075   1
  14   0  20 3.68486 2.67235   1
  15   0  20 3.73622 2.88270   1
  16   0  20 12.1724 3.73660   1
  15  -1 -20 35.0073 5.10362   1
  15  -1 -20 41.0465 5.47301   1
  15   1 -20 35.3015 2.85166   1
  14  -1 -20 30.8065 4.60267   1
  14  -1 -20 22.9137 4.12828   1
 -14   1  20 20.6100 4.28153   1
  14   1 -20 22.4662 2.52026   1
  13  -1 -20 43.4292 5.31618   1
  13  -1 -20 40.7657 5.14300   1
 -13   1  20 44.2658 5.55523   1
  13   1 -20 34.7422 2.93112   1
  12  -1 -20 7.58389 2.88470   1
  12  -1 -20 10.6707 3.03187   1
 -12   1  20 12.1685 3.45218   1
  12   1 -20 15.1738 2.14382   1
  11  -1 -20 59.9051 5.74428   1
  11  -1 -20 66.2957 5.36612   1
 -11   1  20 49.1297 5.40011   1
  11   1 -20 52.7903 3.41194   1
  10  -1 -20 15.2005 3.06273   1
  10  -1 -20 13.8402 3.18853   1
  10   1 -20 19.0438 2.30100   1
 -10   1  20 16.7751 3.33336   1
   9  -1 -20 30.4442 3.97840   1
   9  -1 -20 26.1035 3.58860   1
   9   1 -20 27.1834 2.68560   1
  -9   1  20 27.5273 3.89178   1
   8  -1 -20 132.210 6.81480   1
   8  -1 -20 128.823 6.77054   1
  -8   1  20 146.371 7.39645   1
   8   1 -20 135.999 5.37150   1
   7  -1 -20 23.0950 3.22322   1
   7  -1 -20 26.9546 3.52876   1
   7   1 -20 24.1502 2.42024   1
  -7   1  20 26.7646 3.49749   1
   6  -1 -20 10.9788 2.27454   1
  -6   1  20 9.41783 2.34647   1
  -6   1  20 9.59020 2.22816   2
   6   1 -20 9.97339 1.61878   1
   5  -1 -20 98.4435 5.32086   1
   5   1 -20 90.3684 4.06742   1
  -5   1  20 98.5197 5.11618   2
  -5   1  20 92.8103 5.50865   1
   4  -1 -20 76.3621 4.65214   1
  -4   1  20 75.2937 4.83141   1
   4   1 -20 75.9415 3.60889   1
  -4   1  20 68.5747 4.25171   2
   3  -1 -20 422.000 13.4691   1
  -3   1  20 423.478 13.4995   2
   3   1 -20 418.816 12.0765   1
  -3   1  20 421.483 13.7838   1
   2  -1 -20 91.9078 5.09143   1
  -2   1  20 89.5527 4.73607   2
   2   1 -20 106.419 4.30384   1
  -2   1  20 112.605 5.65353   1
   1  -1 -20 312.385 10.7780   1
  -1   1  20 309.700 11.0347   1
   1   1 -20 319.217 9.73233   1
  -1   1  20 338.511 10.8255   2
   0  -1 -20 45.7447 3.56353   1
   0   1 -20 55.2318 3.06569   1
   0   1  20 50.1398 3.30854   2
   0   1  20 52.2995 3.89370   1
  -1  -1 -20 321.486 10.5572   1
  -1   1 -20 296.031 9.57715   1
   1   1  20 303.069 10.8345   1
   1   1  20 322.079 10.4220   2
  -2  -1 -20 105.522 5.10367   1
  -2   1 -20 96.5585 4.45448   1
   2   1  20 97.5751 5.28369   1
  -3  -1 -20 447.394 13.5326   1
  -3   1 -20 424.699 12.7455   1
   3   1  20 418.309 13.7464   1
  -4  -1 -20 73.7404 4.27774   1
  -4   1 -20 75.3412 5.37081   3
   4   1  20 68.2178 4.44527   1
  -4   1 -20 68.1044 3.78789   1
  -5  -1 -20 106.234 5.17998   1
  -5   1 -20 97.2014 6.27986   3
  -5   1 -20 91.0474 4.61497   1
   5   1  20 100.536 5.41217   1
  -6  -1 -20 10.6431 2.07024   1
   6   1  20 11.6636 2.43675   1
  -6   1 -20 8.96040 2.43535   3
  -6   1 -20 8.50954 1.74968   1
  -7  -1 -20 30.0849 3.74969   1
   7   1  20 27.0657 3.45675   1
  -7   1 -20 25.4831 4.13287   3
  -7   1 -20 23.6300 2.97557   1
  -8   1 -20 129.165 7.99126   3
   8   1  20 133.873 6.70665   1
  -8   1 -20 130.216 6.11402   1
   9   1  20 29.3696 3.61170   1
  -9   1 -20 21.9366 4.23592   3
  -9   1 -20 24.5305 3.30097   1
 -10   1 -20 14.7711 2.65760   1
 -10   1 -20 11.7233 3.48458   3
  10   1  20 14.4123 2.89010   1
 -11   1 -20 59.4157 4.61256   1
  11   1  20 57.2424 4.87141   1
  12   1  20 10.5258 2.77553   1
 -12   1 -20 13.1090 2.76142   1
  13   1  20 36.9999 4.51679   1
 -13   1 -20 29.6076 4.06075   1
  14   1  20 28.6642 4.26569   1
 -14   1 -20 25.5768 3.93147   1
 -15   1 -20 37.6006 4.89137   1
  15   1  20 33.9821 4.63128   1
 -14   2  20 0.30666 2.22834   1
 -13   2  20 11.5219 3.36621   1
 -12   2  20 61.4247 6.23557   1
 -11   2  20 11.6779 2.92006   1
 -10   2  20 49.0422 5.78966   2
 -10   2  20 62.9767 5.88300   1
  -9   2  20 218.170 9.47025   1
  -9   2  20 194.067 9.97288   2
  -8   2  20 -0.4677 1.92661   2
  -8   2  20 2.46392 1.93799   1
  -7   2  20 6.56784 2.31276   2
  -7   2  20 6.04242 2.08840   1
  -6   2  20 21.2726 3.43303   2
  -6   2  20 19.6572 2.87345   1
  -5   2  20 157.783 7.88955   2
  -5   2  20 143.733 7.01963   1
  -4   2  20 20.7348 3.23979   2
  -4   2  20 11.3471 2.22630   1
  -3   2  20 17.7561 2.91519   2
  -3   2  20 13.0970 2.39511   1
  -2   2  20 42.2910 3.82971   2
  -2   2  20 45.3980 3.54164   1
  -1   2  20 47.7801 3.55244   1
  -1   2  20 36.6692 4.00655   2
   0   2  20 18.7799 2.58650   1
   0   2  20 25.6279 3.33288   2
   1   2  20 52.5029 3.53559   1
   1   2  20 43.5438 3.75923   2
  -1   2 -20 41.2773 3.77023   3
   2   2  20 38.5745 3.37529   2
  -2   2 -20 38.8889 4.28321   3
  -2   2 -20 40.7050 1.78994   1
   2   2  20 36.7981 3.07949   1
   3   2  20 15.0261 2.52292   2
   3   2  20 18.5671 2.52617   1
  -3   2 -20 16.4779 1.53479   1
  -3   2 -20 21.1130 3.36296   3
  -4   2 -20 17.3978 3.09721   3
  -4   2 -20 22.1224 1.82014   1
   4   2  20 21.8283 2.70907   1
   5   2  20 146.363 6.31129   1
  -5   2 -20 149.295 5.39314   1
  -5   2 -20 133.668 7.62169   3
   6   2  20 22.2419 2.79207   1
  -6   2 -20 24.2214 2.42951   1
  -6   2 -20 18.4762 3.35199   3
  -7   2 -20 5.84683 1.55444   1
   7   2  20 5.63238 1.68376   1
  -7   2 -20 3.31026 2.02745   3
  -8   2 -20 2.52941 2.08821   3
   8   2  20 0.06224 1.21181   1
  -8   2 -20 2.41158 1.32527   1
  -9   2 -20 217.095 8.20222   1
  -9   2 -20 213.006 11.0072   3
   9   2  20 200.858 8.15793   1
 -10   2 -20 54.3813 6.36737   3
  10   2  20 53.4598 3.94220   1
 -10   2 -20 50.0530 5.53845   2
 -10   2 -20 53.5774 4.00949   1
 -11   2 -20 16.7177 3.94571   3
 -11   2 -20 18.9379 3.70189   2
 -11   2 -20 12.4679 2.59781   1
  11   2  20 13.7051 2.44089   1
 -12   2 -20 53.9238 6.21545   2
 -12   2 -20 49.2743 4.69786   1
 -12   2 -20 50.0576 6.68266   3
  12   2  20 52.4705 3.99216   1
 -13   2 -20 14.6795 3.72831   2
 -13   2 -20 10.2258 3.84609   3
  13   2  20 15.3875 2.63474   1
 -13   2 -20 13.7347 2.84663   1
 -14   2 -20 2.93222 2.59783   2
 -14   2 -20 1.72307 1.97779   1
  14   2  20 -0.5672 1.44638   1
 -12   3  20 6.58365 3.84669   2
 -12   3  20 0.34785 2.13643   1
 -11   3  20 3.49531 2.04954   1
 -11   3  20 6.98263 3.78443   2
 -10   3  20 8.68099 2.47585   1
 -10   3  20 6.68272 3.54802   2
  -9   3  20 6.05986 2.18290   1
  -9   3  20 7.97931 3.61657   2
  -8   3  20 52.4387 6.46274   2
  -8   3  20 37.4190 4.05789   1
  -7   3  20 30.2572 5.08055   2
  -7   3  20 31.1695 3.60799   1
  -6   3  20 33.1162 5.05470   2
  -6   3  20 27.1264 3.21900   1
  -5   3  20 9.72921 2.08106   1
  -5   3  20 10.6215 3.31186   2
  -4   3  20 33.8085 4.98086   2
  -4   3  20 28.9028 3.06645   1
  -3   3  20 2.04051 2.35498   2
  -3   3  20 1.30575 1.11453   1
   3   3 -20 2.55396 1.33139   3
  -2   3  20 9.89885 1.66337   1
   2   3 -20 10.7225 2.06444   3
  -2   3  20 8.99214 2.80328   2
  -1   3  20 3.60259 1.21704   1
  -1   3  20 6.32245 2.33459   2
   1   3 -20 2.40405 1.41271   3
   0   3  20 31.6838 4.34087   2
   0   3 -20 28.4008 3.25331   3
   0   3  20 27.0281 2.12333   1
   1   3  20 4.98389 1.04839   1
  -1   3 -20 1.77045 1.29131   3
   1   3  20 3.12534 2.24879   2
   2   3  20 8.94189 2.55355   2
  -2   3 -20 12.1051 2.36254   3
   2   3  20 11.2064 1.19689   1
   3   3  20 6.90958 2.22753   2
  -3   3 -20 1.63525 1.58258   3
  -4   3 -20 26.1722 3.67176   3
   4   3  20 26.0730 3.85578   2
  -5   3 -20 7.82162 2.39585   3
  -6   3 -20 35.5321 4.59113   3
  -7   3 -20 27.2657 4.34722   3
  -8   3 -20 44.0445 5.60484   3
  -9   3 -20 4.15624 2.51266   3
 -10   3 -20 6.21325 2.97800   3
 -11   3 -20 3.52223 2.82691   3
 -12   3 -20 11.6979 3.90676   3
 -12   3 -20 5.28794 1.34833   1
  -9   4  20 6.45283 3.98757   2
  -8   4  20 2.53306 3.41912   2
  -7   4  20 8.49723 4.07017   2
  -6   4  20 4.54764 3.28529   2
  -5   4  20 5.46984 3.53886   2
  -4   4  20 32.0615 5.66912   2
  -3   4  20 10.4492 3.50527   2
  -2   4  20 2.25949 2.88882   2
  -1   4  20 10.4656 3.35464   2
   0   4  20 0.68897 2.51075   2
   1   4  20 12.0415 3.65251   2
  -2   4 -20 4.97182 1.41948   3
   2   4  20 5.34381 2.83665   2
  -3   4 -20 6.09927 1.70566   3
   3   4  20 12.2194 3.39335   2
   4   4  20 36.6821 5.26984   2
  -4   4 -20 21.9732 3.05716   3
   5   4  20 7.18991 2.89682   2
  -5   4 -20 6.82545 2.18922   3
  -6   4 -20 6.77152 2.38332   3
  -7   4 -20 10.9840 2.93882   3
  -8   4 -20 7.99471 2.89319   3
  15   0 -21 0.18155 1.92956   1
  14   0 -21 18.6138 3.34218   1
  13   0 -21 23.7816 3.56227   1
  12   0 -21 54.6868 4.57438   1
  11   0 -21 10.0324 2.50810   1
  10   0 -21 23.1962 3.26959   1
   9   0 -21 225.954 8.96462   1
   8   0 -21 90.6224 5.15251   1
   7   0 -21 2.52777 1.51150   1
  -6   0  21 40.4486 4.30632   1
   6   0 -21 41.3712 3.34885   1
   5   0 -21 156.535 6.61803   1
  -5   0  21 162.648 7.36147   1
   4   0 -21 63.7034 3.96090   1
  -4   0  21 75.1050 4.73447   1
   3   0 -21 4.89275 1.48730   1
  -3   0  21 9.45435 2.14919   1
  -2   0  21 0.48570 1.36205   1
   2   0 -21 1.64735 1.11199   1
   1   0 -21 67.5575 3.87383   1
  -1   0  21 69.8703 4.59994   1
   0   0  21 1.88635 1.45841   1
   0   0 -21 0.77869 1.06826   1
   1   0  21 59.6302 4.33009   1
  -1   0 -21 60.7275 3.72767   1
  -2   0 -21 0.87259 1.13521   1
   2   0  21 1.61089 1.50130   1
   3   0  21 5.78740 1.94468   1
  -3   0 -21 6.96203 1.76115   1
   4   0  21 72.6305 4.77036   1
  -4   0 -21 72.5360 4.20623   1
   5   0  21 156.835 7.41141   1
  -5   0 -21 166.718 8.66040   3
  -5   0 -21 156.467 6.65680   1
  -6   0 -21 38.2319 3.25981   1
  -6   0 -21 40.7439 5.05425   3
   6   0  21 40.2523 4.33415   1
  -7   0 -21 1.81161 1.47852   1
   7   0  21 3.10818 1.73286   1
  -8   0 -21 89.4307 5.14816   1
   8   0  21 87.2246 5.73499   1
   9   0  21 200.664 9.22740   1
  -9   0 -21 203.325 8.44058   1
 -10   0 -21 22.0317 3.27297   1
  10   0  21 21.6945 3.58000   1
  11   0  21 15.0556 3.00844   1
 -11   0 -21 12.9251 2.67969   1
  12   0  21 50.4853 5.60698   1
 -12   0 -21 56.9561 5.48298   1
 -13   0 -21 21.6789 3.62938   1
  13   0  21 27.1642 4.57409   1
 -14   0 -21 10.2408 3.00663   1
  14   0  21 17.3547 3.97782   1
  15   0  21 0.36942 2.50130   1
  15  -1 -21 18.4921 3.99420   1
  15  -1 -21 21.3729 4.12586   1
  15   1 -21 18.0385 2.19906   1
  14  -1 -21 -2.3650 2.26606   1
  14  -1 -21 1.94172 2.20104   1
  14   1 -21 -0.0823 1.13458   1
  13  -1 -21 40.3847 5.00925   1
  13  -1 -21 45.7534 5.39133   1
 -13   1  21 45.6858 5.61621   1
  13   1 -21 41.1592 3.09726   1
  12  -1 -21 29.2723 4.29665   1
  12  -1 -21 27.8318 4.16422   1
 -12   1  21 27.3560 4.34064   1
  12   1 -21 31.5942 2.96199   1
  11  -1 -21 37.0462 4.48721   1
  11  -1 -21 39.5799 4.70029   1
  11   1 -21 35.0126 2.87218   1
 -11   1  21 33.6558 4.50951   1
  10  -1 -21 1.69527 1.91054   1
  10  -1 -21 2.99558 2.00125   1
  10   1 -21 -0.0759 1.07467   1
 -10   1  21 1.57019 2.24345   1
   9  -1 -21 31.4787 3.95824   1
   9  -1 -21 31.5048 4.14055   1
   9   1 -21 34.5584 2.65563   1
  -9   1  21 22.7181 3.72776   1
   8  -1 -21 73.6135 5.16610   1
   8   1 -21 81.1640 3.98734   1
  -8   1  21 83.0296 5.67736   1
   7  -1 -21 21.6479 3.24873   1
  -7   1  21 21.3486 3.47286   1
   7   1 -21 19.3516 2.31829   1
   6  -1 -21 93.6117 5.38823   1
   6   1 -21 86.4896 4.06574   1
  -6   1  21 88.8741 5.52737   1
   5  -1 -21 28.5628 3.46298   1
  -5   1  21 27.6977 3.59039   1
   5   1 -21 29.0528 2.27337   1
   4  -1 -21 71.6913 4.67110   1
   4   1 -21 86.2610 3.90140   1
  -4   1  21 79.9510 4.58433   2
  -4   1  21 75.0464 4.94599   1
   3  -1 -21 119.098 5.85655   1
  -3   1  21 105.189 5.26254   2
   3   1 -21 111.783 4.65357   1
  -3   1  21 118.835 6.09990   1
   2  -1 -21 175.421 7.29112   1
  -2   1  21 167.431 6.78764   2
  -2   1  21 155.389 7.31751   1
   2   1 -21 175.928 6.14472   1
   1  -1 -21 108.933 5.48421   1
   1   1 -21 106.607 4.55992   1
  -1   1  21 110.342 5.76591   1
  -1   1  21 108.928 5.07535   2
   0  -1 -21 64.8438 4.14763   1
   0   1  21 64.9088 3.73898   2
   0   1  21 66.2007 4.41662   1
   0   1 -21 65.6522 3.46840   1
  -1  -1 -21 114.394 5.39824   1
   1   1  21 92.2473 5.27495   1
  -1   1 -21 91.6252 4.36055   1
  -2  -1 -21 162.442 6.81196   1
  -2   1 -21 154.538 6.10882   1
   2   1  21 167.193 7.27762   1
  -3  -1 -21 110.456 5.47613   1
   3   1  21 113.036 5.86562   1
  -3   1 -21 111.986 4.96567   1
  -4  -1 -21 76.1793 4.45608   1
  -4   1 -21 74.6997 5.55922   3
   4   1  21 72.6559 4.71658   1
  -4   1 -21 76.9901 4.09922   1
  -5  -1 -21 32.9700 3.34380   1
   5   1  21 27.3857 3.31374   1
  -5   1 -21 29.5672 4.22031   3
  -5   1 -21 26.3079 2.87453   1
  -6  -1 -21 95.5019 5.10500   1
  -6   1 -21 83.4073 6.04847   3
   6   1  21 81.2459 5.12914   1
  -6   1 -21 87.9131 4.67727   1
  -7   1 -21 22.1078 3.85866   3
   7   1  21 20.2398 3.03340   1
  -7   1 -21 16.6313 2.52990   1
  -8   1 -21 80.9822 6.41972   3
  -8   1 -21 77.9580 4.71124   1
   8   1  21 80.2112 5.29862   1
  -9   1 -21 31.6286 3.65441   1
  -9   1 -21 20.0046 3.92058   3
   9   1  21 38.4978 4.16553   1
  10   1  21 1.62859 1.71421   1
 -10   1 -21 -0.7567 1.33080   1
 -10   1 -21 1.84342 2.29815   3
  11   1  21 34.9761 4.33496   1
 -11   1 -21 38.2412 4.27716   1
 -12   1 -21 26.1130 3.83200   1
  12   1  21 37.3629 4.63138   1
  13   1  21 46.8015 5.23876   1
 -13   1 -21 45.7353 4.97149   1
  14   1  21 -2.6823 1.86441   1
 -14   1 -21 0.41335 1.85090   1
  15   1  21 16.9781 3.71264   1
 -15   1 -21 16.8815 3.64830   1
 -14   2  21 2.40212 2.62593   1
 -13   2  21 3.36136 2.70462   1
 -12   2  21 5.44678 2.75723   1
 -11   2  21 37.3616 4.78435   1
 -10   2  21 34.0499 4.46974   1
  -9   2  21 13.4545 3.02547   1
  -8   2  21 101.197 6.27193   1
  -8   2  21 90.2229 6.48002   2
  -7   2  21 44.0326 5.01871   2
  -7   2  21 49.7056 5.08942   1
  -6   2  21 28.7021 4.00881   2
  -6   2  21 36.4108 4.09244   1
  -5   2  21 32.3714 4.17331   2
  -5   2  21 25.4130 3.39659   1
  -4   2  21 91.9043 5.26311   1
  -4   2  21 80.8637 5.49805   2
  -3   2  21 4.86295 1.86424   1
  -3   2  21 4.59108 2.08096   2
  -2   2  21 74.0351 5.01389   2
  -2   2  21 73.6073 4.65519   1
  -1   2  21 82.7329 4.82708   1
  -1   2  21 80.7785 5.16567   2
   0   2  21 7.66540 2.21060   2
   0   2  21 9.59781 2.02044   1
   1   2  21 65.9879 4.18520   1
   1   2  21 76.2965 4.84044   2
  -1   2 -21 64.9317 4.76588   3
   2   2  21 70.1807 4.38013   1
  -2   2 -21 76.4479 2.80926   1
  -2   2 -21 68.5330 5.04268   3
   2   2  21 78.2452 4.86735   2
   3   2  21 11.8834 2.21155   1
   3   2  21 12.7049 2.56384   2
  -3   2 -21 8.49980 1.22633   1
  -3   2 -21 3.95236 1.86106   3
  -4   2 -21 101.173 6.33130   3
  -4   2 -21 93.4414 3.92361   1
   4   2  21 93.2545 5.03171   1
  -5   2 -21 25.6417 2.18655   1
  -5   2 -21 29.1879 4.02270   3
   5   2  21 26.7376 3.06727   1
  -6   2 -21 36.7494 2.69361   1
  -6   2 -21 32.5548 4.56489   3
   6   2  21 38.9517 3.28686   1
  -7   2 -21 51.7666 3.34880   1
  -7   2 -21 47.4784 5.57263   3
   7   2  21 45.8771 3.64195   1
  -8   2 -21 80.4948 4.46996   1
  -8   2 -21 78.2189 6.44344   3
   8   2  21 78.4672 4.73000   1
  -9   2 -21 7.72163 1.94974   1
  -9   2 -21 9.48919 3.17008   3
   9   2  21 10.2624 2.22096   1
 -10   2 -21 25.9458 3.29073   1
 -10   2 -21 30.7840 5.22373   3
  10   2  21 32.3781 3.51139   1
 -11   2 -21 33.2948 3.76076   1
 -11   2 -21 39.0873 5.85327   3
  11   2  21 37.9864 3.80644   1
 -12   2 -21 4.14869 3.01963   3
  12   2  21 7.09665 2.11719   1
 -12   2 -21 8.12903 2.31393   1
 -13   2 -21 6.83386 3.43097   2
 -13   2 -21 0.27446 3.06450   3
  13   2  21 4.43649 1.87122   1
 -13   2 -21 3.65238 2.17525   1
  14   2  21 0.33896 1.65037   1
 -14   2 -21 4.03293 2.96198   2
 -14   2 -21 -0.9779 1.78082   1
 -12   3  21 1.40586 2.08451   1
 -11   3  21 19.0533 4.76211   2
 -11   3  21 9.17830 2.63150   1
 -10   3  21 9.79630 2.73996   1
 -10   3  21 7.73802 3.69553   2
  -9   3  21 5.76314 3.01951   2
  -9   3  21 5.30040 2.26441   1
  -8   3  21 18.9473 4.25713   2
  -8   3  21 18.0145 3.02537   1
  -7   3  21 7.00283 2.21169   1
  -7   3  21 8.75100 3.33130   2
  -6   3  21 16.2242 2.69941   1
  -6   3  21 17.1339 3.91638   2
  -5   3  21 37.4204 5.28588   2
  -5   3  21 31.0088 3.33131   1
  -4   3  21 7.64791 1.86914   1
  -4   3  21 4.87866 2.59894   2
  -3   3  21 48.3438 5.69042   2
  -3   3  21 39.2958 3.19809   1
   3   3 -21 44.8550 3.58630   3
  -2   3  21 53.1850 5.75250   2
   2   3 -21 53.6301 3.94285   3
  -2   3  21 56.2853 3.51246   1
  -1   3  21 -0.3221 0.94962   1
   1   3 -21 0.96366 1.37403   3
  -1   3  21 -0.9213 1.64277   2
   0   3  21 0.27644 1.95112   2
   0   3 -21 -0.1642 1.25031   3
   0   3  21 1.40665 0.97853   1
   1   3  21 0.22549 1.80295   2
  -1   3 -21 -0.1204 1.19851   3
   1   3  21 0.85889 0.90846   1
   2   3  21 58.9759 2.79146   1
  -2   3 -21 54.2222 4.42942   3
   2   3  21 57.0676 5.75968   2
  -3   3 -21 47.3274 4.86630   3
   3   3  21 45.8232 2.14691   1
   3   3  21 45.3161 4.94388   2
  -4   3 -21 10.3656 2.54995   3
   4   3  21 8.29044 2.73897   2
  -5   3 -21 44.3540 5.09878   3
  -6   3 -21 18.6221 3.59526   3
  -7   3 -21 5.04789 2.34473   3
  -8   3 -21 18.7218 3.95601   3
  -9   3 -21 5.56074 2.86819   3
 -10   3 -21 13.2915 3.85572   3
 -11   3 -21 2.95048 2.91661   3
 -12   3 -21 1.79053 2.80470   3
  -8   4  21 15.9720 4.82431   2
  -7   4  21 3.88974 3.64662   2
  -6   4  21 2.89591 3.33612   2
  -5   4  21 7.37871 3.40071   2
  -4   4  21 -0.1121 2.84423   2
  -3   4  21 -1.8923 2.41265   2
  -2   4  21 4.56519 3.11302   2
  -1   4  21 27.9432 5.19360   2
   0   4  21 11.6181 3.67504   2
  -1   4 -21 15.7940 1.86966   3
   1   4  21 13.4905 3.66781   2
   2   4  21 1.85501 2.63004   2
  -2   4 -21 2.31282 1.24482   3
  -3   4 -21 0.15569 1.13570   3
   3   4  21 1.96438 2.21581   2
  -4   4 -21 1.47924 1.51388   3
   4   4  21 3.21891 2.56407   2
  -5   4 -21 4.88970 1.97990   3
  -6   4 -21 4.26380 2.14219   3
  -7   4 -21 -1.2167 1.83259   3
  -8   4 -21 6.88427 2.85353   3
  15   0 -22 10.1918 2.85254   1
  14   0 -22 4.83204 2.36919   1
  13   0 -22 80.8426 5.69107   1
  12   0 -22 44.6281 4.55285   1
  11   0 -22 15.5816 2.97100   1
  10   0 -22 43.6223 4.45175   1
   9   0 -22 -0.2402 1.46073   1
   8   0 -22 68.4304 4.56512   1
   7   0 -22 41.7615 3.99861   1
   6   0 -22 1.17911 1.23968   1
  -5   0  22 49.2688 4.77505   1
   5   0 -22 41.7385 3.34854   1
  -4   0  22 511.116 16.2106   1
   4   0 -22 482.139 14.9210   1
   3   0 -22 168.197 6.82656   1
  -3   0  22 166.046 7.69215   1
  -2   0  22 4.13569 1.77664   1
   2   0 -22 -0.5481 0.94611   1
   1   0 -22 223.071 8.39651   1
  -1   0  22 244.315 9.55760   1
   0   0 -22 2870.04 71.1950   1
   0   0  22 2888.97 72.4020   1
  -1   0 -22 227.506 8.44958   1
   1   0  22 228.233 9.39098   1
  -2   0 -22 -0.9972 1.16439   1
   2   0  22 -1.6199 1.38222   1
  -3   0 -22 167.743 6.76844   1
   3   0  22 156.673 7.53577   1
  -4   0 -22 508.052 15.4583   1
   4   0  22 519.907 16.6247   1
  -5   0 -22 33.9638 4.52593   3
  -5   0 -22 45.3960 3.43574   1
   5   0  22 39.8138 4.21293   1
  -6   0 -22 0.14334 1.68680   3
   6   0  22 1.20611 1.61408   1
  -6   0 -22 4.65495 1.55988   1
   7   0  22 41.0057 4.56888   1
  -7   0 -22 43.0370 4.16604   1
   8   0  22 69.2703 5.32438   1
  -8   0 -22 67.1708 4.66323   1
  -9   0 -22 1.77471 1.59328   1
   9   0  22 -0.2893 1.89384   1
  10   0  22 40.3536 4.78669   1
 -10   0 -22 41.4752 4.37393   1
 -11   0 -22 17.7829 3.16431   1
  11   0  22 22.7448 4.00991   1
  12   0  22 43.3008 5.29786   1
 -12   0 -22 41.4035 4.67345   1
  13   0  22 82.2367 6.50325   1
 -13   0 -22 73.4249 5.78907   1
  14   0  22 6.06124 2.95093   1
 -14   0 -22 1.15150 1.93704   1
 -15   0 -22 13.5069 3.49723   1
  15   0  22 7.44546 3.13012   1
  15  -1 -22 -2.4153 2.15939   1
  15  -1 -22 0.26767 2.61776   1
  15   1 -22 2.11146 1.26987   1
  14  -1 -22 1.06239 2.29757   1
  14  -1 -22 0.47456 2.30002   1
  14   1 -22 2.94235 1.31802   1
  13  -1 -22 3.61022 2.47293   1
  13  -1 -22 3.13360 2.61853   1
  13   1 -22 5.55393 1.60451   1
 -13   1  22 2.33882 2.66328   1
  12  -1 -22 10.5867 3.12214   1
  12  -1 -22 11.3639 3.11438   1
 -12   1  22 6.27990 2.84592   1
  12   1 -22 10.9316 1.96566   1
  11  -1 -22 17.6032 3.48127   1
  11  -1 -22 21.6551 3.77982   1
  11   1 -22 28.6261 2.79476   1
 -11   1  22 23.1933 4.09893   1
  10  -1 -22 28.9485 4.13794   1
 -10   1  22 31.9546 4.57170   1
  10   1 -22 29.3069 2.85123   1
   9  -1 -22 60.9931 5.02740   1
   9   1 -22 70.0534 3.74086   1
  -9   1  22 67.6786 5.47429   1
   8  -1 -22 14.9076 3.10447   1
   8   1 -22 15.1784 2.08175   1
  -8   1  22 15.3732 3.11885   1
   7  -1 -22 24.9602 3.48572   1
   7   1 -22 28.3309 2.72991   1
  -7   1  22 25.8650 3.74391   1
   6  -1 -22 18.4064 2.92278   1
   6   1 -22 19.2398 2.23430   1
  -6   1  22 22.3937 3.44184   1
   5  -1 -22 105.329 5.86919   1
   5   1 -22 117.326 4.82643   1
  -5   1  22 108.988 6.24854   1
   4  -1 -22 6.86034 2.00258   1
   4   1 -22 10.1722 1.59999   1
  -4   1  22 6.27885 1.96685   1
   3  -1 -22 17.9929 2.76905   1
   3   1 -22 18.5542 2.12772   1
  -3   1  22 18.8053 2.92648   1
   2  -1 -22 221.387 8.70905   1
   2   1 -22 229.608 7.61350   1
  -2   1  22 222.625 9.05694   1
  -2   1  22 225.083 8.35015   2
   1  -1 -22 86.0112 4.84226   1
   1   1 -22 68.7591 3.63993   1
  -1   1  22 64.7711 4.62076   1
  -1   1  22 70.1628 4.03223   2
   0  -1 -22 325.557 10.9518   1
   0   1 -22 294.367 9.77731   1
   0   1  22 317.177 10.4854   2
   0   1  22 325.624 11.4685   1
  -1  -1 -22 72.7830 4.51893   1
  -1   1 -22 70.7497 3.81120   1
   1   1  22 80.2549 4.94818   1
  -2  -1 -22 226.628 8.57422   1
  -2   1 -22 220.817 7.84935   1
   2   1  22 224.203 9.03317   1
  -3  -1 -22 24.3809 3.03681   1
   3   1  22 25.0416 3.25983   1
  -3   1 -22 15.3389 2.10681   1
  -4  -1 -22 9.33999 1.97411   1
  -4   1 -22 6.27565 2.23926   3
  -4   1 -22 7.73287 1.64565   1
   4   1  22 6.70530 2.05067   1
  -5  -1 -22 107.406 5.53074   1
   5   1  22 106.370 5.89640   1
  -5   1 -22 104.285 5.09725   1
  -5   1 -22 103.338 6.81387   3
  -6  -1 -22 26.4132 3.18804   1
   6   1  22 20.1468 3.12109   1
  -6   1 -22 20.5807 3.60081   3
  -6   1 -22 20.6454 2.75796   1
  -7   1 -22 25.2505 3.09471   1
   7   1  22 23.9155 3.48782   1
  -7   1 -22 26.4184 4.25916   3
   8   1  22 14.3420 2.89472   1
  -8   1 -22 15.5431 3.61287   3
  -8   1 -22 13.5392 2.55191   1
  -9   1 -22 67.6418 7.13998   3
  -9   1 -22 63.4997 4.56233   1
   9   1  22 63.0401 5.01141   1
 -10   1 -22 26.2320 3.50521   1
 -10   1 -22 22.8597 4.53552   3
  10   1  22 28.5920 3.92525   1
  11   1  22 18.1391 3.24234   1
 -11   1 -22 30.3205 3.81318   1
 -12   1 -22 9.97734 2.90538   1
  12   1  22 10.0596 2.82329   1
  13   1  22 2.36637 2.29962   1
 -13   1 -22 1.56710 1.88115   1
  14   1  22 6.42165 2.68453   1
 -14   1 -22 4.30663 2.27545   1
 -15   1 -22 0.16326 2.05424   1
  15   1  22 3.99418 2.44321   1
 -13   2  22 1.84453 2.56478   1
 -12   2  22 3.27776 2.57548   1
 -11   2  22 20.9509 3.89750   1
 -10   2  22 37.1700 4.89587   1
  -9   2  22 45.4830 5.13318   1
  -8   2  22 1.86850 2.01582   1
  -7   2  22 45.1326 5.09623   2
  -7   2  22 51.4912 5.25875   1
  -6   2  22 81.3780 5.41243   1
  -6   2  22 80.5715 5.72627   2
  -5   2  22 29.1407 3.94285   2
  -5   2  22 30.7634 3.73135   1
  -4   2  22 8.43846 2.30166   2
  -4   2  22 12.2867 2.50357   1
  -3   2  22 8.78445 2.37685   2
  -3   2  22 7.78040 1.97286   1
  -2   2  22 34.5406 3.97976   2
  -2   2  22 35.3211 3.86180   1
  -1   2  22 46.5681 4.03601   2
  -1   2  22 47.8235 3.85605   1
   0   2  22 30.5515 3.56366   2
   0   2  22 35.4421 3.67905   1
  -1   2 -22 37.3296 4.30759   3
   1   2  22 45.4127 3.60547   1
   1   2  22 44.1051 3.79084   2
  -1   2 -22 41.2836 1.62420   1
  -2   2 -22 30.8634 4.09530   3
  -2   2 -22 30.5762 1.77336   1
   2   2  22 31.7111 3.39683   1
   2   2  22 30.1206 3.55440   2
   3   2  22 6.91223 1.84621   1
  -3   2 -22 9.22786 2.49968   3
  -3   2 -22 8.97413 1.29597   1
   4   2  22 7.74122 1.85109   1
  -4   2 -22 8.00269 2.44888   3
  -4   2 -22 9.95032 1.44755   1
  -5   2 -22 34.3086 4.66131   3
  -5   2 -22 30.4087 2.42476   1
   5   2  22 29.2909 3.26640   1
  -6   2 -22 79.7828 6.04225   3
  -6   2 -22 77.7339 4.02497   1
   6   2  22 75.4361 4.65230   1
  -7   2 -22 52.8444 5.96743   3
   7   2  22 46.9683 3.77196   1
  -7   2 -22 44.3980 3.24547   1
  -8   2 -22 2.30049 2.30920   3
  -8   2 -22 2.62376 1.43367   1
   8   2  22 -0.9682 1.24896   1
  -9   2 -22 39.0422 5.72407   3
  -9   2 -22 46.1636 3.70536   1
   9   2  22 43.9214 4.26277   1
 -10   2 -22 29.7233 3.45236   1
  10   2  22 29.7682 3.54665   1
 -10   2 -22 29.3652 5.31746   3
 -11   2 -22 18.3320 4.58328   3
 -11   2 -22 20.1494 3.07310   1
  11   2  22 16.4299 2.82233   1
  12   2  22 1.02143 1.70223   1
 -12   2 -22 4.28669 3.02821   3
 -12   2 -22 2.90585 1.80153   1
 -13   2 -22 5.14253 3.88835   3
 -13   2 -22 3.78411 2.39521   1
  13   2  22 3.09552 1.86339   1
 -11   3  22 5.20720 2.35013   1
 -10   3  22 -1.2583 1.73912   1
 -10   3  22 0.44058 2.99835   2
  -9   3  22 2.25852 1.93822   1
  -9   3  22 2.10810 2.82452   2
  -8   3  22 -0.7672 2.33219   2
  -8   3  22 -0.5013 1.51281   1
  -7   3  22 11.5890 2.56956   1
  -7   3  22 20.8971 4.17526   2
  -6   3  22 3.15949 2.74094   2
  -6   3  22 1.29292 1.55789   1
  -5   3  22 23.9908 3.19315   1
  -5   3  22 23.8161 4.34622   2
  -4   3  22 14.2431 2.35800   1
  -4   3  22 11.5134 3.30915   2
  -3   3  22 20.1790 2.72281   1
   3   3 -22 22.6672 3.16448   3
  -3   3  22 20.1053 3.86222   2
   2   3 -22 144.780 7.07612   3
  -2   3  22 151.531 6.29069   1
  -2   3  22 155.183 8.52232   2
  -1   3  22 35.5642 2.99555   1
   1   3 -22 39.1750 4.09514   3
  -1   3  22 49.9156 5.38211   2
   0   3  22 0.77778 1.09317   1
   0   3  22 -0.3650 1.81795   2
   0   3 -22 -0.1428 1.40327   3
  -1   3 -22 41.0824 4.43324   3
   1   3  22 47.9941 5.44294   2
   1   3  22 36.1964 2.67833   1
   2   3  22 145.104 5.27699   1
  -2   3 -22 145.140 7.51401   3
   2   3  22 139.809 7.79227   2
   3   3  22 32.3248 4.34159   2
  -3   3 -22 22.3383 3.51708   3
   3   3  22 21.3343 1.93559   1
   4   3  22 11.3745 3.04997   2
   4   3  22 7.90132 1.06593   1
  -4   3 -22 14.0714 2.89642   3
  -5   3 -22 24.0490 3.97574   3
  -6   3 -22 8.89945 2.92192   3
  -7   3 -22 13.9382 3.28620   3
  -8   3 -22 0.88463 2.12851   3
  -9   3 -22 2.73422 2.62349   3
 -10   3 -22 0.50121 2.39707   3
 -11   3 -22 7.82092 3.46333   3
  -7   4  22 15.3505 4.55628   2
  -6   4  22 18.5323 4.79703   2
  -5   4  22 -3.1595 2.50105   2
  -4   4  22 46.7213 6.48096   2
  -3   4  22 -0.4938 2.65760   2
  -2   4  22 4.19410 2.88839   2
  -1   4  22 -1.5764 2.11815   2
   0   4 -22 8.35341 1.22625   3
   0   4  22 7.62346 3.22398   2
  -1   4 -22 4.82940 1.40157   3
   1   4  22 2.26103 2.52283   2
  -2   4 -22 5.53199 1.63545   3
   2   4  22 6.13096 3.08617   2
  -3   4 -22 1.97440 1.42077   3
   3   4  22 2.06087 2.25634   2
   4   4  22 35.9630 5.27831   2
  -4   4 -22 34.4811 3.92147   3
  -5   4 -22 3.22050 1.77854   3
  -6   4 -22 23.3957 3.73418   3
  -7   4 -22 9.57462 2.93042   3
  15   0 -23 5.72992 2.54782   1
  14   0 -23 9.90061 2.78255   1
  13   0 -23 22.1529 3.57187   1
  12   0 -23 1.79169 2.06735   1
  11   0 -23 5.03368 2.03415   1
  10   0 -23 6.94115 2.19110   1
   9   0 -23 63.4432 4.55254   1
   8   0 -23 -0.8041 1.39240   1
   7   0 -23 57.5153 4.12373   1
   6   0 -23 410.723 13.3466   1
  -5   0  23 166.939 8.75587   1
   5   0 -23 166.759 7.08847   1
   4   0 -23 114.693 5.53738   1
  -4   0  23 110.237 6.38056   1
  -3   0  23 16.4815 2.92080   1
   3   0 -23 24.9189 2.94397   1
   2   0 -23 5.26795 1.60855   1
  -2   0  23 6.74622 2.07544   1
  -1   0  23 23.5157 3.30204   1
   1   0 -23 26.1043 2.92064   1
  -1   0 -23 26.3646 3.00884   1
   1   0  23 20.3553 3.10901   1
   2   0  23 13.1309 2.62251   1
  -2   0 -23 6.17074 1.76436   1
   3   0  23 16.9054 2.79435   1
  -3   0 -23 21.4993 2.72856   1
   4   0  23 116.081 6.41305   1
  -4   0 -23 110.747 5.51802   1
   5   0  23 164.669 7.86739   1
  -5   0 -23 160.831 8.92728   3
  -5   0 -23 163.003 7.00113   1
   6   0  23 400.453 14.2520   1
  -6   0 -23 400.646 13.2392   1
  -7   0 -23 63.7422 4.38292   1
   7   0  23 55.0776 5.49250   1
  -8   0 -23 2.42989 1.62075   1
   8   0  23 -0.8010 1.70307   1
  -9   0 -23 52.8506 4.32232   1
   9   0  23 52.1187 5.34662   1
  10   0  23 7.27962 2.47395   1
 -10   0 -23 7.64129 2.12624   1
 -11   0 -23 2.61200 1.89912   1
  11   0  23 2.91519 2.24858   1
 -12   0 -23 6.34820 2.55179   1
  12   0  23 4.81559 2.78085   1
  13   0  23 11.4456 3.40598   1
 -13   0 -23 18.1983 3.43688   1
 -14   0 -23 11.3257 3.32389   1
  14   0  23 12.6805 3.73419   1
 -15   0 -23 3.36701 2.59538   1
  15   0  23 3.04739 3.02352   1
  14  -1 -23 10.9932 3.36520   1
  14   1 -23 9.30741 1.76046   1
  13  -1 -23 0.84953 2.46536   1
  13   1 -23 1.78776 1.30840   1
  12  -1 -23 13.9888 3.54964   1
  12   1 -23 8.01651 1.76793   1
 -12   1  23 11.9899 3.53668   1
  11  -1 -23 19.9986 3.74166   1
 -11   1  23 21.1759 4.03448   1
  11   1 -23 16.7314 2.23450   1
  10  -1 -23 8.56819 2.56373   1
 -10   1  23 3.54523 2.43907   1
  10   1 -23 6.95755 1.69185   1
   9  -1 -23 31.4860 4.22828   1
   9   1 -23 29.4536 2.87539   1
  -9   1  23 30.2550 4.39594   1
   8  -1 -23 1.65316 1.94565   1
   8   1 -23 2.89962 1.27122   1
  -8   1  23 3.34960 2.23310   1
   7  -1 -23 82.8537 5.51978   1
   7   1 -23 81.8948 4.09337   1
  -7   1  23 77.2057 5.60960   1
   6  -1 -23 85.7526 5.39169   1
  -6   1  23 74.1159 5.59238   1
   6   1 -23 85.7380 4.13442   1
   5  -1 -23 2.11236 1.65073   1
   5   1 -23 -0.4129 0.94879   1
  -5   1  23 -2.0246 1.27483   1
   4  -1 -23 14.3607 2.70504   1
   4   1 -23 13.8686 1.99035   1
  -4   1  23 8.04346 2.21692   1
   3  -1 -23 88.1408 5.21971   1
   3   1 -23 88.7298 4.21266   1
  -3   1  23 91.3049 5.55439   1
   2  -1 -23 12.4072 2.39989   1
  -2   1  23 15.3326 2.78103   1
   2   1 -23 15.1427 1.92319   1
   1  -1 -23 20.4787 3.01788   1
  -1   1  23 22.5366 3.28638   1
   1   1 -23 18.4617 2.23422   1
   0  -1 -23 106.295 5.46880   1
   0   1 -23 96.6890 4.55712   1
   0   1  23 97.7487 4.81045   2
   0   1  23 108.445 5.95076   1
  -1  -1 -23 24.3311 3.09822   1
   1   1  23 22.9915 3.33143   1
  -1   1 -23 18.2372 2.30492   1
  -2  -1 -23 14.0674 2.42878   1
  -2   1 -23 10.5695 1.83943   1
   2   1  23 11.3336 2.45267   1
  -3  -1 -23 86.1074 4.96234   1
   3   1  23 88.5018 5.39110   1
  -3   1 -23 85.6266 4.42038   1
  -4  -1 -23 11.0676 2.32317   1
  -4   1 -23 8.21022 2.55661   3
   4   1  23 6.91527 2.08590   1
  -4   1 -23 13.9096 2.18674   1
  -5  -1 -23 -0.5705 1.33121   1
   5   1  23 1.26132 1.59411   1
  -5   1 -23 0.56781 1.04609   1
  -5   1 -23 1.89485 1.75887   3
  -6  -1 -23 87.1988 5.02780   1
  -6   1 -23 72.6868 6.07837   3
   6   1  23 70.6414 5.13950   1
  -6   1 -23 81.0631 4.66515   1
   7   1  23 80.3148 5.49140   1
  -7   1 -23 80.0797 4.80219   1
  -7   1 -23 77.9199 6.29218   3
  -8   1 -23 0.76759 1.42433   1
  -8   1 -23 5.57298 2.79985   3
   8   1  23 4.23143 2.02447   1
  -9   1 -23 25.2874 3.45589   1
   9   1  23 33.6745 4.33272   1
  -9   1 -23 36.7709 5.41021   3
 -10   1 -23 4.92126 2.06687   1
  10   1  23 9.15306 2.59199   1
 -10   1 -23 8.07558 3.63539   3
  11   1  23 20.4457 3.58313   1
 -11   1 -23 15.9242 3.04115   1
  12   1  23 7.29593 2.65664   1
 -12   1 -23 12.5598 2.97591   1
 -13   1 -23 1.74528 2.12608   1
  13   1  23 4.46713 2.43257   1
 -14   1 -23 6.16852 2.55161   1
  14   1  23 7.33002 2.87330   1
 -13   2  23 7.04664 3.19920   1
 -12   2  23 22.8009 4.29564   1
 -11   2  23 4.36585 2.74468   1
 -10   2  23 13.7056 3.24707   1
  -9   2  23 11.4606 2.98773   1
  -8   2  23 -2.0894 1.69462   1
  -7   2  23 45.4416 4.95903   1
  -6   2  23 72.2076 5.38770   1
  -5   2  23 38.8823 4.42865   1
  -5   2  23 29.1694 4.05761   2
  -4   2  23 51.8152 4.88299   1
  -4   2  23 49.4182 4.38174   2
  -3   2  23 14.8654 2.89559   2
  -3   2  23 13.3824 2.67392   1
  -2   2  23 3.32671 1.74129   1
  -2   2  23 2.00142 1.78053   2
  -1   2  23 24.0864 3.36050   2
  -1   2  23 23.4318 3.24685   1
   0   2  23 25.8537 3.45722   2
   0   2  23 24.5237 3.26807   1
  -1   2 -23 15.9189 3.14431   3
   1   2  23 24.5531 3.20741   1
   1   2  23 19.9384 2.96506   2
  -1   2 -23 21.3156 1.27999   1
  -2   2 -23 2.05545 1.72259   3
  -2   2 -23 4.89245 0.96335   1
   2   2  23 0.52379 1.34308   1
   2   2  23 5.97029 1.99842   2
   3   2  23 11.8887 2.38942   1
  -3   2 -23 13.1258 2.85825   3
  -3   2 -23 17.8473 1.81985   1
   4   2  23 49.7528 3.91413   1
  -4   2 -23 44.4215 5.14755   3
  -4   2 -23 58.0907 3.05634   1
   5   2  23 33.3551 3.63232   1
  -5   2 -23 32.0023 2.53830   1
  -5   2 -23 32.9820 4.61214   3
  -6   2 -23 62.4477 5.77004   3
  -6   2 -23 77.5689 4.06279   1
   6   2  23 75.3194 4.81107   1
  -7   2 -23 41.0378 3.18629   1
  -7   2 -23 48.3406 5.79380   3
   7   2  23 51.8554 4.02462   1
   8   2  23 4.41353 1.86750   1
  -8   2 -23 3.41058 2.47920   3
  -8   2 -23 4.64375 1.58280   1
  -9   2 -23 9.04164 2.15573   1
   9   2  23 12.3796 2.55929   1
  -9   2 -23 17.2070 3.91910   3
 -10   2 -23 6.49710 3.46825   3
  10   2  23 13.6882 2.65788   1
 -10   2 -23 13.6335 2.54491   1
 -11   2 -23 4.93700 3.03672   3
  11   2  23 5.19297 2.01064   1
 -11   2 -23 4.89556 2.04531   1
 -12   2 -23 16.7957 3.10237   1
  12   2  23 24.2194 3.39180   1
 -12   2 -23 24.4509 5.23638   3
 -13   2 -23 7.46325 2.64423   1
  13   2  23 5.32117 2.09550   1
 -13   2 -23 10.3370 4.26882   3
 -11   3  23 21.5912 3.81423   1
 -10   3  23 9.78317 2.73949   1
  -9   3  23 16.1446 3.18377   1
  -8   3  23 0.00455 2.47970   2
  -8   3  23 0.66300 1.68068   1
  -7   3  23 16.4696 4.14425   2
  -7   3  23 15.0755 2.86586   1
  -6   3  23 6.38079 2.24935   1
  -6   3  23 8.49990 3.06449   2
  -5   3  23 1.13632 2.45205   2
  -5   3  23 0.96822 1.55060   1
  -4   3  23 4.73580 1.78083   1
  -4   3  23 6.28470 2.77472   2
  -3   3  23 8.89389 3.14980   2
   3   3 -23 10.4223 2.48370   3
  -3   3  23 13.3726 2.34679   1
  -2   3  23 73.5692 4.35315   1
  -2   3  23 79.4671 6.30781   2
   2   3 -23 75.2213 5.08613   3
  -1   3  23 -0.5947 2.13225   2
  -1   3  23 0.87401 1.29698   1
   1   3 -23 1.66948 1.54447   3
   0   3 -23 154.679 7.74035   3
   0   3  23 163.404 8.76423   2
   0   3  23 148.543 6.18623   1
   1   3  23 0.47613 2.14245   2
  -1   3 -23 0.91342 1.58166   3
   1   3  23 -1.0032 1.04651   1
   2   3  23 79.1528 5.90136   2
  -2   3 -23 75.3401 5.45511   3
   2   3  23 73.1878 3.75333   1
   3   3  23 10.0492 1.59244   1
  -3   3 -23 9.67858 2.61040   3
   3   3  23 11.9266 3.04697   2
  -4   3 -23 10.1508 2.94783   3
   4   3  23 6.77965 1.24894   1
   5   3  23 2.11401 0.76407   1
  -5   3 -23 0.11464 1.79923   3
  -6   3 -23 7.47282 2.91211   3
  -7   3 -23 24.5979 4.18681   3
  -8   3 -23 -0.2551 2.26129   3
  -9   3 -23 13.1067 3.68696   3
 -10   3 -23 6.10817 3.51974   3
 -11   3 -23 5.94946 3.56043   3
  -6   4  23 6.03670 3.48937   2
  -5   4  23 4.73005 3.47415   2
  -4   4  23 4.28857 3.23943   2
  -3   4  23 17.4284 4.38583   2
  -2   4  23 -0.3850 2.63941   2
  -1   4  23 5.50190 3.09578   2
   0   4  23 4.76903 3.19460   2
   0   4 -23 1.94003 1.08318   3
   1   4  23 4.27278 2.99986   2
  -1   4 -23 5.66070 1.57670   3
   2   4  23 -1.2051 2.28812   2
  -2   4 -23 0.32684 1.31521   3
   3   4  23 6.38356 2.96650   2
  -3   4 -23 6.83097 2.07759   3
   4   4  23 5.76245 3.12092   2
  -4   4 -23 3.97086 1.96850   3
  -5   4 -23 6.68611 2.40520   3
  -6   4 -23 2.86560 2.06760   3
  14   0 -24 5.83699 2.37478   1
  13   0 -24 -1.7499 1.71234   1
  12   0 -24 1.63028 2.08123   1
  11   0 -24 140.927 7.19276   1
  10   0 -24 0.16487 1.54273   1
   9   0 -24 0.64744 1.57093   1
   8   0 -24 2.19543 1.72766   1
   7   0 -24 7.86341 2.10914   1
   6   0 -24 23.5563 2.98987   1
   5   0 -24 0.31173 1.24862   1
   4   0 -24 1.13777 1.33391   1
  -4   0  24 1.42973 1.91367   1
   3   0 -24 1.42499 1.32687   1
  -3   0  24 6.23751 2.09187   1
  -2   0  24 18.3076 3.06338   1
   2   0 -24 15.3686 2.33914   1
  -1   0  24 50.4374 4.24510   1
   1   0 -24 45.3897 3.42300   1
   0   0 -24 3.75547 1.39129   1
   0   0  24 2.35999 1.62787   1
  -1   0 -24 43.5322 3.36711   1
   1   0  24 47.1588 4.63761   1
   2   0  24 22.2974 3.34604   1
  -2   0 -24 19.4140 2.63085   1
  -3   0 -24 10.0712 2.00014   1
   3   0  24 2.91874 1.75819   1
  -4   0 -24 6.12795 1.73158   1
   4   0  24 4.07585 1.84708   1
  -5   0 -24 2.87508 1.40548   1
   5   0  24 2.27276 1.78060   1
  -5   0 -24 0.47527 1.99442   3
   6   0  24 23.6529 3.57560   1
  -6   0 -24 26.8540 3.31212   1
   7   0  24 3.48044 2.05831   1
  -7   0 -24 10.9530 2.36193   1
   8   0  24 0.85193 2.03379   1
  -8   0 -24 0.76455 1.55287   1
  -9   0 -24 0.66119 1.46824   1
   9   0  24 2.17199 2.05037   1
 -10   0 -24 3.99153 1.95066   1
  10   0  24 3.66225 2.26211   1
 -11   0 -24 123.622 6.99309   1
  11   0  24 113.867 7.57730   1
 -12   0 -24 0.19159 1.75507   1
  12   0  24 4.83268 2.72254   1
 -13   0 -24 2.03543 2.19024   1
  13   0  24 1.99921 2.39117   1
 -14   0 -24 2.39978 2.40239   1
  14   0  24 4.28725 2.97270   1
  14  -1 -24 -0.7726 2.39245   1
  14   1 -24 0.13694 1.18524   1
  13  -1 -24 3.00520 2.58474   1
  13   1 -24 3.30264 1.41543   1
  12  -1 -24 1.30621 2.26646   1
  12   1 -24 1.78022 1.33070   1
 -12   1  24 1.80952 2.67198   1
  11  -1 -24 112.452 7.26428   1
  11   1 -24 117.191 5.16402   1
 -11   1  24 117.906 7.72940   1
  10  -1 -24 0.65345 2.10389   1
 -10   1  24 1.75927 2.18772   1
  10   1 -24 1.82837 1.30452   1
   9  -1 -24 -0.6085 1.88095   1
  -9   1  24 1.14702 2.06018   1
   9   1 -24 -0.6037 1.08110   1
   8  -1 -24 86.2090 5.80969   1
  -8   1  24 73.1604 5.69127   1
   8   1 -24 80.8865 4.16169   1
   7  -1 -24 100.743 6.17786   1
   7   1 -24 109.366 4.83362   1
  -7   1  24 95.6558 6.43401   1
   6  -1 -24 36.2529 4.34190   1
   6   1 -24 29.5512 2.87783   1
  -6   1  24 36.1853 4.53269   1
   5  -1 -24 50.5825 4.66112   1
   5   1 -24 45.3119 3.08271   1
  -5   1  24 46.3893 4.97423   1
   4  -1 -24 52.7212 4.29292   1
  -4   1  24 50.0673 4.90992   1
   4   1 -24 55.0051 3.29998   1
   3  -1 -24 16.0543 2.82525   1
   3   1 -24 17.6902 2.23730   1
  -3   1  24 20.3090 3.10173   1
   2  -1 -24 92.0949 5.37506   1
   2   1 -24 87.2201 4.23712   1
  -2   1  24 87.2655 5.55402   1
   1  -1 -24 117.668 5.99883   1
   1   1 -24 111.373 4.98601   1
  -1   1  24 120.821 6.47018   1
   0  -1 -24 68.4006 4.58201   1
   0   1  24 67.3326 4.90906   1
   0   1 -24 68.8575 3.81468   1
  -1  -1 -24 119.560 6.01953   1
  -1   1 -24 120.613 5.34251   1
   1   1  24 116.899 6.47039   1
  -2  -1 -24 87.2167 5.04328   1
   2   1  24 81.5799 5.35890   1
  -2   1 -24 78.7681 4.30873   1
  -3  -1 -24 16.9576 2.59122   1
  -3   1 -24 17.2399 2.31088   1
   3   1  24 12.5000 2.66430   1
  -4  -1 -24 51.5620 4.04238   1
  -4   1 -24 49.9679 5.76146   3
  -4   1 -24 51.0805 3.55357   1
   4   1  24 48.3288 4.77502   1
  -5  -1 -24 50.7651 4.61520   1
  -5   1 -24 52.8655 6.01969   3
   5   1  24 42.5816 4.46722   1
  -5   1 -24 42.6705 3.40877   1
  -6  -1 -24 30.3957 3.61128   1
  -6   1 -24 31.8202 4.87695   3
   6   1  24 20.0856 3.29659   1
  -6   1 -24 34.5676 3.67209   1
  -7   1 -24 94.3937 7.22829   3
  -7   1 -24 96.5442 5.44446   1
   7   1  24 93.5473 6.05805   1
  -8   1 -24 72.4270 6.68976   3
  -8   1 -24 80.5888 5.01475   1
   8   1  24 78.0172 5.59945   1
  -9   1 -24 -0.2205 2.14927   3
   9   1  24 0.98733 1.81096   1
  -9   1 -24 1.76780 1.65741   1
 -10   1 -24 3.08016 1.89766   1
  10   1  24 3.38556 2.18491   1
  11   1  24 103.749 6.84352   1
 -11   1 -24 110.957 6.61496   1
 -12   1 -24 0.74665 1.78517   1
  12   1  24 0.62605 2.00855   1
 -13   1 -24 5.09567 2.45014   1
  13   1  24 -0.6899 2.25073   1
 -14   1 -24 2.98382 2.44038   1
  14   1  24 -0.1673 2.06702   1
 -13   2  24 24.8614 4.62446   1
 -12   2  24 2.06039 2.66536   1
 -11   2  24 8.82931 3.07704   1
 -10   2  24 12.9920 3.34593   1
  -9   2  24 8.95791 2.91514   1
  -8   2  24 26.6947 4.14853   1
  -7   2  24 16.0360 3.25520   1
  -6   2  24 1.00883 1.71495   1
  -5   2  24 52.1776 5.04366   1
  -4   2  24 23.1264 3.40539   1
  -3   2  24 3.46995 1.91323   1
  -3   2  24 2.74982 1.89011   2
  -2   2  24 1.01722 1.37453   1
  -2   2  24 -0.6600 1.55658   2
  -1   2  24 136.254 6.99762   2
  -1   2  24 138.000 6.95035   1
   0   2  24 3.27124 1.73998   1
   0   2  24 3.27820 1.80593   2
  -1   2 -24 125.427 7.38532   3
  -1   2 -24 127.582 4.10440   1
   1   2  24 139.572 6.79496   2
   1   2  24 143.456 6.76381   1
  -2   2 -24 -1.4317 0.65193   1
   2   2  24 -1.8892 1.19935   1
  -2   2 -24 1.28546 1.83665   3
   2   2  24 1.38512 1.62593   2
   3   2  24 3.28884 1.68558   1
  -3   2 -24 3.11700 2.04248   3
  -3   2 -24 6.37163 1.25094   1
  -4   2 -24 26.6082 2.22409   1
  -4   2 -24 18.9470 3.60055   3
   4   2  24 21.0658 3.02201   1
  -5   2 -24 54.9951 6.13371   3
  -5   2 -24 56.9510 3.35294   1
   5   2  24 56.5902 4.28878   1
  -6   2 -24 1.29774 2.11268   3
  -6   2 -24 0.80034 1.13888   1
   6   2  24 1.94148 1.59726   1
  -7   2 -24 13.8281 2.21755   1
  -7   2 -24 14.6556 3.59174   3
   7   2  24 14.6123 2.66991   1
  -8   2 -24 7.68012 3.11696   3
   8   2  24 12.0221 2.60404   1
  -8   2 -24 19.7159 2.64914   1
   9   2  24 6.48883 2.15201   1
  -9   2 -24 14.1916 3.61806   3
  -9   2 -24 6.78082 2.03721   1
  10   2  24 16.8407 2.97691   1
 -10   2 -24 15.4081 2.71733   1
 -10   2 -24 9.55039 3.39777   3
 -11   2 -24 13.3437 4.19201   3
 -11   2 -24 6.70620 2.16889   1
  11   2  24 13.9305 2.78237   1
  12   2  24 3.96792 2.03354   1
 -12   2 -24 2.92389 3.20989   3
 -12   2 -24 2.12904 1.87024   1
 -13   2 -24 19.2269 3.54696   1
  13   2  24 19.5489 3.12498   1
 -10   3  24 14.5084 3.21486   1
  -9   3  24 0.47950 1.82189   1
  -8   3  24 1.88226 1.90003   1
  -7   3  24 4.33055 2.99603   2
  -7   3  24 4.70807 2.13595   1
  -6   3  24 9.17779 2.45469   1
  -6   3  24 12.0475 3.52486   2
  -5   3  24 8.57454 2.28581   1
  -5   3  24 11.5934 3.56244   2
  -4   3  24 25.9232 3.34670   1
  -4   3  24 33.9323 5.05928   2
  -3   3  24 3.24907 2.36905   2
   3   3 -24 -0.7876 1.46811   3
  -3   3  24 3.53809 1.57581   1
  -2   3  24 0.31905 2.11188   2
  -2   3  24 3.05065 1.46394   1
   2   3 -24 3.13537 1.79509   3
   1   3 -24 29.6940 3.94694   3
  -1   3  24 28.3886 4.39723   2
  -1   3  24 34.9050 3.36520   1
   0   3  24 16.3581 2.44109   1
   0   3 -24 19.6372 3.27445   3
   0   3  24 21.7547 3.87446   2
   1   3  24 28.8251 4.27069   2
   1   3  24 28.1847 2.89335   1
  -1   3 -24 32.3978 4.25470   3
   2   3  24 1.51632 2.04212   2
   2   3  24 0.18881 1.19410   1
  -2   3 -24 2.07721 1.62744   3
   3   3  24 2.19445 1.19829   1
   3   3  24 -0.5215 1.74777   2
  -3   3 -24 1.72090 1.84753   3
  -4   3 -24 28.6452 4.33359   3
   4   3  24 33.0957 2.35941   1
  -5   3 -24 15.7152 3.43188   3
   5   3  24 8.58402 1.30538   1
  -6   3 -24 11.2592 3.19890   3
  -7   3 -24 5.05437 2.74944   3
  -8   3 -24 0.81305 2.17852   3
  -9   3 -24 -1.2360 2.21084   3
 -10   3 -24 21.5924 4.71518   3
  -5   4  24 4.18568 3.37178   2
  -4   4  24 3.32089 3.29947   2
  -3   4  24 2.31988 2.56404   2
  -2   4  24 1.28849 3.02540   2
   1   4 -24 4.29837 1.12266   3
  -1   4  24 3.41936 2.79444   2
   0   4 -24 17.5051 2.15679   3
   0   4  24 10.9089 3.73404   2
  -1   4 -24 3.77134 1.58439   3
   1   4  24 3.27093 2.71129   2
  -2   4 -24 3.23883 1.61973   3
   2   4  24 4.84546 2.81939   2
  -3   4 -24 3.62790 1.84599   3
   3   4  24 3.84529 2.61010   2
  -4   4 -24 1.15680 1.77289   3
  -5   4 -24 1.12104 1.90596   3
  14   0 -25 11.4534 2.85036   1
  13   0 -25 9.31618 2.79227   1
  12   0 -25 8.98634 2.68207   1
  11   0 -25 4.27804 2.22721   1
  10   0 -25 24.5011 3.47298   1
   9   0 -25 -1.2092 1.40473   1
   8   0 -25 2.54593 1.62837   1
   7   0 -25 213.749 8.72319   1
   6   0 -25 16.4360 2.65817   1
   5   0 -25 9.47910 2.21446   1
   4   0 -25 11.8395 2.37953   1
  -3   0  25 80.8455 5.48955   1
   3   0 -25 78.9090 4.59883   1
  -2   0  25 14.1644 2.93969   1
   2   0 -25 15.5028 2.47032   1
   1   0 -25 169.643 7.03392   1
  -1   0  25 161.580 7.86895   1
   0   0  25 -0.7303 1.46297   1
   0   0 -25 0.91712 1.25947   1
  -1   0 -25 164.776 6.94288   1
   1   0  25 165.215 8.01840   1
   2   0  25 15.8036 3.01377   1
  -2   0 -25 16.9846 2.60565   1
  -3   0 -25 86.4729 4.82025   1
   3   0  25 79.5321 5.53119   1
   4   0  25 9.42786 2.40106   1
  -4   0 -25 4.21398 1.64267   1
  -5   0 -25 16.3024 2.69752   1
   5   0  25 9.07285 2.49167   1
  -6   0 -25 16.1959 2.69333   1
   6   0  25 23.7395 3.77201   1
  -7   0 -25 207.519 8.62487   1
   7   0  25 190.783 9.34683   1
   8   0  25 0.85588 1.81459   1
  -8   0 -25 1.41470 1.46444   1
   9   0  25 -1.6147 1.64556   1
  -9   0 -25 -1.8099 1.24011   1
  10   0  25 19.3886 3.82804   1
 -10   0 -25 23.1356 3.60952   1
  11   0  25 9.12697 2.92931   1
 -11   0 -25 6.81932 2.42273   1
  12   0  25 15.5020 3.89077   1
 -12   0 -25 12.1114 2.85420   1
 -13   0 -25 12.3059 3.18199   1
  13   0  25 10.9572 3.54002   1
  14   0  25 4.79476 3.20034   1
 -14   0 -25 9.04756 3.09753   1
  13  -1 -25 18.4164 4.04087   1
  13   1 -25 18.0053 2.27611   1
  12  -1 -25 24.8439 4.40737   1
  12   1 -25 28.0273 2.73444   1
 -12   1  25 20.1124 4.65853   1
  11  -1 -25 14.6318 3.45559   1
  11   1 -25 12.6588 2.00795   1
 -11   1  25 11.3781 3.48672   1
  10  -1 -25 61.3984 5.98262   1
 -10   1  25 56.9022 6.18036   1
  10   1 -25 58.6578 3.63184   1
   9  -1 -25 15.2165 3.16727   1
  -9   1  25 9.32771 3.02843   1
   9   1 -25 10.1918 1.89551   1
   8  -1 -25 -1.0406 1.67879   1
   8   1 -25 0.14102 1.06736   1
  -8   1  25 0.15201 2.01151   1
   7  -1 -25 42.0673 4.62051   1
   7   1 -25 45.2573 3.17167   1
  -7   1  25 42.9912 5.18955   1
   6  -1 -25 134.877 7.11370   1
  -6   1  25 132.873 7.55394   1
   6   1 -25 132.463 5.65545   1
   5  -1 -25 47.6217 4.63383   1
   5   1 -25 45.9440 3.18143   1
  -5   1  25 54.9026 5.36190   1
   4  -1 -25 86.6932 5.48727   1
   4   1 -25 103.798 4.68475   1
  -4   1  25 91.9099 6.05899   1
   3  -1 -25 26.6375 3.60950   1
   3   1 -25 25.4287 2.66145   1
  -3   1  25 23.4758 3.54889   1
   2  -1 -25 37.4853 4.00356   1
   2   1 -25 31.7979 2.62594   1
  -2   1  25 32.9585 3.97239   1
   1  -1 -25 25.9334 3.35553   1
   1   1 -25 29.1060 2.86387   1
  -1   1  25 23.6810 3.50926   1
   0  -1 -25 19.0859 3.02400   1
   0   1  25 18.7355 3.25445   1
   0   1 -25 18.1166 2.34505   1
  -1  -1 -25 28.0105 3.36293   1
   1   1  25 27.0791 3.84577   1
  -1   1 -25 25.5198 2.79862   1
  -2  -1 -25 37.4656 3.91682   1
  -2   1 -25 27.3592 2.90269   1
   2   1  25 31.4714 4.00731   1
  -3  -1 -25 19.6073 2.88536   1
   3   1  25 27.4110 3.75994   1
  -3   1 -25 23.8166 2.83675   1
  -4  -1 -25 96.4882 5.43973   1
   4   1  25 87.8765 5.66163   1
  -4   1 -25 85.7187 6.57488   3
  -4   1 -25 77.9857 4.60788   1
  -5  -1 -25 38.7298 4.05034   1
   5   1  25 44.9892 4.82931   1
  -5   1 -25 46.9488 5.75714   3
  -5   1 -25 49.0741 3.69176   1
  -6  -1 -25 125.259 6.79148   1
  -6   1 -25 107.351 5.74357   1
  -6   1 -25 114.074 7.76403   3
   6   1  25 112.030 6.63856   1
  -7   1 -25 35.2890 3.98222   1
   7   1  25 38.6371 4.54359   1
  -7   1 -25 37.5947 5.76368   3
   8   1  25 0.03861 1.80900   1
  -8   1 -25 -1.1290 2.07239   3
  -8   1 -25 -1.4584 1.13264   1
  -9   1 -25 14.2480 2.73158   1
  -9   1 -25 5.56391 2.93553   3
   9   1  25 11.9451 2.87208   1
 -10   1 -25 50.5787 5.08662   1
  10   1  25 64.7747 5.42622   1
  11   1  25 11.7564 3.29456   1
 -11   1 -25 15.7309 3.17953   1
  12   1  25 20.5068 4.00135   1
 -12   1 -25 16.7200 3.27367   1
  13   1  25 11.4790 3.31110   1
 -13   1 -25 13.7872 3.27365   1
 -12   2  25 28.5752 4.91604   1
 -11   2  25 7.34862 3.05186   1
 -10   2  25 20.0658 3.84757   1
  -9   2  25 0.56796 2.12287   1
  -8   2  25 21.6153 3.73484   1
  -7   2  25 23.1996 3.80359   1
  -6   2  25 4.56697 2.27058   1
  -5   2  25 1.16404 1.73318   1
  -4   2  25 111.519 6.54790   1
  -3   2  25 1.15981 1.77139   1
  -2   2  25 34.0339 4.00894   1
  -2   2  25 33.6034 4.12419   2
  -1   2  25 0.30228 1.67495   1
  -1   2  25 0.90244 1.87744   2
   0   2  25 453.049 15.4674   1
   0   2  25 481.674 15.9116   2
  -1   2 -25 2.58946 0.85780   1
   1   2  25 3.75170 1.86849   1
  -1   2 -25 7.73598 2.57459   3
   1   2  25 5.75190 2.05415   2
  -2   2 -25 34.2802 4.77710   3
   2   2  25 45.1514 4.50436   1
  -2   2 -25 36.4724 2.23872   1
   3   2  25 1.00116 1.56542   1
  -3   2 -25 0.82445 1.80114   3
  -3   2 -25 2.63380 1.03734   1
   4   2  25 110.870 6.13697   1
  -4   2 -25 121.102 7.73489   3
  -4   2 -25 108.850 4.68674   1
  -5   2 -25 1.68816 2.13585   3
   5   2  25 -0.0029 1.41226   1
  -5   2 -25 0.31352 1.04914   1
  -6   2 -25 4.98290 1.55939   1
   6   2  25 7.61308 2.26580   1
  -6   2 -25 4.92238 2.64759   3
  -7   2 -25 36.2607 5.23564   3
   7   2  25 30.6231 3.81829   1
  -7   2 -25 32.0200 3.27103   1
  -8   2 -25 20.5656 2.75741   1
   8   2  25 19.5064 3.11059   1
  -8   2 -25 7.49071 3.21797   3
  -9   2 -25 5.84530 1.92618   1
   9   2  25 0.34926 1.73952   1
  -9   2 -25 2.43075 2.66099   3
 -10   2 -25 18.6781 4.56219   3
  10   2  25 18.6756 3.27953   1
 -10   2 -25 15.3197 2.91394   1
 -11   2 -25 9.63017 3.88916   3
  11   2  25 6.51158 2.40903   1
 -11   2 -25 5.41501 2.14881   1
  12   2  25 28.4015 3.73203   1
 -12   2 -25 27.9579 5.80323   3
 -12   2 -25 25.5006 3.58095   1
  -9   3  25 24.1823 3.98781   1
  -8   3  25 1.81192 2.00671   1
  -7   3  25 70.7331 5.33174   1
  -6   3  25 1.27490 1.72585   1
  -5   3  25 12.9276 3.39680   2
  -5   3  25 7.79003 2.24547   1
  -4   3  25 7.72143 2.15477   1
  -4   3  25 3.18873 2.64950   2
  -3   3  25 19.4919 2.89684   1
  -3   3  25 18.0723 3.75655   2
   3   3 -25 18.0354 3.23282   3
  -2   3  25 5.14220 1.75708   1
   2   3 -25 4.12652 2.02719   3
  -2   3  25 6.40505 2.86879   2
  -1   3  25 6.41679 2.79055   2
  -1   3  25 6.96414 1.84980   1
   1   3 -25 7.67603 2.31210   3
   0   3  25 0.75590 2.02935   2
   0   3 -25 -0.4318 1.60887   3
   0   3  25 1.30442 1.28690   1
  -1   3 -25 5.98069 2.32594   3
   1   3  25 3.86521 2.36430   2
   1   3  25 5.26669 1.64172   1
  -2   3 -25 9.12656 2.58747   3
   2   3  25 3.50760 1.43016   1
   2   3  25 5.55608 2.51757   2
   3   3  25 15.8334 3.55360   2
   3   3  25 17.2927 2.26321   1
  -3   3 -25 16.3736 3.47151   3
  -4   3 -25 8.18504 2.74650   3
   4   3  25 7.07213 1.50870   1
   5   3  25 16.7278 1.91514   1
  -5   3 -25 18.9413 3.69790   3
  -6   3 -25 -0.5263 1.83389   3
  -7   3 -25 73.5173 6.76067   3
  -8   3 -25 3.41776 2.70054   3
  -9   3 -25 24.8506 5.07444   3
 -10   3 -25 2.54951 3.10484   3
  -4   4  25 1.83314 3.14857   2
  -3   4  25 4.02341 3.37161   2
  -2   4  25 1.33407 2.82017   2
  -1   4  25 1.79868 2.93711   2
   1   4 -25 0.26725 1.03111   3
   0   4  25 17.1972 4.33224   2
   0   4 -25 11.6588 2.02701   3
   1   4  25 1.96262 2.73634   2
  -1   4 -25 -1.2998 1.22828   3
  -2   4 -25 6.94213 2.11239   3
   2   4  25 4.87784 2.92891   2
  -3   4 -25 3.83572 1.98467   3
   3   4  25 1.63944 2.79998   2
  -4   4 -25 1.55620 1.80608   3
  13   0 -26 9.11454 2.69241   1
  12   0 -26 14.3944 3.02828   1
  11   0 -26 5.86257 2.43650   1
  10   0 -26 25.8285 3.66231   1
   9   0 -26 63.2764 4.74277   1
   8   0 -26 8.41575 2.33346   1
   7   0 -26 7.07146 2.00660   1
   6   0 -26 6.61957 2.09066   1
   5   0 -26 100.639 5.55383   1
   4   0 -26 67.8631 4.42260   1
   3   0 -26 24.2632 3.16785   1
  -2   0  26 3.72362 2.22104   1
   2   0 -26 5.95770 1.85971   1
   1   0 -26 33.4527 3.44878   1
  -1   0  26 29.2515 3.82446   1
   0   0  26 56.2928 5.42578   1
   0   0 -26 53.8883 3.85692   1
  -1   0 -26 32.3974 3.37255   1
   1   0  26 26.2423 3.76581   1
   2   0  26 4.60972 2.23560   1
  -2   0 -26 7.04847 1.84973   1
   3   0  26 22.0056 3.60784   1
  -3   0 -26 18.9945 2.76701   1
  -4   0 -26 66.2353 4.42779   1
   4   0  26 72.6403 5.41225   1
   5   0  26 93.1921 6.32550   1
  -5   0 -26 103.288 5.60874   1
   6   0  26 5.76322 2.47340   1
  -6   0 -26 7.81178 2.28435   1
  -7   0 -26 5.86409 2.08591   1
   7   0  26 11.4642 2.93130   1
   8   0  26 10.6587 3.03275   1
  -8   0 -26 11.6455 2.61824   1
  -9   0 -26 56.8344 4.72881   1
   9   0  26 63.1292 6.29191   1
  10   0  26 13.5784 3.43570   1
 -10   0 -26 19.4513 3.34797   1
  11   0  26 9.08964 3.14156   1
 -11   0 -26 7.81947 2.60672   1
 -12   0 -26 13.1693 2.96241   1
  12   0  26 5.90820 2.91709   1
 -13   0 -26 2.73794 2.21494   1
  13   0  26 6.32094 3.20928   1
  13  -1 -26 25.1724 4.45500   1
  13   1 -26 21.2716 2.31828   1
  12  -1 -26 4.93786 2.74381   1
  12   1 -26 1.35808 1.27152   1
  11  -1 -26 11.9165 3.38873   1
  11   1 -26 13.3363 2.13318   1
 -11   1  26 3.51856 2.96614   1
  10  -1 -26 1.25013 2.27180   1
  10   1 -26 3.83752 1.49780   1
 -10   1  26 -1.7105 2.01729   1
   9  -1 -26 5.23195 2.53104   1
   9   1 -26 2.46148 1.41592   1
  -9   1  26 1.83351 2.28524   1
   8  -1 -26 9.24110 2.80026   1
  -8   1  26 7.97992 2.91600   1
   8   1 -26 8.24911 1.76449   1
   7  -1 -26 95.9494 6.24103   1
  -7   1  26 86.4123 6.48607   1
   7   1 -26 97.7687 4.70675   1
   6  -1 -26 103.161 6.25979   1
   6   1 -26 101.311 4.77022   1
  -6   1  26 97.5192 6.64615   1
   5  -1 -26 61.6922 4.87134   1
  -5   1  26 60.8660 5.18146   1
   5   1 -26 55.5650 3.57421   1
   4  -1 -26 47.6338 4.90300   1
   4   1 -26 48.1479 3.34035   1
  -4   1  26 50.5978 5.41571   1
   3  -1 -26 5.35285 2.10771   1
  -3   1  26 5.52704 2.24120   1
   3   1 -26 5.34981 1.49942   1
   2  -1 -26 14.7874 2.71380   1
  -2   1  26 18.7652 3.31263   1
   2   1 -26 16.2662 2.21875   1
   1  -1 -26 192.801 8.38361   1
  -1   1  26 199.066 9.04705   1
   1   1 -26 197.503 7.37224   1
   0  -1 -26 214.845 8.80456   1
   0   1 -26 219.220 7.99252   1
   0   1  26 209.584 9.46837   1
  -1  -1 -26 200.711 8.44602   1
  -1   1 -26 188.082 7.45888   1
   1   1  26 205.086 9.17978   1
  -2  -1 -26 15.7886 2.80187   1
   2   1  26 15.1203 3.05087   1
  -2   1 -26 15.5404 2.40138   1
  -3  -1 -26 5.30476 1.92577   1
  -3   1 -26 5.23921 1.67770   1
   3   1  26 6.09267 2.35105   1
  -4  -1 -26 46.1756 3.94260   1
  -4   1 -26 41.6916 3.48132   1
   4   1  26 45.0548 4.79935   1
  -4   1 -26 46.3989 5.89718   3
  -5  -1 -26 56.8621 4.50007   1
  -5   1 -26 62.3517 4.24367   1
   5   1  26 62.4938 5.88729   1
   6   1  26 92.6323 6.18864   1
  -6   1 -26 100.487 5.48489   1
  -6   1 -26 83.1555 7.03811   3
  -7   1 -26 89.4835 7.20005   3
   7   1  26 83.8188 5.97526   1
  -7   1 -26 84.7423 5.23016   1
  -8   1 -26 10.3075 2.42191   1
  -8   1 -26 10.2978 3.39860   3
   8   1  26 11.1264 2.98586   1
   9   1  26 1.25172 2.02371   1
  -9   1 -26 4.85276 1.99874   1
  10   1  26 2.98530 2.28956   1
 -10   1 -26 0.41329 1.70654   1
  11   1  26 4.06534 2.59225   1
 -11   1 -26 3.81967 2.18248   1
 -12   1 -26 1.20668 2.05178   1
  12   1  26 1.48375 2.37645   1
  13   1  26 17.3018 3.95833   1
 -13   1 -26 19.3694 3.76078   1
 -11   2  26 1.08292 2.35944   1
 -10   2  26 13.5035 3.53405   1
  -9   2  26 7.07610 2.76465   1
  -8   2  26 7.58416 2.87763   1
  -7   2  26 4.82538 2.45976   1
  -6   2  26 -0.9424 1.68705   1
  -5   2  26 6.59679 2.40016   1
  -4   2  26 7.47702 2.38884   1
  -3   2  26 8.02525 2.53287   1
  -2   2  26 71.1159 5.24954   1
  -1   2  26 51.5656 5.04475   1
   0   2  26 1.78887 1.66244   2
   0   2  26 1.84442 1.73536   1
  -1   2 -26 42.7295 2.16404   1
  -1   2 -26 54.0894 5.77839   3
   1   2  26 48.4915 4.34082   2
   1   2  26 50.3643 5.03027   1
   2   2  26 54.1386 4.53729   1
  -2   2 -26 58.3852 6.20457   3
  -2   2 -26 51.9784 2.74713   1
  -3   2 -26 6.93876 2.70495   3
   3   2  26 3.78529 1.94669   1
  -3   2 -26 8.06889 1.47279   1
  -4   2 -26 3.04042 2.37308   3
  -4   2 -26 4.69865 1.36297   1
   4   2  26 8.13108 2.33660   1
  -5   2 -26 7.78385 2.90509   3
   5   2  26 5.29297 2.07809   1
  -5   2 -26 6.35505 1.50415   1
   6   2  26 -0.1219 1.60649   1
  -6   2 -26 -0.9954 1.07532   1
  -6   2 -26 1.20552 2.04028   3
   7   2  26 9.37416 2.43962   1
  -7   2 -26 5.69877 1.74813   1
  -7   2 -26 3.18823 2.66149   3
   8   2  26 5.99112 2.09944   1
  -8   2 -26 5.30640 1.73207   1
  -8   2 -26 4.37990 3.10397   3
  -9   2 -26 3.44655 1.77105   1
  -9   2 -26 11.5432 3.78396   3
   9   2  26 2.45090 1.85709   1
 -10   2 -26 12.1507 2.67411   1
  10   2  26 14.5750 3.02174   1
 -10   2 -26 11.1743 3.72523   3
  11   2  26 2.29336 2.03545   1
 -11   2 -26 6.14121 3.64427   3
 -11   2 -26 2.27292 1.94927   1
  -9   3  26 1.43687 2.06642   1
  -8   3  26 0.93789 1.98357   1
  -7   3  26 13.4569 2.92688   1
  -6   3  26 42.1645 4.52374   1
  -5   3  26 6.67396 2.34952   1
  -4   3  26 6.96511 2.20057   1
   3   3 -26 3.21716 1.97621   3
  -3   3  26 0.36598 2.10492   2
  -3   3  26 2.21436 1.60888   1
   2   3 -26 2.03753 1.82498   3
  -2   3  26 6.69090 2.00185   1
  -2   3  26 2.80563 2.48007   2
   1   3 -26 3.08549 2.12087   3
  -1   3  26 3.84582 2.29644   2
  -1   3  26 5.10222 1.86349   1
   0   3 -26 0.82615 1.77286   3
   0   3  26 1.27109 1.41138   1
   0   3  26 1.06704 2.07312   2
  -1   3 -26 5.98794 2.47149   3
   1   3  26 3.53524 1.60517   1
   1   3  26 3.36756 2.31658   2
  -2   3 -26 1.02156 1.79523   3
   2   3  26 3.29648 2.35603   2
   2   3  26 3.00802 1.56844   1
  -3   3 -26 5.02401 2.34148   3
   3   3  26 1.64705 1.30439   1
   4   3  26 6.27151 1.60101   1
  -4   3 -26 6.75644 2.83059   3
  -5   3 -26 9.02788 2.93217   3
   5   3  26 5.45685 1.44227   1
  -6   3 -26 41.5689 5.77889   3
   6   3  26 36.2855 2.40338   1
  -7   3 -26 12.1622 3.68997   3
  -8   3 -26 0.08569 2.14358   3
  -9   3 -26 -0.7991 2.62331   3
   2   4 -26 9.79761 1.50587   3
  -2   4  26 7.66930 3.32467   2
   1   4 -26 4.43519 1.49617   3
  -1   4  26 8.18365 3.65077   2
   0   4  26 34.4720 5.41789   2
   0   4 -26 31.1181 3.22423   3
  -1   4 -26 5.94671 1.99438   3
   1   4  26 5.90474 2.91618   2
   2   4  26 12.9869 3.83484   2
  -2   4 -26 5.31434 2.11461   3
  13   0 -27 27.9749 3.86889   1
  12   0 -27 11.6812 2.85382   1
  11   0 -27 0.72875 2.02579   1
  10   0 -27 22.7862 3.57072   1
   9   0 -27 38.1106 4.18677   1
   8   0 -27 25.1197 3.45977   1
   7   0 -27 3.80453 1.81249   1
   6   0 -27 32.6476 3.59385   1
   5   0 -27 5.30215 1.98014   1
   4   0 -27 16.2588 2.75472   1
   3   0 -27 26.9804 3.38919   1
   2   0 -27 12.8452 2.38765   1
  -1   0  27 231.615 10.0705   1
   1   0 -27 213.904 8.57770   1
   0   0 -27 1.98963 1.55078   1
   0   0  27 1.14317 1.98863   1
  -1   0 -27 224.417 8.93150   1
   1   0  27 242.681 10.4382   1
  -2   0 -27 16.1798 2.68437   1
   2   0  27 10.8881 2.82666   1
  -3   0 -27 25.6456 3.27272   1
   3   0  27 21.9828 3.67619   1
   4   0  27 19.0978 3.46384   1
  -4   0 -27 21.3689 3.11959   1
   5   0  27 10.1425 2.93629   1
  -5   0 -27 12.8033 2.54753   1
  -6   0 -27 32.0112 3.81233   1
   6   0  27 25.2255 4.12253   1
   7   0  27 2.26771 2.22261   1
  -7   0 -27 2.74667 1.77033   1
  -8   0 -27 33.3513 4.02712   1
   8   0  27 20.2597 3.68870   1
   9   0  27 38.5766 5.04120   1
  -9   0 -27 47.5693 4.95450   1
 -10   0 -27 13.0831 3.03094   1
  10   0  27 13.8603 3.50786   1
  11   0  27 0.28340 2.41316   1
 -11   0 -27 1.26936 1.92211   1
 -12   0 -27 8.53116 2.80160   1
  12   0  27 5.91862 3.17566   1
  13   0  27 19.6083 4.28276   1
 -13   0 -27 29.2630 4.46764   1
  12  -1 -27 8.87272 3.24128   1
  12   1 -27 5.44538 1.56440   1
  11  -1 -27 11.0892 3.30897   1
 -11   1  27 9.15199 3.57878   1
  11   1 -27 12.0031 2.02610   1
  10  -1 -27 3.53711 2.60015   1
  10   1 -27 2.58699 1.41855   1
 -10   1  27 0.51302 2.36749   1
   9  -1 -27 20.5855 3.94274   1
  -9   1  27 28.1141 4.67121   1
   9   1 -27 23.3344 2.64301   1
   8  -1 -27 11.9068 3.06366   1
  -8   1  27 8.83156 2.95118   1
   8   1 -27 19.1055 2.52213   1
   7  -1 -27 18.2430 3.44468   1
  -7   1  27 20.8843 3.80476   1
   7   1 -27 22.1641 2.60836   1
   6  -1 -27 6.43760 2.47521   1
   6   1 -27 3.24289 1.43997   1
  -6   1  27 7.02367 2.52807   1
   5  -1 -27 8.77082 2.68054   1
   5   1 -27 11.9306 2.08242   1
  -5   1  27 7.02991 2.72176   1
   4  -1 -27 18.5546 3.25599   1
   4   1 -27 11.8709 1.98615   1
  -4   1  27 10.2808 2.78384   1
   3  -1 -27 0.48912 1.85277   1
   3   1 -27 0.31718 1.09919   1
  -3   1  27 -1.2728 1.42755   1
   2  -1 -27 15.2188 2.83449   1
   2   1 -27 11.4168 1.98093   1
  -2   1  27 12.9309 2.90628   1
   1   1 -27 12.4624 2.08908   1
  -1   1  27 12.3814 2.71094   1
   0  -1 -27 13.8220 2.65502   1
   0   1  27 19.0409 3.24400   1
   0   1 -27 14.0825 2.15545   1
  -1  -1 -27 9.62038 2.38486   1
   1   1  27 10.2476 2.58336   1
  -2  -1 -27 6.96769 2.14302   1
  -2   1 -27 12.8998 2.27724   1
   2   1  27 12.8877 2.85616   1
  -3  -1 -27 -0.1074 1.44295   1
  -3   1 -27 0.26275 1.21040   1
   3   1  27 0.70214 1.57615   1
  -4  -1 -27 8.63307 2.36962   1
   4   1  27 7.78277 2.50610   1
  -4   1 -27 8.96560 3.14833   3
  -4   1 -27 10.6759 2.16936   1
  -5  -1 -27 10.3638 2.41134   1
  -5   1 -27 11.4310 3.29192   3
   5   1  27 9.84832 2.85040   1
  -5   1 -27 7.96912 1.99495   1
  -6   1 -27 5.54694 1.94179   1
   6   1  27 2.00249 2.12669   1
  -6   1 -27 8.45830 3.15053   3
  -7   1 -27 17.4075 2.92753   1
  -7   1 -27 7.06802 3.19027   3
   7   1  27 17.8093 3.45591   1
  -8   1 -27 14.0108 2.68023   1
  -8   1 -27 13.8827 3.98523   3
   8   1  27 11.8917 3.09104   1
   9   1  27 24.2380 4.03843   1
  -9   1 -27 22.9994 3.46722   1
 -10   1 -27 4.09649 2.13928   1
  10   1  27 4.19388 2.47431   1
  11   1  27 12.1215 3.23346   1
 -11   1 -27 8.25827 2.54879   1
  12   1  27 8.54061 3.05734   1
 -12   1 -27 10.3310 2.99975   1
 -11   2  27 6.12438 3.18334   1
 -10   2  27 1.61828 2.42790   1
  -9   2  27 11.5868 3.26152   1
  -8   2  27 10.4618 3.09556   1
  -7   2  27 16.7875 3.57724   1
  -6   2  27 6.37902 2.60754   1
  -5   2  27 82.8112 5.97959   1
  -4   2  27 20.9490 3.70922   1
  -3   2  27 11.0733 2.78852   1
  -2   2  27 9.72184 2.69699   1
  -1   2  27 64.0934 5.10370   1
   0   2  27 48.6637 4.84871   1
  -1   2 -27 58.4371 2.61964   1
  -1   2 -27 68.8362 5.82652   3
   1   2  27 63.3355 4.95462   1
   2   2  27 8.95751 2.60706   1
  -2   2 -27 12.8824 3.34894   3
  -2   2 -27 8.20503 1.34432   1
  -3   2 -27 9.39911 1.58139   1
  -3   2 -27 8.43652 2.88046   3
   3   2  27 3.88052 2.07560   1
   4   2  27 15.3824 2.95782   1
  -4   2 -27 12.7232 3.48106   3
  -4   2 -27 16.7116 2.14372   1
   5   2  27 80.2897 5.49971   1
  -5   2 -27 92.0603 7.17644   3
  -5   2 -27 72.8673 4.10170   1
   6   2  27 5.68483 2.25840   1
  -6   2 -27 1.79395 2.49668   3
  -6   2 -27 4.68486 1.61256   1
   7   2  27 9.77633 2.57892   1
  -7   2 -27 11.6867 2.24086   1
  -7   2 -27 11.5964 3.58146   3
  -8   2 -27 7.02502 3.44158   3
  -8   2 -27 9.24908 2.09108   1
   8   2  27 7.49899 2.46182   1
   9   2  27 8.42344 2.39660   1
  -9   2 -27 4.88911 3.14833   3
  -9   2 -27 7.79100 2.21118   1
 -10   2 -27 8.04678 3.63182   3
 -10   2 -27 8.56346 2.32417   1
  10   2  27 4.77091 2.32139   1
 -11   2 -27 5.01146 2.25756   1
  11   2  27 2.25647 2.04913   1
 -11   2 -27 3.00886 3.37864   3
  -8   3  27 4.80849 2.49512   1
  -7   3  27 12.1232 3.00034   1
  -6   3  27 5.88033 2.26756   1
  -5   3  27 2.08093 1.96515   1
  -4   3  27 11.0886 2.66549   1
   3   3 -27 7.13263 2.59884   3
  -3   3  27 7.89388 2.23111   1
  -2   3  27 33.2560 5.01554   2
   2   3 -27 28.3398 4.12449   3
  -2   3  27 21.7250 3.07709   1
   1   3 -27 16.7187 3.30110   3
  -1   3  27 13.3195 2.53885   1
  -1   3  27 13.6975 3.41699   2
   0   3 -27 18.6759 3.65240   3
   0   3  27 14.1230 2.49777   1
   0   3  27 17.4974 3.58594   2
   1   3  27 14.9475 3.31757   2
   1   3  27 11.2712 2.31815   1
  -1   3 -27 12.3812 3.10348   3
  -2   3 -27 28.6800 4.46779   3
   2   3  27 25.5028 2.97457   1
   2   3  27 20.9046 3.88564   2
   3   3  27 5.68262 1.71825   1
  -3   3 -27 6.61796 2.67663   3
   4   3  27 13.2999 2.09436   1
  -4   3 -27 14.2744 3.51178   3
  -5   3 -27 2.06022 2.32805   3
   5   3  27 0.35284 1.19321   1
   6   3  27 6.13306 1.44652   1
  -6   3 -27 7.64326 3.11469   3
  -7   3 -27 7.53849 3.43129   3
  -8   3 -27 7.62941 3.33674   3
  12   0 -28 -0.7353 1.87064   1
  11   0 -28 -2.4462 1.58305   1
  10   0 -28 1.55174 1.98661   1
   9   0 -28 8.49402 2.45124   1
   8   0 -28 43.4638 4.50089   1
   7   0 -28 9.85109 2.37793   1
   6   0 -28 2.39211 1.73237   1
   5   0 -28 27.3611 3.44186   1
   4   0 -28 89.9463 5.21088   1
   3   0 -28 129.483 6.36105   1
   2   0 -28 31.6580 3.47696   1
   1   0 -28 3.61991 1.65034   1
   0   0 -28 76.4614 4.82174   1
   0   0  28 71.2022 5.62782   1
  -1   0 -28 8.29030 2.01250   1
   1   0  28 8.30287 2.61319   1
  -2   0 -28 41.4070 4.09164   1
   2   0  28 39.9183 4.95447   1
   3   0  28 104.370 6.96458   1
  -3   0 -28 119.881 6.14684   1
  -4   0 -28 79.4415 5.12086   1
   4   0  28 73.8269 5.89368   1
   5   0  28 22.4886 4.02858   1
  -5   0 -28 26.4112 3.68065   1
  -6   0 -28 2.49017 1.62101   1
   6   0  28 2.41820 2.10753   1
   7   0  28 11.8425 3.06727   1
  -7   0 -28 6.75170 2.30836   1
   8   0  28 35.9975 4.94724   1
  -8   0 -28 40.3108 4.57902   1
  -9   0 -28 4.73051 2.06847   1
   9   0  28 6.79344 2.86924   1
 -10   0 -28 5.00562 2.48677   1
  10   0  28 4.69030 2.73692   1
  11   0  28 -2.2361 2.19177   1
 -11   0 -28 0.11878 1.97652   1
 -12   0 -28 1.98158 2.28573   1
  12   0  28 1.63242 2.78774   1
  12  -1 -28 26.5620 4.48506   1
  12   1 -28 24.2050 2.48462   1
  11  -1 -28 5.10347 2.71158   1
  11   1 -28 2.86655 1.50844   1
  10  -1 -28 19.4424 3.88660   1
 -10   1  28 13.2499 3.85144   1
  10   1 -28 16.4048 2.31136   1
   9  -1 -28 19.9725 3.91440   1
   9   1 -28 14.9963 2.28043   1
  -9   1  28 7.98559 3.22075   1
   8  -1 -28 7.67662 2.82297   1
  -8   1  28 0.50748 2.31036   1
   8   1 -28 3.50021 1.56211   1
   7  -1 -28 29.6926 4.22954   1
  -7   1  28 33.2558 4.90304   1
   7   1 -28 35.4888 3.25974   1
   6  -1 -28 34.7240 4.50221   1
  -6   1  28 26.9842 4.13705   1
   6   1 -28 32.5028 3.10828   1
   5  -1 -28 3.72082 2.17399   1
   5   1 -28 0.83389 1.21792   1
  -5   1  28 3.37135 2.21364   1
   4  -1 -28 -1.1118 1.64348   1
   4   1 -28 3.06196 1.40661   1
  -4   1  28 -1.4295 1.99856   1
   3  -1 -28 27.8932 3.75223   1
   3   1 -28 29.8487 3.01219   1
  -3   1  28 20.5425 3.65510   1
   2  -1 -28 54.5187 4.46794   1
   2   1 -28 54.8332 3.60778   1
  -2   1  28 49.2106 5.19985   1
   1  -1 -28 26.7005 3.46991   1
   1   1 -28 21.9720 2.67339   1
  -1   1  28 24.4863 3.75761   1
   0  -1 -28 168.881 7.95049   1
   0   1  28 170.847 8.62907   1
   0   1 -28 181.847 7.22864   1
  -1  -1 -28 23.1448 3.40382   1
   1   1  28 25.7712 3.97479   1
  -1   1 -28 18.8722 2.59565   1
  -2  -1 -28 48.0802 4.67767   1
  -2   1 -28 54.3555 3.87151   1
   2   1  28 49.9201 5.31613   1
  -3  -1 -28 19.2113 3.12763   1
  -3   1 -28 29.9038 3.35048   1
   3   1  28 29.9706 4.17959   1
  -4  -1 -28 -0.0386 1.57840   1
  -4   1 -28 1.26716 1.38780   1
   4   1  28 4.04674 2.30436   1
  -4   1 -28 3.09597 2.38499   3
  -5  -1 -28 1.99884 1.72493   1
  -5   1 -28 1.61379 1.45603   1
  -5   1 -28 1.27542 2.32017   3
   5   1  28 3.10593 2.18792   1
   6   1  28 24.0685 3.91378   1
  -6   1 -28 26.2270 3.44960   1
  -6   1 -28 25.5465 4.92541   3
  -7   1 -28 30.7527 3.78544   1
   7   1  28 30.1854 4.34552   1
  -7   1 -28 33.5322 5.68135   3
  -8   1 -28 8.75727 4.21715   3
   8   1  28 1.86482 2.27756   1
  -8   1 -28 3.59999 1.97062   1
   9   1  28 19.4644 3.71037   1
  -9   1 -28 17.9517 3.10538   1
  10   1  28 10.9369 3.26563   1
 -10   1 -28 18.3287 3.44495   1
 -11   1 -28 2.28159 2.20787   1
  11   1  28 7.74182 2.98543   1
 -12   1 -28 21.0861 3.88428   1
  12   1  28 30.1922 4.71627   1
 -10   2  28 10.3535 3.55255   1
  -9   2  28 2.48924 2.49705   1
  -8   2  28 50.7456 5.83750   1
  -7   2  28 0.45869 2.33733   1
  -6   2  28 45.5889 5.32503   1
  -5   2  28 8.04336 2.73855   1
  -4   2  28 10.4395 2.90932   1
  -3   2  28 72.7399 5.74292   1
  -2   2  28 8.56223 2.52933   1
  -1   2  28 10.6665 2.74914   1
   0   2  28 10.4132 2.63538   1
   1   2  28 6.80430 2.31788   1
  -1   2 -28 10.8465 3.10148   3
  -1   2 -28 7.81464 1.14767   1
   2   2  28 4.25126 2.26718   1
  -2   2 -28 8.72561 3.05549   3
  -2   2 -28 6.30773 1.21994   1
   3   2  28 68.0686 5.18189   1
  -3   2 -28 64.5574 6.94426   3
  -3   2 -28 60.7189 3.35307   1
   4   2  28 10.1748 2.60606   1
  -4   2 -28 12.1893 1.92773   1
  -4   2 -28 13.5521 3.71889   3
  -5   2 -28 11.5109 1.95721   1
   5   2  28 15.2433 3.07785   1
  -5   2 -28 5.56251 2.94481   3
   6   2  28 39.8569 4.49481   1
  -6   2 -28 38.2518 3.52817   1
  -6   2 -28 45.1756 6.18251   3
  -7   2 -28 2.14822 1.63120   1
   7   2  28 -0.1953 1.85982   1
  -7   2 -28 -0.2111 2.09358   3
   8   2  28 51.9465 5.09461   1
  -8   2 -28 49.0578 6.82177   3
  -8   2 -28 48.2181 3.89844   1
   9   2  28 1.12079 1.94108   1
  -9   2 -28 9.21578 3.79217   3
  -9   2 -28 4.26286 1.99820   1
 -10   2 -28 3.87503 2.04890   1
  10   2  28 11.5775 2.91386   1
 -10   2 -28 9.76370 4.22726   3
  -7   3  28 7.44392 2.72895   1
  -6   3  28 13.8987 2.98232   1
  -5   3  28 2.99753 2.02768   1
  -4   3  28 5.67247 2.33756   1
  -3   3  28 5.52855 2.17554   1
   3   3 -28 4.92124 2.51002   3
   2   3 -28 30.6735 4.42054   3
  -2   3  28 23.6463 3.25830   1
   1   3 -28 10.2028 2.84669   3
  -1   3  28 11.5881 2.45127   1
   0   3  28 0.49806 2.15879   2
   0   3 -28 1.32488 2.12387   3
   0   3  28 0.51503 1.52587   1
  -1   3 -28 11.6586 3.16345   3
   1   3  28 9.90709 2.29434   1
   1   3  28 7.65733 2.83188   2
   2   3  28 25.9822 3.14187   1
  -2   3 -28 30.0811 4.57395   3
  -3   3 -28 4.33594 2.49287   3
   3   3  28 5.99987 1.80732   1
  -4   3 -28 6.32874 2.88658   3
   4   3  28 4.46814 1.65528   1
   5   3  28 0.52640 1.19302   1
  -5   3 -28 2.32423 2.36094   3
   6   3  28 13.7773 1.98229   1
  -6   3 -28 13.2337 3.69563   3
  -7   3 -28 6.08380 3.34344   3
  11   0 -29 27.6241 3.85254   1
  10   0 -29 5.63189 2.34536   1
   9   0 -29 12.8288 2.81001   1
   8   0 -29 26.9468 3.76534   1
   7   0 -29 -0.9099 1.52032   1
   6   0 -29 36.9704 4.00308   1
   5   0 -29 -0.0366 1.30910   1
   4   0 -29 5.92909 1.95188   1
   3   0 -29 3.64648 1.69008   1
   2   0 -29 130.892 6.48048   1
   1   0 -29 3.40239 1.77440   1
   0   0 -29 1.46064 1.42837   1
   1   0  29 4.23508 2.29753   1
  -1   0 -29 3.50247 1.84993   1
   2   0  29 122.911 7.46733   1
  -2   0 -29 113.928 6.01888   1
  -3   0 -29 4.26194 1.81256   1
   3   0  29 0.07989 2.05756   1
   4   0  29 3.88410 2.32056   1
  -4   0 -29 6.14349 2.01624   1
   5   0  29 0.52984 2.05818   1
  -5   0 -29 0.22578 1.57935   1
  -6   0 -29 35.1016 4.09709   1
   6   0  29 34.4122 4.97590   1
  -7   0 -29 0.79050 1.65521   1
   7   0  29 0.68543 2.21415   1
   8   0  29 19.0574 4.04289   1
  -8   0 -29 19.4328 3.37708   1
   9   0  29 7.74289 2.97172   1
  -9   0 -29 14.2402 3.09256   1
  10   0  29 7.97632 3.19543   1
 -10   0 -29 4.43850 2.40894   1
  11   0  29 22.7215 4.77917   1
 -11   0 -29 23.1015 4.03088   1
  11  -1 -29 32.4252 4.88484   1
  11   1 -29 31.1412 2.85258   1
  10  -1 -29 32.5314 4.72369   1
 -10   1  29 15.7303 4.49007   1
  10   1 -29 21.9869 2.52896   1
   9  -1 -29 11.0504 3.17664   1
  -9   1  29 18.3701 4.06827   1
   9   1 -29 11.7058 2.08991   1
   8  -1 -29 -2.3428 1.89028   1
  -8   1  29 -0.5345 2.35269   1
   8   1 -29 -0.8765 1.23814   1
   7  -1 -29 32.5614 4.47670   1
  -7   1  29 29.5638 4.55292   1
   7   1 -29 37.4457 3.17738   1
   6  -1 -29 40.6481 4.77053   1
   6   1 -29 36.4949 3.10630   1
  -6   1  29 25.5403 4.33640   1
   5  -1 -29 6.10828 2.43676   1
   5   1 -29 11.1876 1.96174   1
  -5   1  29 9.44595 2.99290   1
   4  -1 -29 3.70163 2.04989   1
   4   1 -29 5.00442 1.54328   1
  -4   1  29 6.07616 2.59742   1
   3  -1 -29 12.1298 2.75813   1
  -3   1  29 18.6848 3.55630   1
   3   1 -29 11.8051 2.16951   1
   2  -1 -29 97.0068 6.04509   1
   2   1 -29 95.1682 4.94178   1
  -2   1  29 107.317 6.90384   1
   1  -1 -29 22.3789 3.38256   1
   1   1 -29 27.0809 3.00904   1
  -1   1  29 16.9200 3.43069   1
   0  -1 -29 1.88872 1.77009   1
   0   1 -29 4.58357 1.59443   1
   0   1  29 1.19738 1.94686   1
  -1  -1 -29 21.1250 3.26330   1
  -1   1 -29 24.2928 3.01089   1
   1   1  29 29.7349 4.35956   1
  -2  -1 -29 93.3925 5.77355   1
  -2   1 -29 86.7778 5.00029   1
   2   1  29 94.9775 6.43508   1
  -3  -1 -29 13.0367 2.68944   1
  -3   1 -29 11.3125 2.27014   1
   3   1  29 6.53943 2.52932   1
  -4  -1 -29 3.45508 2.06000   1
   4   1  29 3.34033 2.24668   1
  -4   1 -29 4.01488 1.75906   1
  -4   1 -29 3.83893 2.74743   3
  -5  -1 -29 10.4738 2.52589   1
  -5   1 -29 13.5808 3.94058   3
   5   1  29 13.2648 3.16087   1
  -5   1 -29 13.6652 2.62250   1
  -6   1 -29 39.5326 4.28095   1
   6   1  29 37.2537 4.77854   1
  -6   1 -29 41.7442 6.19983   3
  -7   1 -29 39.9706 6.28011   3
  -7   1 -29 27.4955 3.75411   1
   7   1  29 31.2515 4.41482   1
  -8   1 -29 -0.4207 1.49729   1
   8   1  29 -3.8224 1.70759   1
   9   1  29 9.02587 2.94172   1
  -9   1 -29 10.3161 2.69848   1
  10   1  29 24.3987 4.36554   1
 -10   1 -29 20.6549 3.69645   1
 -11   1 -29 32.6287 4.52315   1
  11   1  29 23.3778 4.27887   1
  -9   2  29 20.8571 4.46794   1
  -8   2  29 3.49764 2.56011   1
  -7   2  29 1.71661 2.19366   1
  -6   2  29 18.6357 3.68696   1
  -5   2  29 57.8889 5.92384   1
  -4   2  29 15.9159 3.33944   1
  -3   2  29 4.72865 2.32193   1
  -2   2  29 28.4856 4.22959   1
  -1   2  29 10.8998 2.96886   1
   0   2  29 0.51947 1.74101   1
  -1   2 -29 8.70952 3.07882   3
  -1   2 -29 9.73939 1.26504   1
   1   2  29 6.25689 2.36082   1
   2   2  29 27.3726 4.04781   1
  -2   2 -29 29.5240 4.75910   3
  -2   2 -29 32.3336 2.28921   1
  -3   2 -29 4.21937 2.70346   3
  -3   2 -29 8.44937 1.49996   1
   3   2  29 7.92996 2.50896   1
  -4   2 -29 18.7924 4.44478   3
   4   2  29 17.5355 3.30586   1
  -4   2 -29 17.4898 2.18999   1
  -5   2 -29 41.8752 5.95748   3
   5   2  29 55.2078 5.39678   1
  -5   2 -29 53.3113 3.53027   1
  -6   2 -29 22.3175 2.90180   1
   6   2  29 22.8652 3.72915   1
  -6   2 -29 21.9374 4.90490   3
  -7   2 -29 5.20597 2.81018   3
   7   2  29 -1.2301 1.69420   1
  -7   2 -29 0.45703 1.49880   1
   8   2  29 6.79528 2.54239   1
  -8   2 -29 6.07355 1.93659   1
  -8   2 -29 3.36133 3.10953   3
   9   2  29 17.1435 3.33857   1
  -9   2 -29 17.7682 4.48959   3
  -9   2 -29 18.2947 2.99156   1
  -6   3  29 5.00240 2.41836   1
  -5   3  29 5.85697 2.41059   1
   4   3 -29 -0.1106 1.93060   3
  -4   3  29 1.10089 1.88004   1
  -3   3  29 8.81869 2.41185   1
   3   3 -29 2.96550 2.27605   3
  -2   3  29 2.00545 1.79732   1
   2   3 -29 5.07937 2.47532   3
  -1   3  29 12.2824 2.62640   1
   1   3 -29 18.1182 3.71105   3
   0   3 -29 0.15578 2.01091   3
   0   3  29 -1.7977 1.48051   1
   1   3  29 13.9988 2.64350   1
  -1   3 -29 21.4050 4.03258   3
   2   3  29 1.24021 1.61680   1
  -2   3 -29 4.12379 2.55128   3
   3   3  29 7.12574 1.90422   1
  -3   3 -29 4.93175 2.49829   3
   4   3  29 2.84843 1.52822   1
  -4   3 -29 1.39187 2.39576   3
   5   3  29 6.64152 1.70779   1
  -5   3 -29 8.63654 3.22216   3
  -6   3 -29 7.42248 2.98293   3
   6   3  29 4.43554 1.53343   1
  11   0 -30 2.44515 1.99746   1
  10   0 -30 39.7148 4.44544   1
   9   0 -30 -1.8887 1.59852   1
   8   0 -30 3.57881 2.13718   1
   7   0 -30 7.17091 2.26618   1
   6   0 -30 3.47486 1.91173   1
   5   0 -30 54.9134 5.05158   1
   4   0 -30 10.6408 2.37213   1
   3   0 -30 9.84730 2.42128   1
   2   0 -30 35.7389 3.96517   1
   1   0 -30 59.6088 4.48578   1
   0   0 -30 -0.3787 1.61014   1
  -1   0 -30 62.3620 4.60992   1
  -2   0 -30 32.9639 3.78375   1
  -3   0 -30 11.4830 2.60757   1
   3   0  30 17.4787 3.70659   1
  -4   0 -30 14.2634 2.85496   1
   4   0  30 11.3549 3.32352   1
   5   0  30 49.8391 5.72110   1
  -5   0 -30 50.2797 4.90431   1
   6   0  30 0.78649 2.25661   1
  -6   0 -30 2.96412 2.02016   1
  -7   0 -30 5.93266 2.41842   1
   7   0  30 3.00033 2.63748   1
  -8   0 -30 3.52697 2.14647   1
   8   0  30 1.75831 2.47635   1
  -9   0 -30 2.60977 1.94569   1
   9   0  30 2.17964 2.64308   1
 -10   0 -30 37.7371 4.88125   1
  10   0  30 41.4412 5.76655   1
  11   0  30 1.14053 2.91053   1
 -11   0 -30 3.18006 2.38912   1
  10  -1 -30 21.0722 4.14900   1
  10   1 -30 17.8521 2.35192   1
   9  -1 -30 0.88664 2.40521   1
  -9   1  30 1.87474 3.06407   1
   9   1 -30 2.46778 1.50053   1
   8  -1 -30 -0.9511 1.94271   1
  -8   1  30 0.71364 2.35666   1
   8   1 -30 0.84299 1.28686   1
   7  -1 -30 5.09938 2.50655   1
   7   1 -30 3.13483 1.51749   1
  -7   1  30 1.91770 2.54159   1
   6  -1 -30 16.6563 3.44761   1
  -6   1  30 14.4359 3.47887   1
   6   1 -30 16.1886 2.36585   1
   5  -1 -30 11.5934 2.95559   1
  -5   1  30 4.96461 2.65812   1
   5   1 -30 12.0477 2.10882   1
   4  -1 -30 42.1859 4.72202   1
  -4   1  30 42.3305 5.35463   1
   4   1 -30 44.8008 3.49084   1
   3  -1 -30 114.291 6.72142   1
   3   1 -30 126.629 5.75882   1
  -3   1  30 121.139 7.53275   1
   2  -1 -30 2.48506 1.99825   1
  -2   1  30 5.57748 2.62747   1
   2   1 -30 1.40253 1.31526   1
   1  -1 -30 65.2907 5.05809   1
   1   1 -30 63.0127 4.16780   1
  -1   1  30 54.0016 5.70726   1
   0  -1 -30 12.5486 2.95926   1
   0   1  30 17.1177 3.46202   1
   0   1 -30 15.5630 2.53402   1
  -1  -1 -30 58.8039 5.45346   1
   1   1  30 67.6328 5.72332   1
  -1   1 -30 68.4059 4.38239   1
  -2  -1 -30 1.94375 1.69417   1
   2   1  30 6.40414 2.59882   1
  -2   1 -30 6.21972 1.82625   1
  -3  -1 -30 100.915 6.23547   1
  -3   1 -30 122.550 6.11215   1
  -3   1 -30 112.025 8.28681   3
   3   1  30 118.933 7.37403   1
  -4  -1 -30 40.4505 4.52827   1
   4   1  30 32.7440 4.59849   1
  -4   1 -30 42.2129 4.16787   1
  -4   1 -30 29.6281 5.16694   3
  -5  -1 -30 7.65264 2.41658   1
  -5   1 -30 12.4205 3.62933   3
  -5   1 -30 9.39465 2.39794   1
   5   1  30 7.01348 2.83595   1
  -6   1 -30 12.8529 3.97897   3
   6   1  30 10.5616 3.05951   1
  -6   1 -30 13.9588 2.88896   1
  -7   1 -30 6.38470 2.21244   1
   7   1  30 7.67824 2.75089   1
  -8   1 -30 -0.5074 1.68721   1
   8   1  30 -1.8844 1.98337   1
   9   1  30 1.48362 2.62690   1
  -9   1 -30 7.10405 2.51059   1
  10   1  30 21.7592 4.21556   1
 -10   1 -30 10.1042 2.98921   1
  -8   2  30 8.49138 3.24616   1
  -7   2  30 8.53917 2.99711   1
  -6   2  30 3.46799 2.57069   1
  -5   2  30 24.1019 4.21066   1
  -4   2  30 0.77772 2.06121   1
  -3   2  30 25.9606 4.12132   1
  -2   2  30 9.39668 2.92400   1
  -1   2  30 16.5180 3.39580   1
   0   2  30 1.82333 1.96544   1
  -1   2 -30 13.5405 1.34408   1
  -1   2 -30 11.7472 3.52307   3
   1   2  30 8.74243 2.69494   1
  -2   2 -30 8.78623 1.42313   1
   2   2  30 9.33831 2.82648   1
  -2   2 -30 4.23747 2.65271   3
  -3   2 -30 16.2772 3.92096   3
  -3   2 -30 23.2164 2.34374   1
   3   2  30 24.0705 3.80587   1
   4   2  30 0.65792 1.95262   1
  -4   2 -30 1.36597 1.16260   1
  -4   2 -30 3.32466 2.68879   3
  -5   2 -30 19.1678 2.44818   1
   5   2  30 13.9038 3.08713   1
  -5   2 -30 20.6814 4.65416   3
  -6   2 -30 6.67788 3.68610   3
  -6   2 -30 3.24569 1.58906   1
   6   2  30 5.41775 2.49725   1
   7   2  30 3.14527 2.16404   1
  -7   2 -30 1.88829 2.57828   3
  -7   2 -30 1.79867 1.53849   1
   8   2  30 9.67697 2.97248   1
  -8   2 -30 13.0899 2.50866   1
  -8   2 -30 14.7015 4.50737   3
  -9   2 -30 21.6923 5.27050   3
   4   3 -30 8.17925 2.83638   3
  -4   3  30 11.8499 2.82556   1
  -3   3  30 7.23244 2.41468   1
   3   3 -30 7.25326 2.82789   3
  -2   3  30 3.05188 1.97657   1
   2   3 -30 2.61878 2.36668   3
   1   3 -30 5.85207 2.66000   3
  -1   3  30 5.31809 2.21982   1
   0   3 -30 -1.5047 1.93681   3
   0   3  30 -1.0201 1.59400   1
  -1   3 -30 8.23371 3.02622   3
   1   3  30 10.5977 2.39850   1
   2   3  30 3.46766 1.85237   1
  -2   3 -30 3.98152 2.45005   3
   3   3  30 3.34196 1.77030   1
  -3   3 -30 5.59005 2.68516   3
   4   3  30 6.91702 1.94521   1
  -4   3 -30 7.27069 3.09480   3
  10   0 -31 7.32928 2.52475   1
   9   0 -31 35.6839 4.31176   1
   8   0 -31 9.70892 2.61830   1
   7   0 -31 15.4367 3.01372   1
   6   0 -31 13.9463 2.81659   1
   5   0 -31 26.5931 3.56283   1
   4   0 -31 13.5481 2.62868   1
   3   0 -31 21.7409 3.29163   1
   2   0 -31 33.2543 3.94385   1
   1   0 -31 6.49750 2.06389   1
   0   0 -31 -1.5876 1.38328   1
  -1   0 -31 9.38487 2.43875   1
  -2   0 -31 19.6409 3.06148   1
  -3   0 -31 20.6654 3.15013   1
   4   0  31 12.2357 3.35026   1
  -4   0 -31 13.9055 2.75882   1
  -5   0 -31 34.8147 4.21681   1
   5   0  31 26.0847 4.42812   1
  -6   0 -31 15.5618 3.17909   1
   6   0  31 17.7537 4.09820   1
   7   0  31 11.5586 3.46518   1
  -7   0 -31 14.8414 3.21111   1
  -8   0 -31 5.98307 2.59077   1
   8   0  31 12.5450 3.57676   1
   9   0  31 23.7383 4.59797   1
  -9   0 -31 28.4626 4.17238   1
 -10   0 -31 11.7032 3.22090   1
  10   0  31 17.5893 4.29687   1
   9  -1 -31 2.21444 2.53135   1
  -9   1  31 0.96893 2.91489   1
   9   1 -31 3.28435 1.51685   1
   8  -1 -31 11.2331 3.26036   1
  -8   1  31 4.24881 2.80066   1
   8   1 -31 10.2803 2.02037   1
   7  -1 -31 1.01899 2.33272   1
  -7   1  31 5.24666 2.99276   1
   7   1 -31 4.76432 1.54101   1
   6  -1 -31 2.17045 2.22324   1
  -6   1  31 3.28730 2.59343   1
   6   1 -31 4.21261 1.53402   1
   5  -1 -31 0.13218 2.02931   1
  -5   1  31 4.84425 2.72422   1
   5   1 -31 1.10430 1.34141   1
   4  -1 -31 87.5012 5.95580   1
  -4   1  31 77.6408 6.45075   1
   4   1 -31 86.1644 4.76370   1
   3  -1 -31 15.9707 3.16791   1
  -3   1  31 23.8125 4.17769   1
   3   1 -31 17.3262 2.58745   1
   2  -1 -31 25.1310 3.84718   1
  -2   1  31 26.2090 4.34163   1
   2   1 -31 26.3523 3.15954   1
   1  -1 -31 1.54707 1.99334   1
   1   1 -31 1.62067 1.56723   1
  -1   1  31 7.34125 2.71857   1
   0  -1 -31 0.21528 1.70990   1
   0   1  31 -2.3517 1.69732   1
   0   1 -31 0.74275 1.29603   1
  -1  -1 -31 3.08143 1.98640   1
  -1   1 -31 4.88388 1.74952   1
   1   1  31 4.91571 2.46696   1
  -2  -1 -31 18.5955 3.24872   1
   2   1  31 26.1021 4.17126   1
  -2   1 -31 19.7960 2.93893   1
  -3  -1 -31 14.7683 2.99637   1
   3   1  31 12.5595 3.33877   1
  -3   1 -31 15.9372 2.69334   1
  -3   1 -31 11.6139 3.66185   3
  -4  -1 -31 79.5477 5.64949   1
  -4   1 -31 70.1283 7.88459   3
  -4   1 -31 89.9628 5.31701   1
   4   1  31 75.6480 6.35201   1
  -5  -1 -31 3.26855 2.12586   1
   5   1  31 2.24793 2.36533   1
  -5   1 -31 2.21974 1.76706   1
  -5   1 -31 6.29017 3.29578   3
  -6   1 -31 0.07138 2.69598   3
  -6   1 -31 5.22808 2.06563   1
   6   1  31 0.69818 2.33673   1
   7   1  31 5.10135 2.84849   1
  -7   1 -31 2.91175 2.09955   1
  -8   1 -31 11.7773 2.87535   1
   8   1  31 7.83858 2.92637   1
   9   1  31 1.09661 2.48260   1
  -9   1 -31 0.15156 1.99515   1
  -7   2  31 2.49814 2.71904   1
  -6   2  31 -0.4134 2.29183   1
  -5   2  31 7.85944 2.92000   1
  -4   2  31 9.03220 2.91474   1
  -3   2  31 18.5596 3.83776   1
  -2   2  31 9.86508 2.95728   1
  -1   2  31 14.4519 3.35859   1
   0   2  31 1.13282 1.97558   1
  -1   2 -31 26.3863 4.94944   3
   1   2  31 18.5987 3.47358   1
  -2   2 -31 9.21114 1.44021   1
  -2   2 -31 8.60592 3.36008   3
   2   2  31 15.2224 3.35660   1
  -3   2 -31 21.7884 2.26923   1
   3   2  31 17.3937 3.51777   1
  -3   2 -31 16.0644 3.99194   3
  -4   2 -31 9.07380 1.74726   1
   4   2  31 1.66365 2.16285   1
  -4   2 -31 5.17135 3.37775   3
   5   2  31 18.1215 3.51493   1
  -5   2 -31 13.1573 2.11343   1
  -5   2 -31 7.31241 3.47194   3
  -6   2 -31 -0.0109 2.36633   3
   6   2  31 -1.5291 1.94362   1
  -6   2 -31 1.59523 1.47289   1
   7   2  31 6.75946 2.59959   1
  -7   2 -31 4.81985 3.11940   3
  -7   2 -31 5.42849 1.89806   1
  -8   2 -31 8.19226 3.85333   3
  -2   3  31 -0.3666 1.83842   1
   1   3 -31 10.0408 3.40451   3
  -1   3  31 8.79222 2.49321   1
   0   3  31 1.17646 1.82776   1
   0   3 -31 -1.0138 2.21084   3
   1   3  31 8.40397 2.32632   1
  -1   3 -31 7.31516 3.18420   3
   2   3  31 1.03911 1.70059   1
   9   0 -32 42.1872 4.63569   1
   8   0 -32 6.01079 2.32738   1
   7   0 -32 -0.3384 1.71781   1
   6   0 -32 9.46110 2.65907   1
   5   0 -32 16.2234 2.87371   1
   4   0 -32 41.0927 4.23078   1
   3   0 -32 34.7433 4.00765   1
   2   0 -32 4.53036 2.02550   1
   1   0 -32 37.3977 4.10864   1
   0   0 -32 40.1776 4.37099   1
  -1   0 -32 42.5897 4.47521   1
  -2   0 -32 4.03953 2.04555   1
  -3   0 -32 40.4884 4.33883   1
  -4   0 -32 38.6437 4.32504   1
  -5   0 -32 12.2277 2.83882   1
   5   0  32 10.3806 3.56859   1
  -6   0 -32 12.5917 2.98407   1
   6   0  32 9.75337 3.52092   1
  -7   0 -32 -1.8098 1.77979   1
   7   0  32 0.18202 2.59357   1
   8   0  32 7.49257 3.49685   1
  -8   0 -32 5.12530 2.43678   1
   9   0  32 45.5483 6.17397   1
  -9   0 -32 31.6726 4.36410   1
   8  -1 -32 18.9063 4.08111   1
   8   1 -32 22.1587 2.66740   1
  -8   1  32 18.6455 4.40711   1
   7  -1 -32 14.5839 3.32249   1
   7   1 -32 18.7636 2.52789   1
  -7   1  32 18.5836 4.19507   1
   6  -1 -32 2.82354 2.42537   1
   6   1 -32 6.83214 1.85987   1
  -6   1  32 8.32869 3.20191   1
   5  -1 -32 21.3860 3.68559   1
   5   1 -32 23.5429 2.78574   1
  -5   1  32 20.1591 4.14209   1
   4  -1 -32 4.39087 2.31005   1
  -4   1  32 2.87936 2.41098   1
   4   1 -32 3.59874 1.57006   1
   3  -1 -32 2.39952 2.13597   1
   3   1 -32 2.29749 1.44335   1
  -3   1  32 2.73736 2.55124   1
   2  -1 -32 15.4015 3.14851   1
   2   1 -32 19.4444 2.80436   1
  -2   1  32 21.2792 4.05512   1
   1  -1 -32 3.71377 2.16621   1
   1   1 -32 4.46296 1.84644   1
  -1   1  32 6.65779 2.57617   1
   0  -1 -32 19.5312 3.39556   1
   0   1  32 21.7127 4.05805   1
   0   1 -32 22.4666 3.07069   1
  -1  -1 -32 4.52281 2.32716   1
   1   1  32 5.25604 2.71556   1
  -1   1 -32 7.41849 2.14271   1
  -2  -1 -32 16.1538 3.12611   1
  -2   1 -32 17.7660 2.82737   1
   2   1  32 19.3877 3.65668   1
  -3  -1 -32 -0.4292 1.79890   1
   3   1  32 0.77691 2.33199   1
  -3   1 -32 1.87929 1.50687   1
  -3   1 -32 0.73320 2.54747   3
  -4  -1 -32 6.55256 2.27471   1
  -4   1 -32 2.25125 1.73388   1
   4   1  32 -0.1675 2.37511   1
  -4   1 -32 1.04117 2.68797   3
  -5  -1 -32 20.6887 3.58333   1
  -5   1 -32 15.5701 4.19262   3
  -5   1 -32 21.6061 3.22123   1
   5   1  32 20.1049 4.07355   1
   6   1  32 1.44963 2.53346   1
  -6   1 -32 6.19916 2.24335   1
   7   1  32 23.5929 4.45156   1
  -7   1 -32 18.4459 3.36900   1
  -8   1 -32 20.9510 3.59615   1
   8   1  32 16.0693 3.82921   1
  -6   2  32 -1.2170 2.26973   1
  -5   2  32 4.45887 2.46428   1
  -4   2  32 13.5450 3.44951   1
  -3   2  32 6.04910 2.71495   1
  -2   2  32 2.43947 2.38195   1
  -1   2  32 3.11252 2.16665   1
   0   2 -32 45.9451 6.24765   3
   0   2  32 50.0980 5.45721   1
   1   2  32 -1.1816 1.87420   1
  -1   2 -32 2.91061 2.84535   3
  -2   2 -32 4.29079 2.82686   3
  -2   2 -32 5.12367 1.17019   1
   2   2  32 2.46029 2.33433   1
  -3   2 -32 3.80549 2.79349   3
  -3   2 -32 2.52097 1.14680   1
   3   2  32 1.28869 2.20582   1
   4   2  32 14.5582 3.24906   1
  -4   2 -32 12.8693 4.08851   3
  -4   2 -32 14.8346 2.08758   1
  -5   2 -32 4.04011 1.52523   1
   5   2  32 5.02609 2.53521   1
  -5   2 -32 -2.7150 2.69548   3
   6   2  32 -0.2253 2.10897   1
  -6   2 -32 1.67752 1.49993   1
  -6   2 -32 0.40475 2.60487   3
   8   0 -33 14.8897 3.25642   1
   7   0 -33 0.94439 1.92854   1
   6   0 -33 45.5701 4.75854   1
   5   0 -33 19.5248 3.36697   1
   4   0 -33 43.3025 4.53001   1
   3   0 -33 3.33029 2.10159   1
   2   0 -33 8.28252 2.43554   1
   1   0 -33 4.65520 2.21372   1
   0   0 -33 0.97980 1.63350   1
  -1   0 -33 4.91575 2.07450   1
  -2   0 -33 9.11459 2.52766   1
  -3   0 -33 1.79178 1.83073   1
  -4   0 -33 47.2494 5.07788   1
  -5   0 -33 15.1178 3.15794   1
  -6   0 -33 31.3920 4.20830   1
   6   0  33 36.1987 5.67372   1
  -7   0 -33 0.12273 1.90643   1
   7   0  33 2.51132 2.85455   1
  -8   0 -33 16.2352 3.42292   1
   8   0  33 12.8986 4.11773   1
   7  -1 -33 8.18629 3.16398   1
  -7   1  33 1.09918 2.80517   1
   7   1 -33 1.47859 1.54015   1
   6  -1 -33 4.00606 2.41239   1
  -6   1  33 0.54384 2.57464   1
   6   1 -33 4.53144 1.76964   1
   5  -1 -33 11.7041 3.21872   1
  -5   1  33 11.1069 3.56940   1
   5   1 -33 13.3473 2.38542   1
   4  -1 -33 6.49819 2.53555   1
  -4   1  33 6.25576 2.95168   1
   4   1 -33 8.52129 2.01195   1
   3  -1 -33 64.6106 5.29984   1
   3   1 -33 63.2054 4.26725   1
  -3   1  33 56.3283 6.35312   1
   2  -1 -33 4.45455 2.36132   1
   2   1 -33 2.29183 1.68120   1
  -2   1  33 0.52675 2.32076   1
   1  -1 -33 7.70575 2.60383   1
  -1   1  33 2.68905 2.45305   1
   1   1 -33 5.47257 1.93933   1
   0  -1 -33 5.08077 2.28174   1
   0   1 -33 4.10517 1.77418   1
   0   1  33 3.60356 2.62190   1
  -1  -1 -33 6.63838 2.56811   1
  -1   1 -33 4.82570 1.90078   1
   1   1  33 7.66370 2.89659   1
  -2  -1 -33 4.10127 2.11703   1
   2   1  33 6.15691 2.78962   1
  -2   1 -33 3.09257 1.74979   1
  -3  -1 -33 54.6762 5.38909   1
   3   1  33 45.1426 5.81593   1
  -3   1 -33 65.8406 4.68015   1
  -3   1 -33 56.6103 7.17991   3
  -4  -1 -33 11.7048 2.96800   1
   4   1  33 10.1059 3.23674   1
  -4   1 -33 4.53384 3.44010   3
  -4   1 -33 8.44524 2.42218   1
  -5  -1 -33 13.2653 3.31465   1
   5   1  33 13.8011 3.73183   1
  -5   1 -33 8.03511 3.83582   3
  -5   1 -33 14.8591 2.93612   1
   6   1  33 2.32440 2.72551   1
  -6   1 -33 4.47325 2.12564   1
  -7   1 -33 6.25215 2.40063   1
   7   1  33 -0.4466 2.35004   1
  -5   2  33 -0.0939 2.50267   1
  -4   2  33 4.14747 2.63128   1
  -3   2  33 15.6562 3.62360   1
  -2   2  33 12.9500 3.27517   1
  -1   2  33 21.6280 3.81500   1
   0   2  33 1.78222 2.17227   1
   0   2 -33 -1.2318 2.36861   3
  -1   2 -33 18.4383 4.57442   3
   1   2  33 20.2889 3.92894   1
  -2   2 -33 5.63399 3.07458   3
   2   2  33 5.99247 2.69552   1
  -3   2 -33 16.0767 1.87729   1
   3   2  33 15.6622 3.54632   1
  -3   2 -33 18.9705 4.46783   3
   4   2  33 -0.3193 1.89657   1
  -4   2 -33 2.39188 3.04823   3
  -4   2 -33 0.90787 1.20468   1
   5   2  33 -2.9113 1.90657   1
  -5   2 -33 2.79849 1.47024   1
  -5   2 -33 -0.1041 2.69856   3
   7   0 -34 8.80740 2.73764   1
   6   0 -34 1.70249 2.04297   1
   5   0 -34 17.8019 3.24222   1
   4   0 -34 30.9474 4.08626   1
   3   0 -34 37.5640 4.37810   1
   2   0 -34 52.8335 5.17071   1
   1   0 -34 -0.8998 1.78741   1
   0   0 -34 1.70694 1.77022   1
  -1   0 -34 -0.4156 1.72648   1
  -2   0 -34 39.7084 4.43087   1
  -3   0 -34 35.0088 4.25820   1
  -4   0 -34 30.6749 4.13929   1
  -5   0 -34 18.4822 3.33499   1
  -6   0 -34 3.69652 2.30193   1
   7   0  34 9.74013 3.89483   1
  -7   0 -34 12.5200 3.15031   1
   6  -1 -34 0.13017 2.47716   1
   6   1 -34 3.08089 1.65644   1
  -6   1  34 -0.1226 2.69877   1
   5  -1 -34 20.2433 3.74595   1
   5   1 -34 16.3848 2.54845   1
  -5   1  34 26.8762 4.63502   1
   4  -1 -34 20.5908 3.77794   1
  -4   1  34 9.07567 3.15904   1
   4   1 -34 23.4303 2.98710   1
   3  -1 -34 1.82411 2.20615   1
   3   1 -34 3.40103 1.79281   1
  -3   1  34 6.89353 3.03779   1
   2  -1 -34 5.29001 2.37934   1
   2   1 -34 2.70378 1.74950   1
  -2   1  34 3.02114 2.67122   1
   1  -1 -34 0.28769 2.01573   1
   1   1 -34 4.05595 1.79477   1
  -1   1  34 0.32734 2.29132   1
   0  -1 -34 0.25390 2.00352   1
   0   1  34 -0.2117 2.28766   1
   0   1 -34 2.22585 1.65655   1
  -1  -1 -34 1.71797 2.09453   1
   1   1  34 5.12098 2.75295   1
  -1   1 -34 1.33055 1.70775   1
  -2  -1 -34 1.72933 2.07634   1
  -2   1 -34 3.08936 1.88746   1
   2   1  34 1.62852 2.31312   1
  -3  -1 -34 4.62173 2.45750   1
  -3   1 -34 5.13934 3.32575   3
  -3   1 -34 8.60668 2.30871   1
   3   1  34 13.5074 3.55515   1
  -4  -1 -34 15.2621 3.19540   1
   4   1  34 22.1962 4.34098   1
  -4   1 -34 17.4663 4.62649   3
  -4   1 -34 19.4528 3.16716   1
  -5  -1 -34 16.9802 3.59920   1
  -5   1 -34 18.7916 3.28894   1
   5   1  34 20.9469 4.30680   1
   6   1  34 2.30831 2.69789   1
  -6   1 -34 6.78534 2.48070   1
  -2   2  34 2.17940 2.44343   1
  -1   2  34 5.47215 2.67060   1
   0   2  34 -1.4744 2.05209   1
   0   2 -34 4.49778 3.00443   3
  -1   2 -34 2.47339 2.79514   3
   1   2  34 1.49754 2.30647   1
  -2   2 -34 7.84408 3.56503   3
   2   2  34 4.16325 2.62416   1
  -3   2 -34 6.73618 3.62341   3
   6   0 -35 -2.1221 1.90632   1
   5   0 -35 3.11107 2.27723   1
   4   0 -35 3.33725 2.16139   1
   3   0 -35 4.49424 2.35588   1
   2   0 -35 6.26080 2.42793   1
   1   0 -35 7.34851 2.33094   1
   0   0 -35 1.85806 1.93841   1
  -1   0 -35 2.64369 2.10664   1
  -2   0 -35 11.5357 2.92214   1
  -3   0 -35 3.66555 2.19439   1
  -4   0 -35 5.48067 2.34837   1
  -5   0 -35 0.82906 2.04245   1
   5   1 -35 0.38501 1.49613   1
   4  -1 -35 10.0201 2.89692   1
   4   1 -35 4.73070 1.92490   1
  -4   1  35 2.44020 3.02925   1
   3  -1 -35 3.24596 2.49133   1
  -3   1  35 1.27958 2.69518   1
   3   1 -35 -0.6940 1.45734   1
   2  -1 -35 0.15930 2.03210   1
  -2   1  35 1.82116 2.47030   1
   2   1 -35 1.02796 1.57742   1
   1  -1 -35 3.41271 2.42906   1
   1   1 -35 7.58959 2.18811   1
  -1   1  35 12.7596 3.54744   1
   0  -1 -35 1.45163 2.20820   1
   0   1  35 2.53621 2.67078   1
   0   1 -35 1.44269 1.66967   1
  -1  -1 -35 9.03353 2.65040   1
   1   1  35 8.01992 3.08412   1
  -1   1 -35 5.97208 2.09683   1
  -2  -1 -35 1.07470 2.02647   1
   2   1  35 2.52189 2.41784   1
  -2   1 -35 -0.3544 1.61018   1
  -3  -1 -35 5.10440 2.27586   1
   3   1  35 4.85301 2.92187   1
  -3   1 -35 2.80047 1.95574   1
  -3   1 -35 -0.0820 2.89703   3
  -4  -1 -35 3.26566 2.34767   1
  -4   1 -35 7.93064 2.38476   1
   4   1  35 5.92035 3.18089   1
   4   0 -36 -1.4768 1.75591   1
   3   0 -36 12.6069 2.99527   1
   2   0 -36 7.68183 2.55451   1
   1   0 -36 28.1074 3.88376   1
   0   0 -36 -1.7781 1.60832   1
  -1   0 -36 29.1171 3.91851   1
  -2   0 -36 8.95419 2.58183   1
  -3   0 -36 9.88097 2.85830   1
  -4   0 -36 -0.8684 1.71321   1
   2  -1 -36 3.39768 2.20822   1
  -2   1  36 7.20817 3.41284   1
   2   1 -36 4.20014 1.91436   1
   1  -1 -36 6.33464 2.78583   1
   1   1 -36 8.21157 2.22233   1
  -1   1  36 7.48976 3.24522   1
   0  -1 -36 -0.6023 2.01087   1
   0   1 -36 1.48363 1.69087   1
   0   1  36 1.26857 2.61876   1
  -1  -1 -36 4.43003 2.53754   1
  -1   1 -36 3.17974 2.05068   1
   1   1  36 8.41090 3.04090   1
  -2  -1 -36 1.64828 2.20593   1
  -2   1 -36 6.66777 2.22276   1
   2   1  36 4.96985 2.91734   1
  -2   1 -36 3.61104 3.25694   3
   0   0   0    0.00    0.00   0
;
_shelx_hkl_checksum     83225
_shelx_res_file
;
TITL CH-57 in P2(1)2(1)2(1) (RT)
    shelx.res
    created by SHELXL-2018/1 at 18:35:29 on 16-Jun-2018
CELL  0.71073   3.9867  13.4564  25.5730   90.000   90.000   90.000
ZERR     4.00   0.0003   0.0011   0.0020    0.000    0.000    0.000
LATT  -1
SYMM  1/2 - X, - Y, 1/2 + Z
SYMM  - X, 1/2 + Y, 1/2 - Z
SYMM  1/2 + X, 1/2 - Y, - Z
SFAC  C    H    O    S    CL
UNIT  52 24 4 4 16
MERG   2
OMIT     2   7   2
OMIT     2   8   0
OMIT     2   8   1
OMIT     0   1  28
OMIT     2   8  23
OMIT     0  14   8
OMIT     0   0   6
OMIT     3   0  29
OMIT     1   0   8
OMIT     0  17   4
OMIT     1   3  27
OMIT     2  12  19
FMAP   2    1   60
PLAN    3
SIZE     0.112   0.232   0.625
ACTA
BOND   $H
CONF
L.S.  13
WGHT    0.058100    0.011000
FVAR       0.62501
C1    1    1.167339    0.777973    0.840117    11.00000    0.04218    0.03753 =
         0.03771   -0.00146    0.00620    0.00215
C2    1    1.255253    0.679446    0.918800    11.00000    0.04289    0.04430 =
         0.03839    0.00187   -0.00203    0.00154
C3    1    1.111474    0.625757    0.880618    11.00000    0.04300    0.03918 =
         0.04084    0.00035   -0.00124   -0.00012
AFIX  43
H3A   2    1.052432    0.559246    0.884223    11.00000   -1.20000
AFIX   0
C4    1    1.058725    0.682031    0.833662    11.00000    0.03762    0.04055 =
         0.03643   -0.00208    0.00211    0.00144
C5    1    0.901583    0.632720    0.787630    11.00000    0.05081    0.04618 =
         0.03623   -0.00465    0.00053   -0.00460
C6    1    0.777852    0.693811    0.744196    11.00000    0.05893    0.04511 =
         0.04374   -0.00127   -0.00800   -0.00260
AFIX  43
H6A   2    0.809837    0.762158    0.746266    11.00000   -1.20000
AFIX   0
C7    1    0.625256    0.658789    0.702642    11.00000    0.05753    0.04293 =
         0.03824   -0.00223    0.00095   -0.00062
AFIX  43
H7A   2    0.596005    0.590316    0.700760    11.00000   -1.20000
AFIX   0
C8    1    0.497528    0.717746    0.659166    11.00000    0.03845    0.04154 =
         0.03580   -0.00381    0.00445    0.00013
C9    1    0.338384    0.675519    0.616206    11.00000    0.04165    0.03804 =
         0.04116   -0.00461    0.00272   -0.00181
C10   1    0.219132    0.731572    0.574717    11.00000    0.04325    0.04812 =
         0.03779   -0.00657    0.00012    0.00079
AFIX  43
H10A  2    0.112503    0.701315    0.546561    11.00000   -1.20000
AFIX   0
C11   1    0.262029    0.832957    0.576118    11.00000    0.03872    0.04876 =
         0.04005    0.00016    0.00181    0.00615
C12   1    0.419158    0.878788    0.618051    11.00000    0.04779    0.03958 =
         0.05223   -0.00611    0.00126   -0.00070
AFIX  43
H12A  2    0.447771    0.947373    0.618483    11.00000   -1.20000
AFIX   0
C13   1    0.531613    0.821893    0.658788    11.00000    0.04677    0.04217 =
         0.04259   -0.00797   -0.00340   -0.00038
AFIX  43
H13A  2    0.633719    0.852975    0.687101    11.00000   -1.20000
AFIX   0
O1    3    0.871819    0.543107    0.787901    11.00000    0.12321    0.04140 =
         0.05169   -0.00117   -0.02093   -0.01098
S1    4    1.331314    0.800467    0.901191    11.00000    0.05039    0.04223 =
         0.04269   -0.00546   -0.00084   -0.00349
CL1   5    1.173825    0.876335    0.797342    11.00000    0.07657    0.04032 =
         0.04978    0.00482   -0.00013   -0.00426
CL2   5    1.360595    0.638868    0.980166    11.00000    0.07399    0.05895 =
         0.04498    0.00560   -0.01592   -0.00164
CL3   5    0.277160    0.548400    0.612411    11.00000    0.08830    0.04104 =
         0.06250   -0.00229   -0.01480   -0.01266
CL4   5    0.120374    0.905035    0.524525    11.00000    0.06838    0.05557 =
         0.05762    0.00802   -0.01061    0.00756
HKLF 4  1.0  0.00 -1.00  0.00  1.00  0.00  0.00  0.00  0.00  1.00
REM  CH-57 in P2(1)2(1)2(1) (RT)
REM R1 =  0.0375 for    3425 Fo > 4sig(Fo)  and  0.0503 for all    4226 data
REM    172 parameters refined using      0 restraints
END
WGHT      0.0582      0.0110
REM Highest difference peak  0.252,  deepest hole -0.196,  1-sigma level  0.053
Q1    1   1.2993  0.7402  0.9176  11.00000  0.05    0.25
Q2    1   0.2554  0.5445  0.6377  11.00000  0.05    0.24
Q3    1   0.0765  0.8558  0.5200  11.00000  0.05    0.24
;
_shelx_res_checksum     9712
data_global
_journal_date_recd_electronic     2018-06-22
_journal_date_accepted     2018-08-01
_journal_name_full     'Acta Crystallographica, Section E'
_journal_year     2018
_journal_volume     74
_journal_issue      9
_journal_page_first     1201
_journal_page_last     1205
_journal_paper_category     GO
_journal_paper_doi     10.1107/S2056989018010976
_journal_coeditor_code     DX2006
_publ_contact_author_name     'Mehmet Akkurt'
_publ_contact_author_address
;
Department of Physics,
Faculty of Sciences,
Erciyes University,
38039 Kayseri,
Turkey
;
_publ_contact_author_email     'akkurt@erciyes.edu.tr'
_publ_contact_author_fax     ?
_publ_contact_author_phone     ?
_publ_section_title
;\
Crystal structure and Hirshfeld surface analysis of
(2<i>E</i>)-3-(2,4-dichlorophenyl)-1-(2,5-dichlorothiophen-3-yl)prop-2-en-1-\
one
;
loop_
    _publ_author_name
    _publ_author_address
    'T. N. Sanjeeva Murthy'
;
Department of Chemistry,
Sri Siddhartha Academy of Higher Education,
Tumkur 572 107,
Karnataka,
India
;
    'Zeliha Atio\(glu'
;
\.Ilke Education and Health Foundation,
Cappadocia University,
Cappadocia Vocational College,
The Medical Imaging Techniques Program,
50420 Mustafapa\,sa, \"Urg\"up,
Nev\,sehir,
Turkey
;
    'Akkurt, Mehmet'
;
Department of Physics,
Faculty of Sciences,
Erciyes University,
38039 Kayseri,
Turkey
;
    'Chidan Kumar, C. S.'
;
Department of Engineering Chemistry,
Vidya Vikas Institute of Engineering & Technology,
Visvesvaraya Technological  University,
[truncated: 771 more chars]
