# Supplementary material for: Crystal structure and Hirshfeld surface analysis of (2E)-3-(2,4-di­chloro­phen­yl)-1-(2,5-di­chloro­thio­phen-3-yl)prop-2-en-1-one
Source: Acta Crystallogr E Crystallogr Commun. 2018 Aug 10;74(Pt 9):1201–5. doi: 10.1107/S2056989018010976 (PMC6127697; doi:10.1107/S2056989018010976)
Supplement: Supplementary file 2 [file e-74-01201-Isup2.hkl]

data_I                                                                          
_shelx_title ' CH-57 in P2(1)2(1)2(1) (RT)'                                     
_shelx_refln_list_code          4                                               
_shelx_F_calc_maximum      151.61                                               
_exptl_crystal_F_000       704.00                                               
_reflns_d_resolution_high  0.6942                                               
                                                                                
loop_                                                                           
 _space_group_symop_operation_xyz                                               
 'x, y, z'                                                                      
 '-x+1/2, -y, z+1/2'                                                            
 '-x, y+1/2, -z+1/2'                                                            
 'x+1/2, -y+1/2, -z'                                                            
                                                                                
_cell_length_a     3.9867                                                       
_cell_length_b    13.4564                                                       
_cell_length_c    25.5730                                                       
_cell_angle_alpha  90.000                                                       
_cell_angle_beta   90.000                                                       
_cell_angle_gamma  90.000                                                       
                                                                                
_shelx_F_squared_multiplier     1.000                                           
                                                                                
loop_                                                                           
 _refln_index_h                                                                 
 _refln_index_k                                                                 
 _refln_index_l                                                                 
 _refln_F_squared_calc                                                          
 _refln_F_squared_meas                                                          
 _refln_F_squared_sigma                                                         
 _refln_observed_status                                                         
   2   0   0       5173.14       5239.75       139.00 o                         
   4   0   0        208.92        184.66        14.28 o                         
   1   1   0        690.37        755.78        15.93 o                         
   2   1   0         38.05         40.71         3.98 o                         
   3   1   0        276.26        274.63        10.86 o                         
   4   1   0        108.42        111.77        25.89 o                         
   5   1   0         13.43         15.44         4.93 o                         
   0   2   0      11921.21      12649.79       179.08 o                         
   1   2   0        674.31        693.55         9.62 o                         
   2   2   0         70.41         74.94         4.40 o                         
   3   2   0        993.27       1018.30        35.77 o                         
   4   2   0          6.71          5.18         3.48 o                         
   5   2   0          0.37         -1.15         3.80 o                         
   2   3   0        451.11        374.64        10.99 o                         
   3   3   0        270.35        253.37        15.75 o                         
   4   3   0         28.73         37.06        10.37 o                         
   5   3   0         11.24         14.08         5.33 o                         
   0   4   0      17224.81      18233.13       257.91 o                         
   1   4   0        751.34        778.95        24.18 o                         
   2   4   0          9.96         10.86         1.27 o                         
   3   4   0        232.73        237.67        10.00 o                         
   4   4   0        354.69        354.75        17.04 o                         
   5   4   0          4.27          4.12         4.56 o                         
   1   5   0        185.99        187.50         3.12 o                         
   2   5   0          3.31          3.44         1.46 o                         
   3   5   0        227.65        204.37        11.94 o                         
   4   5   0          5.64         13.47         4.36 o                         
   5   5   0         24.45         26.26         6.28 o                         
   0   6   0        997.92       1257.20        20.54 o                         
   1   6   0       1558.19       1542.49        25.29 o                         
   2   6   0         30.57         30.61         2.63 o                         
   3   6   0        860.05        885.77        23.09 o                         
   4   6   0          8.06          9.44         4.06 o                         
   5   6   0          4.57          6.52         4.65 o                         
   1   7   0        242.29        204.66         3.72 o                         
   3   7   0        164.87        170.63        13.67 o                         
   4   7   0        380.13        399.78        24.79 o                         
   5   7   0         61.70         37.36        11.38 o                         
   0   8   0        196.18        228.71         6.48 o                         
   1   8   0        171.37        201.15         3.58 o                         
   3   8   0        191.58        189.95        10.11 o                         
   4   8   0        147.00        131.38        16.85 o                         
   5   8   0          1.84          0.94         8.26 o                         
   1   9   0       2131.61       1991.32        27.51 o                         
   2   9   0        108.41         97.88         6.22 o                         
   3   9   0          9.10          6.75         2.30 o                         
   4   9   0        116.89        113.69        16.52 o                         
   5   9   0          2.20         -0.77         7.21 o                         
   0  10   0          0.66          5.69         1.96 o                         
   1  10   0        140.68        139.34         4.56 o                         
   2  10   0         97.97         85.60         6.56 o                         
   3  10   0          6.22          8.43         2.64 o                         
   4  10   0         16.22         37.94        11.31 o                         
   1  11   0        462.07        478.89        12.00 o                         
   2  11   0          4.64          5.13         2.55 o                         
   3  11   0         24.88         34.24         4.62 o                         
   4  11   0          0.42          1.47         6.80 o                         
   0  12   0       2290.50       2231.34        44.36 o                         
   1  12   0         99.22         87.98         4.35 o                         
   2  12   0        158.26        146.82         9.40 o                         
   3  12   0          3.05         -1.53         2.63 o                         
   4  12   0         13.02         19.08         9.67 o                         
   1  13   0        112.41        102.24         4.95 o                         
   2  13   0        243.56        228.00        13.07 o                         
   3  13   0          0.19         -1.10         2.95 o                         
   4  13   0         11.58         16.76        10.14 o                         
   0  14   0         86.05         57.02         8.32 o                         
   1  14   0        176.11        162.61        10.04 o                         
   2  14   0          2.39          0.33         4.30 o                         
   3  14   0         13.26          8.94         5.16 o                         
   1  15   0         57.75         58.75         4.50 o                         
   2  15   0          1.75         -0.62         5.03 o                         
   3  15   0         25.05         12.10        10.84 o                         
   0  16   0        134.72        126.52        13.15 o                         
   1  16   0          2.70         -1.29         2.20 o                         
   2  16   0         28.39         16.18         4.97 o                         
   3  16   0         39.22         37.78         6.63 o                         
   1  17   0         53.57         66.03         6.85 o                         
   2  17   0         12.35          8.75         4.67 o                         
   0  18   0          2.01          2.69         5.51 o                         
   1  18   0         19.49         17.60         3.49 o                         
   2  18   0          0.31         -0.33         4.30 o                         
   1  19   0          0.05          1.59         2.81 o                         
   1   0   1         83.21        104.88         6.19 o                         
   2   0   1       2688.84       2589.79        51.20 o                         
   3   0   1        116.43        110.74         6.83 o                         
   4   0   1         34.19         34.04         8.58 o                         
   5   0   1         11.22          2.57         4.12 o                         
  -5   1   1         11.34         23.92        10.03 o                         
  -4   1   1        148.47        156.03         9.39 o                         
  -3   1   1        101.99        106.23        10.00 o                         
  -2   1   1        972.10        994.88        30.41 o                         
  -1   1   1       7982.75       8511.01       153.61 o                         
   0   1   1        353.35        382.88         8.68 o                         
   1   1   1       7969.54       8459.04       152.67 o                         
   2   1   1        971.77        988.49        22.48 o                         
   3   1   1        102.43         90.80         7.07 o                         
   4   1   1        147.49        151.11         9.15 o                         
   5   1   1         11.08         14.23         5.15 o                         
  -5   2   1          2.95         -0.43         3.83 o                         
  -4   2   1         66.55         74.20         8.10 o                         
  -3   2   1        577.21        603.54        17.51 o                         
  -2   2   1        212.03        200.97        10.45 o                         
  -1   2   1       2199.05       2456.23        29.94 o                         
   0   2   1        566.79        670.16         8.91 o                         
   1   2   1       2207.97       2472.30        31.03 o                         
   2   2   1        213.12        205.60         7.53 o                         
   3   2   1        585.77        583.46        17.12 o                         
   4   2   1         63.77         50.70        15.48 o                         
   5   2   1          2.72         -1.91         4.33 o                         
  -5   3   1          2.46          1.78         4.69 o                         
  -4   3   1         34.83         38.20         9.09 o                         
  -3   3   1         26.79         23.28         4.14 o                         
  -2   3   1        192.56        188.22         7.19 o                         
  -1   3   1        637.70        615.70        16.47 o                         
   0   3   1       2932.04       3137.08        31.91 o                         
   1   3   1        641.28        639.43        13.31 o                         
   2   3   1        199.00        205.71         7.69 o                         
   3   3   1         28.01         28.65         4.47 o                         
   4   3   1         35.84         44.39         7.68 o                         
   5   3   1          2.38          6.89         4.53 o                         
  -5   4   1         61.92         63.33         8.50 o                         
  -4   4   1          1.09          3.25         3.17 o                         
  -3   4   1        374.88        401.12        14.22 o                         
  -2   4   1        857.73        798.38        13.71 o                         
  -1   4   1        338.23        381.53         7.42 o                         
   0   4   1        597.33        638.17         7.63 o                         
   1   4   1        336.15        376.92         8.25 o                         
   2   4   1        866.88        877.06        12.60 o                         
   3   4   1        361.94        338.16        12.13 o                         
   4   4   1          1.20          1.47         3.31 o                         
   5   4   1         60.70         57.51        10.61 o                         
  -5   5   1         15.01         17.01         5.41 o                         
  -4   5   1         21.97         27.89         7.53 o                         
  -3   5   1         86.53         96.83         6.80 o                         
  -2   5   1        888.59        883.14        22.07 o                         
  -1   5   1         72.51         81.16         2.65 o                         
   0   5   1       6763.66       6993.80        70.52 o                         
   1   5   1         73.12         84.87         1.72 o                         
   2   5   1        899.73        887.79        27.46 o                         
   3   5   1         86.11         86.76         7.00 o                         
   4   5   1         22.39         24.08         7.13 o                         
   5   5   1         14.54         12.23         7.63 o                         
  -5   6   1         24.85         23.90         6.16 o                         
  -4   6   1         83.85        105.22        18.71 o                         
  -3   6   1        200.16        217.76         9.58 o                         
  -2   6   1        353.30        339.77         6.61 o                         
  -1   6   1       6697.52       6912.41        70.33 o                         
   0   6   1       4033.97       4310.02        44.64 o                         
   1   6   1       6712.19       6971.85        69.99 o                         
   2   6   1        351.49        346.00        10.74 o                         
   3   6   1        199.82        213.59         9.41 o                         
   4   6   1         81.69         95.25         8.61 o                         
   5   6   1         24.48         23.63         6.13 o                         
  -5   7   1          3.52         -5.37         6.04 o                         
  -4   7   1         27.92         32.12         8.70 o                         
  -3   7   1        406.22        398.23        21.19 o                         
  -1   7   1       1447.23       1435.73        16.49 o                         
   0   7   1         41.08         35.88         1.99 o                         
   1   7   1       1464.93       1471.62        16.51 o                         
   3   7   1        398.23        396.21        21.29 o                         
   4   7   1         28.20         35.67        10.02 o                         
   5   7   1          3.56          1.04         6.72 o                         
  -5   8   1          6.23          4.70         8.27 o                         
  -4   8   1         91.16         84.48        14.59 o                         
  -3   8   1        359.41        347.70        20.20 o                         
  -1   8   1        431.50        459.44         5.87 o                         
   0   8   1       1959.88       1975.36        22.31 o                         
   1   8   1        415.57        440.32         6.01 o                         
   3   8   1        353.41        327.60        14.18 o                         
   4   8   1         88.50         87.08        14.28 o                         
   5   8   1          5.93         -5.69         8.05 o                         
  -5   9   1          3.18         -0.50         6.86 o                         
  -4   9   1         53.35         69.27        14.22 o                         
  -3   9   1         65.71         63.01         4.44 o                         
  -2   9   1        110.80        104.10         6.07 o                         
  -1   9   1         36.59         41.18         3.42 o                         
   0   9   1        318.70        306.66         6.09 o                         
   1   9   1         35.54         33.25         2.54 o                         
   2   9   1        107.73         97.88         6.16 o                         
   3   9   1         67.01         60.95         7.70 o                         
   4   9   1         53.25         60.24        13.10 o                         
   5   9   1          3.08         -7.50         7.50 o                         
  -4  10   1         28.85         40.19        10.51 o                         
  -3  10   1         74.58         79.21         7.36 o                         
  -2  10   1        354.08        306.52        10.96 o                         
  -1  10   1        111.91        114.86         4.31 o                         
   0  10   1        274.87        318.17         8.42 o                         
   1  10   1        113.39        112.84         4.22 o                         
   2  10   1        361.60        318.64        11.21 o                         
   3  10   1         73.92         86.70         5.94 o                         
   4  10   1         28.14         28.16         9.77 o                         
  -4  11   1          9.66         16.55         8.79 o                         
  -3  11   1        236.36        243.59         9.89 o                         
  -2  11   1        382.76        345.42        12.11 o                         
  -1  11   1        607.65        586.53        11.11 o                         
   0  11   1        402.32        388.12         8.42 o                         
   1  11   1        610.10        593.89        11.19 o                         
   2  11   1        380.71        395.94        13.33 o                         
   3  11   1        232.62        230.29         9.89 o                         
   4  11   1          9.95          7.38         7.35 o                         
  -4  12   1          2.98          4.45         7.16 o                         
  -3  12   1         40.04         48.70         5.62 o                         
  -2  12   1         10.86         19.09         3.81 o                         
  -1  12   1         64.70         61.03         3.85 o                         
   0  12   1        191.22        211.55         6.35 o                         
   1  12   1         65.79         62.19         3.99 o                         
   2  12   1          9.57         12.72         3.50 o                         
   3  12   1         39.90         35.66         6.82 o                         
   4  12   1          2.90         12.91         8.53 o                         
  -4  13   1         69.88         66.62        14.74 o                         
  -3  13   1         75.43         74.93         7.23 o                         
  -2  13   1         24.90         36.24         5.26 o                         
  -1  13   1        205.58        211.07         6.50 o                         
   0  13   1        662.24        627.36        12.30 o                         
   1  13   1        202.99        213.30         6.48 o                         
   2  13   1         26.03         32.90         9.63 o                         
   3  13   1         73.61         75.46         7.37 o                         
   4  13   1         70.48        104.48        17.59 o                         
  -3  14   1         18.32         12.30         4.26 o                         
  -2  14   1         57.78         63.26         6.97 o                         
  -1  14   1        316.08        338.61         8.75 o                         
   0  14   1         16.46         16.85         4.74 o                         
   1  14   1        314.60        343.23        12.38 o                         
   2  14   1         59.13         74.37         9.60 o                         
   3  14   1         18.79         16.93         4.61 o                         
  -3  15   1          1.29          0.83         3.68 o                         
  -2  15   1         17.05         15.70         4.60 o                         
  -1  15   1        174.73        183.69         6.74 o                         
   0  15   1         13.65          2.03         5.36 o                         
   1  15   1        176.22        175.23         6.71 o                         
   2  15   1         17.44         12.92         5.13 o                         
   3  15   1          1.22         -3.18         3.57 o                         
  -3  16   1          4.93          1.23         6.83 o                         
  -2  16   1         57.31         60.25        13.23 o                         
  -1  16   1         51.37         56.82         4.58 o                         
   0  16   1         76.54         80.81         7.68 o                         
   1  16   1         52.75         60.39         4.78 o                         
   2  16   1         57.82         59.15         7.69 o                         
   3  16   1          4.92          6.97         4.63 o                         
  -2  17   1         34.16         33.48         8.81 o                         
  -1  17   1         18.65         18.74         3.40 o                         
   0  17   1        336.18        366.99        14.35 o                         
   1  17   1         18.94         25.58         3.64 o                         
   2  17   1         34.37         30.25         6.33 o                         
  -2  18   1         40.37         47.34        13.42 o                         
  -1  18   1          4.09          3.02         2.69 o                         
   0  18   1         42.54         33.56         6.68 o                         
   1  18   1          3.72          3.40         2.76 o                         
   2  18   1         41.68         54.41         8.51 o                         
  -1  19   1         20.44         18.27         3.72 o                         
   0  19   1          2.82          1.91         3.04 o                         
   1  19   1         21.52         17.90         3.70 o                         
   0   0   2        147.98        138.37         4.08 o                         
   1   0   2        101.36        118.35        12.92 o                         
   2   0   2        282.26        387.79        11.35 o                         
   3   0   2        226.97        223.23         9.59 o                         
   4   0   2         57.62         68.61         7.40 o                         
   5   0   2         34.59         48.47        18.81 o                         
  -5   1   2          3.87          3.80         4.48 o                         
  -4   1   2         67.77         79.93         8.52 o                         
  -3   1   2        161.64        175.73        19.17 o                         
  -2   1   2       2703.77       2791.05        54.81 o                         
  -1   1   2       7585.58       7800.28       268.04 o                         
   0   1   2        172.15        157.24         2.20 o                         
   1   1   2       7458.65       8205.87       115.02 o                         
   2   1   2       2698.39       2780.38        54.59 o                         
   3   1   2        165.18        162.83         8.25 o                         
   4   1   2         67.75         72.89         7.66 o                         
   5   1   2          3.85          7.72         4.60 o                         
  -5   2   2         32.15         34.97         8.57 o                         
  -4   2   2          1.27          0.56         2.90 o                         
  -3   2   2         26.40         30.58         4.56 o                         
  -2   2   2        186.38        213.30         7.83 o                         
  -1   2   2       9508.45       9969.73       145.04 o                         
   0   2   2         83.31         82.13         1.69 o                         
   1   2   2       9527.57       9998.10       150.87 o                         
   2   2   2        184.01        197.29         7.32 o                         
   3   2   2         29.11         40.23         5.00 o                         
   4   2   2          1.21         -2.34         5.00 o                         
   5   2   2         32.27         31.90         6.41 o                         
  -5   3   2         11.74         12.90         4.98 o                         
  -4   3   2        113.57        114.91         9.79 o                         
  -3   3   2        423.81        409.27        13.65 o                         
  -2   3   2        197.34        217.26         7.91 o                         
  -1   3   2       3122.07       3295.07        61.75 o                         
   0   3   2        307.15        363.35         5.60 o                         
   1   3   2       3132.39       3301.57        48.85 o                         
   2   3   2        197.00        223.27        10.01 o                         
   3   3   2        420.38        442.03        14.28 o                         
   4   3   2        112.30        120.13         9.41 o                         
   5   3   2         12.76         12.70         9.34 o                         
  -5   4   2          0.65          2.51         5.75 o                         
  -4   4   2         27.01         26.89         5.11 o                         
  -3   4   2        184.30        206.55         9.22 o                         
  -2   4   2        334.09        318.32        10.02 o                         
  -1   4   2       1293.95       1329.17        20.67 o                         
   0   4   2        686.98        769.25        19.37 o                         
   1   4   2       1301.62       1351.10        18.33 o                         
   2   4   2        343.41        338.88         5.93 o                         
   3   4   2        185.45        171.29         8.33 o                         
   4   4   2         25.64         26.75         5.11 o                         
   5   4   2          0.66         -0.16         3.89 o                         
  -5   5   2          5.88          4.17         4.07 o                         
  -4   5   2        167.35        163.73        10.58 o                         
  -3   5   2          6.68         13.64         3.27 o                         
  -2   5   2       1778.05       1737.21        21.15 o                         
  -1   5   2        285.09        340.59         4.79 o                         
   0   5   2       4195.58       4478.84        49.71 o                         
   1   5   2        273.25        333.28         3.98 o                         
   2   5   2       1778.12       1742.95        28.83 o                         
   3   5   2          5.13          6.45         2.62 o                         
   4   5   2        164.79        158.53        24.30 o                         
   5   5   2          5.65          8.30         4.73 o                         
  -5   6   2         12.57         11.23         4.68 o                         
  -4   6   2         68.15         63.34         7.48 o                         
  -3   6   2         17.05         29.36         4.41 o                         
  -2   6   2       1241.30       1254.62        17.85 o                         
  -1   6   2        901.39        932.14        10.65 o                         
   0   6   2        491.38        552.19         8.03 o                         
   1   6   2        895.60        920.42        10.79 o                         
   2   6   2       1255.02       1202.87        57.72 o                         
   3   6   2         17.89         22.63         3.76 o                         
   4   6   2         70.84         83.98         8.06 o                         
   5   6   2         13.37         27.77        10.28 o                         
  -5   7   2         24.49         15.54         9.45 o                         
  -4   7   2         15.36         10.54         6.47 o                         
  -3   7   2        244.91        259.52        16.90 o                         
  -2   7   2        241.68        252.09        13.89 o                         
  -1   7   2       1547.27       1579.87        20.18 o                         
   0   7   2       3927.79       4372.21        49.41 o                         
   1   7   2       1521.14       1560.19        17.52 o                         
   3   7   2        246.42        259.34        16.90 o                         
   4   7   2         15.23         11.31         6.98 o                         
   5   7   2         25.44         24.67        10.30 o                         
  -5   8   2         13.07          7.79         8.85 o                         
  -4   8   2          0.72          0.01         6.50 o                         
  -3   8   2         67.85         80.11        11.70 o                         
  -1   8   2        331.80        336.37         5.32 o                         
   0   8   2         20.23         13.89         1.59 o                         
   1   8   2        317.57        321.56         4.59 o                         
   2   8   2        203.61         96.24         6.63 o                         
   3   8   2         68.27         71.17         6.33 o                         
   4   8   2          0.85          5.54         6.07 o                         
   5   8   2         12.28         -4.65         7.62 o                         
  -5   9   2          1.30          5.18         8.07 o                         
  -4   9   2         44.45         45.84        11.57 o                         
  -3   9   2        411.28        390.73        11.24 o                         
  -2   9   2        470.35        448.75        13.25 o                         
  -1   9   2        321.21        195.72        83.79 o                         
   0   9   2         70.67         89.56         3.28 o                         
   1   9   2        320.86        313.41         7.59 o                         
   2   9   2        467.08        453.93        13.55 o                         
   3   9   2        411.18        393.84        16.24 o                         
   4   9   2         41.88         31.68        10.28 o                         
   5   9   2          1.57          4.24         8.09 o                         
  -4  10   2         30.13         45.07        10.98 o                         
  -3  10   2        127.64        144.08        10.75 o                         
  -2  10   2        320.71        318.44        11.17 o                         
  -1  10   2       1317.10       1282.82        19.59 o                         
   0  10   2         84.24         92.56         3.54 o                         
   1  10   2       1318.78       1254.25        19.10 o                         
   2  10   2        319.79        312.71        11.16 o                         
   3  10   2        126.15        138.72         7.43 o                         
   4  10   2         30.66         45.93        12.11 o                         
  -4  11   2         85.60         99.07        15.77 o                         
  -3  11   2        111.43         98.42         6.60 o                         
  -2  11   2        114.27        111.96         7.08 o                         
  -1  11   2       1366.72       1353.01        18.97 o                         
   0  11   2        768.71        700.97        12.41 o                         
   1  11   2       1375.08       1317.38        20.27 o                         
   2  11   2        117.02        112.15         7.22 o                         
   3  11   2        111.98        107.48         7.15 o                         
   4  11   2         87.82         89.40        16.00 o                         
  -4  12   2         10.19         14.30         8.69 o                         
  -3  12   2          7.31          6.92         3.00 o                         
  -2  12   2        280.36        276.99        11.10 o                         
  -1  12   2         89.45         89.93         4.49 o                         
   0  12   2        357.51        365.21         8.47 o                         
   1  12   2         91.73         83.39         4.38 o                         
   2  12   2        280.47        265.34        17.29 o                         
   3  12   2          8.10          9.33         3.59 o                         
   4  12   2         10.62         21.82        10.04 o                         
  -4  13   2         13.76          6.15         8.30 o                         
  -3  13   2          9.53          7.29         3.50 o                         
  -2  13   2        417.77        421.47        20.05 o                         
  -1  13   2         41.95         44.55         3.47 o                         
   0  13   2        112.65        143.02         5.51 o                         
   1  13   2         41.72         36.57         3.24 o                         
   2  13   2        409.57        398.56        18.61 o                         
   3  13   2          9.51          9.99         3.63 o                         
   4  13   2         13.52         15.59        10.05 o                         
  -3  14   2         15.83         15.85         4.39 o                         
  -2  14   2         17.19         19.18         4.45 o                         
  -1  14   2        112.15        115.31         8.32 o                         
   0  14   2         18.01         18.40         4.00 o                         
   1  14   2        117.06        126.36         8.49 o                         
   2  14   2         17.87         18.86         5.28 o                         
   3  14   2         16.20         11.55         4.43 o                         
  -3  15   2         18.48         22.51         5.18 o                         
  -2  15   2         22.17         33.51        13.00 o                         
  -1  15   2        167.57        169.22         8.59 o                         
   0  15   2         40.79         39.31         5.62 o                         
   1  15   2        171.33        170.17         6.48 o                         
   2  15   2         23.01         27.32         5.47 o                         
   3  15   2         18.39         16.51         4.99 o                         
  -3  16   2          3.57         10.96        10.46 o                         
  -2  16   2          8.62         16.41        11.24 o                         
  -1  16   2         39.73         41.59         4.10 o                         
   0  16   2        101.56        115.10        12.74 o                         
   1  16   2         40.26         43.51         4.70 o                         
   2  16   2          8.67          3.19         3.93 o                         
   3  16   2          3.71          2.36         4.01 o                         
  -2  17   2         42.74         49.50         7.62 o                         
  -1  17   2         43.65         44.33         6.85 o                         
   0  17   2          1.97         11.88         7.69 o                         
   1  17   2         43.99         46.54         4.37 o                         
   2  17   2         41.00         42.97         7.15 o                         
  -2  18   2         12.47          9.53         4.85 o                         
  -1  18   2         61.69         64.42         5.28 o                         
   0  18   2         17.09         18.53         4.26 o                         
   1  18   2         63.19         62.87         5.30 o                         
   2  18   2         11.92          8.15         5.10 o                         
  -1  19   2         52.59         50.34         5.50 o                         
   0  19   2         57.05         64.75         6.61 o                         
   1  19   2         53.71         57.43         5.01 o                         
   1   0   3       4487.17       4901.30        88.91 o                         
   2   0   3       5753.90       6002.14       111.82 o                         
   3   0   3       1165.12       1122.01        27.37 o                         
   4   0   3         46.10         57.65         6.98 o                         
   5   0   3         40.55         49.89         7.63 o                         
  -5   1   3          1.18         -1.87         3.74 o                         
  -4   1   3         51.90         44.56        10.68 o                         
  -3   1   3         11.23         17.86         3.75 o                         
  -2   1   3        431.16        452.88        12.62 o                         
   0   1   3        395.51        470.99         6.28 o                         
   1   1   3      22985.87      24200.03       657.57 o                         
   2   1   3        420.30        447.05        12.44 o                         
   3   1   3         11.82         13.86         3.43 o                         
   4   1   3         50.57         49.98         6.51 o                         
   5   1   3          1.30          2.67         4.41 o                         
  -5   2   3         42.37         39.68        14.59 o                         
  -4   2   3         12.03         12.09         6.45 o                         
  -3   2   3        126.72        138.46         7.60 o                         
  -2   2   3        359.20        366.39        10.95 o                         
  -1   2   3      13719.82      14057.28       173.08 o                         
   0   2   3          9.65          5.16         0.81 o                         
   1   2   3      13704.19      13611.22       199.89 o                         
   2   2   3        344.19        354.24        10.58 o                         
   3   2   3        121.70        126.24         7.19 o                         
   4   2   3         11.39         13.12         5.25 o                         
   5   2   3         41.99         38.01         6.89 o                         
  -5   3   3          7.71          5.70         4.73 o                         
  -4   3   3        103.75        124.66         9.87 o                         
  -3   3   3        265.27        258.65        10.60 o                         
  -2   3   3        794.25        820.16        19.50 o                         
  -1   3   3        534.63        586.02         7.35 o                         
   0   3   3       1103.73       1188.14        13.92 o                         
   1   3   3        521.44        557.92         9.87 o                         
   2   3   3        803.78        858.30        24.50 o                         
   3   3   3        262.59        274.37        10.71 o                         
   4   3   3        101.92        120.00         8.83 o                         
   5   3   3          8.08         17.04         5.82 o                         
  -5   4   3          8.28          8.58         4.74 o                         
  -4   4   3         15.57         13.90         4.03 o                         
  -3   4   3         16.88         22.87         4.02 o                         
  -2   4   3       3368.91       3314.54        64.36 o                         
  -1   4   3        329.45        340.75         7.54 o                         
   0   4   3       2098.59       2227.62        28.59 o                         
   1   4   3        331.71        343.15         6.08 o                         
   2   4   3       3380.98       3423.55        49.55 o                         
   3   4   3         17.53         21.03         3.89 o                         
   4   4   3         16.22         15.32         4.48 o                         
   5   4   3          8.31          9.47         4.85 o                         
  -5   5   3          0.15          1.75         4.10 o                         
  -4   5   3        126.34        143.68         9.82 o                         
  -3   5   3        297.99        297.09        11.44 o                         
  -2   5   3        190.98        176.34         6.16 o                         
  -1   5   3       1930.91       2012.19        26.83 o                         
   0   5   3        420.82        391.60         6.49 o                         
   1   5   3       1979.53       2101.92        21.93 o                         
   2   5   3        194.13        178.20         5.85 o                         
   3   5   3        292.21        297.16        11.03 o                         
   4   5   3        128.26        144.85         9.40 o                         
   5   5   3          0.16         -6.95         6.95 o                         
  -5   6   3          6.85          5.79         4.71 o                         
  -4   6   3         74.74         78.45        12.00 o                         
  -3   6   3        276.70        287.19        11.43 o                         
  -2   6   3        233.05        248.90         5.34 o                         
  -1   6   3        515.38        523.31         6.63 o                         
   0   6   3        691.34        677.07         9.40 o                         
   1   6   3        538.28        543.76         6.94 o                         
   2   6   3        231.56        220.52         9.65 o                         
   3   6   3        269.98        310.64        18.58 o                         
   4   6   3         74.23         75.58         8.67 o                         
   5   6   3          6.20          5.27         8.05 o                         
  -5   7   3         16.29         19.91        10.21 o                         
  -4   7   3         47.78         42.37        10.29 o                         
  -3   7   3        540.03        538.01        25.28 o                         
  -2   7   3        190.06        166.83        27.34 o                         
  -1   7   3       3512.37       3612.91        35.35 o                         
   0   7   3       2672.75       2674.45        31.32 o                         
   1   7   3       3490.35       3558.29        34.40 o                         
   3   7   3        544.42        616.14        28.30 o                         
   4   7   3         48.43         40.90        10.16 o                         
   5   7   3         16.57         21.19         9.86 o                         
  -5   8   3         17.83         10.45         8.81 o                         
  -4   8   3         44.42         37.77        10.18 o                         
  -3   8   3        135.92        122.26        13.64 o                         
  -2   8   3        831.13        898.85        32.88 o                         
  -1   8   3          6.35          5.23         0.99 o                         
   0   8   3        907.86        863.63        12.16 o                         
   1   8   3          6.57          5.33         0.84 o                         
   2   8   3        834.26        842.91        20.25 o                         
   3   8   3        140.18        142.80        13.99 o                         
   4   8   3         44.96         57.55        12.46 o                         
   5   8   3         17.91         13.07         9.15 o                         
  -5   9   3          5.91         14.52         9.98 o                         
  -4   9   3         59.24         66.26        12.48 o                         
  -3   9   3        361.91        333.93        12.00 o                         
  -2   9   3        321.64        327.32        26.61 o                         
  -1   9   3        612.10        611.13        13.06 o                         
   0   9   3        629.42        582.72         9.40 o                         
   1   9   3        611.69        609.13        10.68 o                         
   2   9   3        322.85        331.12        11.19 o                         
   3   9   3        355.76        329.10        19.73 o                         
   4   9   3         59.38         55.66        12.63 o                         
   5   9   3          6.18          8.11        10.09 o                         
  -4  10   3         14.57          9.70         7.46 o                         
  -3  10   3         20.67         31.06        10.64 o                         
  -2  10   3        123.98        138.24         7.88 o                         
  -1  10   3        387.25        367.33         8.46 o                         
   0  10   3        464.24        453.85         8.22 o                         
   1  10   3        385.69        380.30         8.34 o                         
   2  10   3        127.37        117.41         9.90 o                         
   3  10   3         20.64         27.64         7.74 o                         
   4  10   3         15.36          5.13         7.29 o                         
  -4  11   3         31.36         35.12        10.01 o                         
  -3  11   3         43.06         39.96         4.78 o                         
  -2  11   3        121.12        112.43         7.07 o                         
  -1  11   3        311.01        297.85         7.97 o                         
   0  11   3        872.41        797.12        13.63 o                         
   1  11   3        311.85        299.77         7.30 o                         
   2  11   3        125.63        115.92         7.51 o                         
   3  11   3         40.28         49.06        10.52 o                         
   4  11   3         30.85         39.93        11.61 o                         
  -4  12   3          4.11         -2.63         7.75 o                         
  -3  12   3        179.26        177.18         9.14 o                         
  -2  12   3        120.24        123.86         7.93 o                         
  -1  12   3        435.84        438.05         8.77 o                         
   0  12   3        524.58        492.44        10.16 o                         
   1  12   3        437.27        428.08         9.35 o                         
   2  12   3        120.88        105.48         7.38 o                         
   3  12   3        177.56        197.19         9.72 o                         
   4  12   3          3.80          3.83         7.33 o                         
  -4  13   3          1.63          7.62         8.83 o                         
  -3  13   3          7.33          4.09         5.91 o                         
  -2  13   3        182.72        185.78        20.36 o                         
  -1  13   3         32.14         38.20         3.75 o                         
   0  13   3         79.65         68.50         7.56 o                         
   1  13   3         32.08         31.31         3.11 o                         
   2  13   3        184.88        179.69        11.28 o                         
   3  13   3          7.59          6.26         4.85 o                         
   4  13   3          1.27         11.38         8.75 o                         
  -3  14   3         26.69         26.33         5.24 o                         
  -2  14   3         13.56         19.72         4.55 o                         
  -1  14   3        123.36        133.65         5.81 o                         
   0  14   3         48.85         37.51         5.14 o                         
   1  14   3        120.89        112.10         6.99 o                         
   2  14   3         13.94         19.40         4.75 o                         
   3  14   3         26.06         30.04         6.83 o                         
  -3  15   3         17.67         20.80         4.88 o                         
  -2  15   3        184.39        174.07        10.73 o                         
  -1  15   3         93.01         89.08         5.49 o                         
   0  15   3         14.12          3.29         4.14 o                         
   1  15   3         95.57         88.95         5.35 o                         
   2  15   3        186.09        166.17        10.68 o                         
   3  15   3         17.71         19.37        11.14 o                         
  -3  16   3         22.29         22.83         5.47 o                         
  -2  16   3         88.96         80.48         8.46 o                         
  -1  16   3         36.80         33.43         5.73 o                         
   0  16   3        213.42        221.11        10.81 o                         
   1  16   3         36.35         41.35         5.57 o                         
   2  16   3         87.62         94.86        11.37 o                         
   3  16   3         22.29         14.11         5.12 o                         
  -2  17   3          4.71          7.05         4.35 o                         
  -1  17   3         26.44         28.61         3.79 o                         
   0  17   3         13.58         21.27         3.99 o                         
   1  17   3         26.96         28.34         3.79 o                         
   2  17   3          4.30         -3.66         3.66 o                         
  -2  18   3          6.81         12.42         6.02 o                         
  -1  18   3          5.09          7.99         2.91 o                         
   0  18   3         75.80         88.05         7.12 o                         
   1  18   3          5.17          7.21         2.85 o                         
   2  18   3          7.12          6.65         5.37 o                         
  -1  19   3         34.68         34.63        11.62 o                         
   0  19   3          1.27          1.03         3.54 o                         
   1  19   3         34.62         41.33        10.65 o                         
   0   0   4       3252.17       3480.76        82.66 o                         
   1   0   4       4312.62       4649.34        51.88 o                         
   2   0   4        170.73        191.93         7.35 o                         
   3   0   4          1.52          6.82         2.83 o                         
   4   0   4        171.37        183.53        10.31 o                         
   5   0   4          8.13          5.11         4.49 o                         
  -5   1   4          8.75         -0.27         4.06 o                         
  -4   1   4         87.58         94.33         8.78 o                         
  -3   1   4        678.89        661.46        18.70 o                         
  -2   1   4        267.83        269.28         9.01 o                         
  -1   1   4      17725.53      18441.41       537.80 o                         
   0   1   4       2331.88       2562.68        28.09 o                         
   1   1   4      17650.23      18136.73       223.03 o                         
   2   1   4        257.19        268.52         8.91 o                         
   3   1   4        671.30        631.37        17.99 o                         
   4   1   4         85.16         83.59         8.06 o                         
   5   1   4          8.47         12.96         4.96 o                         
  -5   2   4         27.03         17.97         5.48 o                         
  -4   2   4        120.89        129.20        10.06 o                         
  -3   2   4        552.42        536.51        16.37 o                         
  -2   2   4       2144.94       2111.95        42.78 o                         
  -1   2   4       7059.59       7458.19        74.09 o                         
   0   2   4       2148.17       2376.22        24.27 o                         
   1   2   4       7214.29       7416.62       134.16 o                         
   2   2   4       2148.35       2160.09        60.14 o                         
   3   2   4        548.14        557.08        16.50 o                         
   4   2   4        122.71        138.63        16.84 o                         
   5   2   4         27.50         38.43         6.92 o                         
  -5   3   4         38.26         50.57         7.83 o                         
  -4   3   4          0.95         -0.20         2.93 o                         
  -3   3   4        127.01        139.19        11.41 o                         
  -2   3   4        879.16        883.71        20.71 o                         
  -1   3   4       1240.70       1191.87        31.50 o                         
   0   3   4       5749.22       6365.03        69.28 o                         
   1   3   4       1229.18       1165.00        18.77 o                         
   2   3   4        894.19        930.93        29.91 o                         
   3   3   4        129.04        143.95         8.51 o                         
   4   3   4          0.77         -0.35         2.84 o                         
   5   3   4         37.54         28.23         9.59 o                         
  -5   4   4          5.43          2.69         4.57 o                         
  -4   4   4         94.91        120.62         9.96 o                         
  -3   4   4         76.06         71.83        12.02 o                         
  -2   4   4        462.92        457.56        11.52 o                         
  -1   4   4        812.76        827.13        11.88 o                         
   0   4   4       8001.31       8386.82        91.19 o                         
   1   4   4        818.58        848.15        12.42 o                         
   2   4   4        466.24        479.44         8.03 o                         
   3   4   4         78.47         80.30         6.63 o                         
   4   4   4         98.68         96.86        10.56 o                         
   5   4   4          5.57         16.25         8.14 o                         
  -5   5   4         44.69         56.04         9.16 o                         
  -4   5   4        110.57        105.00         9.31 o                         
  -3   5   4         99.50        102.65         7.16 o                         
  -2   5   4        243.70        235.88         4.16 o                         
  -1   5   4       1197.50       1196.79        13.58 o                         
   0   5   4       6067.14       6177.95        68.03 o                         
   1   5   4       1177.92       1201.71        13.20 o                         
   2   5   4        237.44        233.33         5.34 o                         
   3   5   4         96.98         90.76         6.36 o                         
   4   5   4        106.96        113.36        10.95 o                         
   5   5   4         43.36         46.62        12.66 o                         
  -5   6   4          9.47          5.88         4.77 o                         
  -4   6   4         36.18         29.78         5.58 o                         
  -3   6   4        176.97        178.97         8.72 o                         
  -2   6   4         14.16         17.91         1.54 o                         
  -1   6   4       2244.10       2345.21        23.58 o                         
   0   6   4        383.30        376.33         6.09 o                         
   1   6   4       2271.91       2370.80        21.54 o                         
   2   6   4         13.93         12.28         2.35 o                         
   3   6   4        170.80        159.97        13.46 o                         
   4   6   4         34.68         26.02         6.06 o                         
   5   6   4          9.34         13.53         8.43 o                         
  -5   7   4         10.48         -1.53         8.14 o                         
  -4   7   4        105.53        104.58        15.14 o                         
  -3   7   4        139.59        140.46        12.00 o                         
  -2   7   4        562.30        579.85        12.31 o                         
  -1   7   4        264.73        260.38         4.95 o                         
   0   7   4       2046.53       2120.49        25.42 o                         
   1   7   4        280.60        268.52         4.17 o                         
   2   7   4        567.08        229.76        10.30 o                         
   3   7   4        143.20        148.95         5.06 o                         
   4   7   4        104.56        112.48        16.07 o                         
   5   7   4         10.23         18.36        10.02 o                         
  -5   8   4          9.43          6.06         8.85 o                         
  -4   8   4          2.43          3.02         5.62 o                         
  -3   8   4        242.44        242.73        16.60 o                         
  -2   8   4        571.15        488.70        51.50 o                         
  -1   8   4        533.45        501.23         7.30 o                         
   0   8   4       3962.95       3925.21        45.14 o                         
   1   8   4        539.89        511.27         6.66 o                         
   2   8   4        567.13        516.94        14.40 o                         
   3   8   4        247.47        237.79         8.39 o                         
   4   8   4          2.18          6.64         6.68 o                         
   5   8   4          9.17          6.59         9.19 o                         
  -5   9   4          1.02          3.57         8.30 o                         
  -4   9   4         26.80         25.61         8.58 o                         
  -3   9   4         40.07         37.36         3.32 o                         
  -2   9   4        793.18        785.65        22.51 o                         
  -1   9   4        441.85        451.99        14.07 o                         
   0   9   4       1018.18        991.61        13.97 o                         
   1   9   4        441.57        471.54         9.22 o                         
   2   9   4        767.57        768.12        19.62 o                         
   3   9   4         42.60         46.94         6.35 o                         
   4   9   4         26.67         44.61        11.07 o                         
   5   9   4          0.93         -3.82         8.58 o                         
  -4  10   4         22.04          9.73         7.79 o                         
  -3  10   4        177.80        177.55         7.47 o                         
  -2  10   4        176.27        190.87        14.57 o                         
  -1  10   4         25.07         29.89         3.52 o                         
   0  10   4          0.36          1.37         1.26 o                         
   1  10   4         26.26         20.53         2.41 o                         
   2  10   4        175.77        185.39        11.60 o                         
   3  10   4        174.94        170.42         8.13 o                         
   4  10   4         23.15         22.72         9.63 o                         
  -4  11   4          6.17          9.08         7.98 o                         
  -3  11   4        178.13        184.82         9.87 o                         
  -2  11   4        214.51        208.14         9.08 o                         
  -1  11   4        139.88        140.54         5.13 o                         
   0  11   4          9.76         10.27         2.02 o                         
   1  11   4        143.68        124.81         7.04 o                         
   2  11   4        202.55        193.86         9.08 o                         
   3  11   4        178.58        185.12         9.50 o                         
   4  11   4          5.79         11.13         8.63 o                         
  -4  12   4         13.55         20.01        10.29 o                         
  -3  12   4         47.32         42.76        11.30 o                         
  -2  12   4         51.89         68.66         6.58 o                         
  -1  12   4         74.06         69.57         4.32 o                         
   0  12   4        246.77        256.68         6.96 o                         
   1  12   4         70.15         73.32         4.27 o                         
   2  12   4         51.90         59.31         6.25 o                         
   3  12   4         48.65         55.90         6.25 o                         
   4  12   4         13.37         31.94        12.48 o                         
  -4  13   4          2.98         -0.89         7.32 o                         
  -3  13   4         49.30         53.27         5.94 o                         
  -2  13   4        102.43        104.73         8.47 o                         
  -1  13   4        137.14        121.90         6.35 o                         
   0  13   4         96.52        101.95         6.09 o                         
   1  13   4        137.77        129.23         5.26 o                         
   2  13   4        104.40         96.71         8.18 o                         
   3  13   4         49.42         54.17        10.93 o                         
   4  13   4          2.71          3.67         8.36 o                         
  -3  14   4         36.18         28.67         5.21 o                         
  -2  14   4         50.46         60.19        13.47 o                         
  -1  14   4         58.49         50.53         4.00 o                         
   0  14   4         87.58        100.26        17.09 o                         
   1  14   4         60.89         58.02         4.25 o                         
   2  14   4         50.48         57.29         6.89 o                         
   3  14   4         36.74         63.18        11.83 o                         
  -3  15   4         13.95         12.34         4.33 o                         
  -2  15   4         11.55         14.63         4.48 o                         
  -1  15   4        110.65        113.41         6.11 o                         
   0  15   4          3.74          3.35         3.13 o                         
   1  15   4        110.56        127.04         6.13 o                         
   2  15   4         11.11         16.67         7.13 o                         
   3  15   4         13.43         16.78         4.88 o                         
  -3  16   4         59.64         58.54        13.01 o                         
  -2  16   4          1.03          2.36         4.05 o                         
  -1  16   4         20.25         20.60         3.29 o                         
   0  16   4         47.79         58.99         5.54 o                         
   1  16   4         21.86         22.96         3.35 o                         
   2  16   4          0.90          3.61         4.03 o                         
   3  16   4         60.83         62.88         7.93 o                         
  -2  17   4         26.95         31.59         6.23 o                         
  -1  17   4         77.35         79.70         5.60 o                         
   1  17   4         78.87         89.80         6.36 o                         
   2  17   4         27.40         11.48         4.86 o                         
  -2  18   4         11.56         18.12         7.23 o                         
  -1  18   4         54.16         56.08         5.54 o                         
   0  18   4         71.53         87.68         7.55 o                         
   1  18   4         55.47         58.15         5.36 o                         
   2  18   4         11.15          4.96         4.89 o                         
   0  19   4          1.55          5.43         3.39 o                         
   1   0   5       1552.99       1625.04        21.16 o                         
   2   0   5       1931.32       1239.22        39.06 o                         
   3   0   5         20.62         22.39         4.01 o                         
   4   0   5        163.41        172.67        10.07 o                         
   5   0   5          5.79          8.75         8.05 o                         
  -5   1   5         28.02         37.02         7.04 o                         
  -4   1   5         20.38         21.93         4.84 o                         
  -3   1   5        421.58        391.92        13.38 o                         
  -2   1   5       1384.04       1427.49        23.99 o                         
  -1   1   5         79.30         75.66         1.91 o                         
   0   1   5       1964.38       2131.54        23.68 o                         
   1   1   5         67.99         69.49         4.23 o                         
   3   1   5        405.36        406.31        13.48 o                         
   4   1   5         20.97         29.60         5.47 o                         
   5   1   5         26.67         24.63         6.43 o                         
  -5   2   5         49.40         63.38         8.57 o                         
  -4   2   5         88.77         92.75         8.56 o                         
  -3   2   5        141.90        148.32         9.14 o                         
  -2   2   5       1295.51       1260.60        26.52 o                         
  -1   2   5        816.97        820.62         9.74 o                         
   0   2   5          0.47         -1.28         1.28 o                         
   1   2   5        808.03        764.46        16.73 o                         
   2   2   5       1288.37        899.89        33.21 o                         
   3   2   5        137.73        134.29         8.97 o                         
   4   2   5         88.19         84.61         7.96 o                         
   5   2   5         50.04         45.15        11.04 o                         
  -5   3   5         25.69         15.49         5.22 o                         
  -4   3   5         12.33          5.30         5.54 o                         
  -3   3   5        962.58        929.41        23.86 o                         
  -2   3   5       1140.10       1095.30        24.64 o                         
  -1   3   5       1079.57       1054.71        13.79 o                         
   0   3   5       9443.94       9930.15        98.80 o                         
   1   3   5       1076.86       1000.24        22.90 o                         
   2   3   5       1145.15       1116.31        15.64 o                         
   3   3   5        973.74        972.80        24.28 o                         
   4   3   5         11.84         14.14         3.96 o                         
   5   3   5         25.67          9.10         7.68 o                         
  -5   4   5         49.18         50.96         8.02 o                         
  -4   4   5         17.59         14.34         4.34 o                         
  -3   4   5        206.36        216.86         9.70 o                         
  -2   4   5       1765.44       1873.35        31.43 o                         
  -1   4   5         43.15         44.39         1.46 o                         
   0   4   5       2609.77       2724.71        32.16 o                         
   1   4   5         43.85         50.82         2.57 o                         
   2   4   5       1767.48       1942.25        23.28 o                         
   3   4   5        204.27        213.44         9.20 o                         
   4   4   5         18.00         20.02         5.43 o                         
   5   4   5         49.51         72.43        14.46 o                         
  -5   5   5          0.08          5.15         4.36 o                         
  -4   5   5         63.03         70.90        12.20 o                         
  -3   5   5        204.95        190.33         9.00 o                         
  -2   5   5       1149.84       1176.30        13.89 o                         
  -1   5   5       1041.73       1022.31        14.36 o                         
   0   5   5         19.69         16.22         1.26 o                         
   1   5   5       1037.25       1030.01        11.63 o                         
   2   5   5       1144.25       1169.37        18.69 o                         
   3   5   5        207.49        198.62         8.64 o                         
   4   5   5         63.91         58.91         6.60 o                         
   5   5   5          0.08          5.42         7.76 o                         
  -5   6   5          5.88          6.25         4.78 o                         
  -4   6   5          4.57          7.36         3.94 o                         
  -3   6   5         95.95         94.67         8.69 o                         
  -2   6   5         59.61         68.02         2.60 o                         
  -1   6   5       3867.78       4031.49        46.21 o                         
   0   6   5         17.15         15.63         2.03 o                         
   1   6   5       3883.85       4186.25        39.28 o                         
   2   6   5         63.06         70.83         6.14 o                         
   3   6   5         95.54         86.99        11.37 o                         
   4   6   5          4.42         -0.97         2.98 o                         
   5   6   5          5.86         11.27         8.07 o                         
  -5   7   5          1.43          6.22         8.52 o                         
  -4   7   5          2.50          0.41         5.42 o                         
  -3   7   5         19.48         31.61         7.37 o                         
  -2   7   5        151.46        159.34         4.75 o                         
  -1   7   5        590.40        596.57         8.91 o                         
   0   7   5          6.37         13.66         2.38 o                         
   1   7   5        598.21        601.54         7.74 o                         
   2   7   5        151.75        117.54        29.78 o                         
   3   7   5         18.72         14.59         3.07 o                         
   4   7   5          2.29          1.24         6.25 o                         
   5   7   5          1.57          3.53         8.55 o                         
  -5   8   5          0.93          3.98         8.04 o                         
  -4   8   5         35.16         29.81         8.84 o                         
  -3   8   5         28.81         36.81         7.66 o                         
  -2   8   5        430.08        419.13        10.28 o                         
  -1   8   5         92.76        116.98         5.03 o                         
   0   8   5        238.96        223.56         8.95 o                         
   1   8   5         89.08        107.96         2.56 o                         
   2   8   5        431.44        410.79        12.53 o                         
   3   8   5         26.58         21.55         3.24 o                         
   4   8   5         37.15         33.41         9.89 o                         
   5   8   5          0.83         -7.01         8.31 o                         
  -5   9   5          0.05          0.14         8.06 o                         
  -4   9   5         39.87         49.72        11.24 o                         
  -3   9   5         62.68         62.89         5.28 o                         
  -2   9   5        515.65        545.37        12.83 o                         
  -1   9   5         11.32         13.10         2.81 o                         
   0   9   5       7095.95       6978.96        78.31 o                         
   1   9   5         10.93         11.72         1.69 o                         
   2   9   5        518.28        537.61        15.45 o                         
   3   9   5         61.39         71.78         5.88 o                         
   4   9   5         38.41         29.02         9.08 o                         
  -4  10   5         90.75         95.25        15.36 o                         
  -3  10   5         91.48         93.93         7.60 o                         
  -2  10   5        598.54        573.12        13.68 o                         
  -1  10   5        461.33        449.35         9.38 o                         
   0  10   5        188.30        171.59         4.74 o                         
   1  10   5        466.44        461.54         9.16 o                         
   2  10   5        605.43        579.56        16.68 o                         
   3  10   5         88.04         84.65         6.79 o                         
   4  10   5         89.09        108.10        17.51 o                         
  -4  11   5          3.89         -0.51         6.59 o                         
  -3  11   5         89.87         87.47         6.04 o                         
  -2  11   5         53.20         56.23         6.11 o                         
  -1  11   5        158.46        151.81         5.37 o                         
   0  11   5         80.45         79.40         7.09 o                         
   1  11   5        148.97        146.79         5.06 o                         
   2  11   5         52.46         52.20         5.66 o                         
   3  11   5         88.79         99.49         7.24 o                         
   4  11   5          3.76         -0.78         7.42 o                         
  -4  12   5         80.58         68.66        15.28 o                         
  -3  12   5         49.75         43.70         6.30 o                         
  -2  12   5         78.12         73.76         6.62 o                         
  -1  12   5         11.97         10.79         2.23 o                         
   0  12   5         91.85         91.30         4.74 o                         
   1  12   5         12.26          7.75         3.50 o                         
   2  12   5         79.56         93.62         7.74 o                         
   3  12   5         49.51         45.24         5.73 o                         
   4  12   5         80.62         61.10        14.05 o                         
  -4  13   5          0.33         -5.81         5.81 o                         
  -3  13   5        170.18        186.09         9.77 o                         
  -2  13   5         80.30         83.38         7.34 o                         
  -1  13   5        138.86        149.75         6.35 o                         
   0  13   5        715.21        704.34        23.77 o                         
   1  13   5        142.96        154.08         5.58 o                         
   2  13   5         75.76         79.94        11.04 o                         
   3  13   5        170.84        191.13        10.77 o                         
   4  13   5          0.38          9.40         9.09 o                         
  -3  14   5         93.49        102.12         8.46 o                         
  -2  14   5         20.95         27.39         5.14 o                         
  -1  14   5         31.84         28.08         3.27 o                         
   0  14   5         17.50         18.57         3.37 o                         
   1  14   5         33.93         28.86         4.08 o                         
   2  14   5         20.32         23.87         4.97 o                         
   3  14   5         93.63        107.29         9.22 o                         
  -3  15   5         78.62         82.42         8.60 o                         
  -2  15   5         44.11         44.34         6.30 o                         
  -1  15   5        176.47        177.46         6.74 o                         
   0  15   5        402.51        404.43        12.01 o                         
   1  15   5        176.50        183.22         7.07 o                         
   2  15   5         46.95         42.42         9.04 o                         
   3  15   5         80.01         84.87         9.68 o                         
  -3  16   5          4.42          0.75         6.81 o                         
  -2  16   5         62.13         70.45         7.95 o                         
  -1  16   5         21.86         25.67         4.24 o                         
   0  16   5         20.61         16.30         4.14 o                         
   1  16   5         22.18         24.56         3.35 o                         
   2  16   5         63.06         83.31         9.07 o                         
   3  16   5          3.88          2.42         4.38 o                         
  -2  17   5         32.86         33.82         6.50 o                         
  -1  17   5          3.58         -1.56         2.38 o                         
   0  17   5          4.92          3.98         3.67 o                         
   1  17   5          3.70          5.88         3.14 o                         
   2  17   5         33.41         37.47        14.06 o                         
  -1  18   5        146.26        141.70         7.54 o                         
   0  18   5         21.06         24.49         4.41 o                         
   1  18   5        145.33        151.15         8.24 o                         
   0  19   5         45.23         58.21         6.09 o                         
   1   0   6       1992.02       2058.47        41.26 o                         
   2   0   6       3804.63       3907.37       100.74 o                         
   3   0   6        253.47        265.66        10.64 o                         
   4   0   6        113.39        129.68         9.07 o                         
   5   0   6          0.01          1.84         6.27 o                         
  -5   1   6          6.70          8.17         4.60 o                         
  -4   1   6         34.58         37.60         5.87 o                         
  -3   1   6         51.99         56.13         6.07 o                         
  -2   1   6       1916.43       1974.61        38.58 o                         
  -1   1   6        524.32        607.93         6.98 o                         
   0   1   6       6479.77       6945.81        75.26 o                         
   1   1   6        513.03        609.48        13.11 o                         
   2   1   6       1925.80       1981.09        58.42 o                         
   3   1   6         50.93         44.88         5.20 o                         
   4   1   6         34.03         36.16         5.54 o                         
   5   1   6          7.25         13.28         8.51 o                         
  -5   2   6          1.50          1.83         4.59 o                         
  -4   2   6        150.18        153.84         9.46 o                         
  -3   2   6       1115.06       1113.04        27.30 o                         
  -2   2   6       4367.53       4520.82        73.15 o                         
  -1   2   6       2568.45       2679.39        34.94 o                         
   0   2   6        202.20        200.16         2.97 o                         
   1   2   6       2545.87       2526.87        56.46 o                         
   2   2   6       4304.62       4499.01        80.50 o                         
   3   2   6       1113.23       1158.13        28.66 o                         
   4   2   6        147.32        150.90         9.06 o                         
   5   2   6          1.46         11.32         7.48 o                         
  -5   3   6         16.44         19.52         8.75 o                         
  -4   3   6         33.13         34.47         5.90 o                         
  -3   3   6         50.28         59.74         6.07 o                         
  -2   3   6         79.93         80.87         4.99 o                         
  -1   3   6       2574.67       2656.93        30.37 o                         
   0   3   6        599.16        686.32         8.09 o                         
   1   3   6       2596.58       2599.92        48.22 o                         
   2   3   6         75.12         76.25         3.80 o                         
   3   3   6         47.79         56.58         5.45 o                         
   4   3   6         32.12         36.89         5.63 o                         
   5   3   6         15.16         27.93        10.38 o                         
  -5   4   6         40.61         45.49        16.62 o                         
  -4   4   6         62.32         66.29         8.07 o                         
  -3   4   6        428.78        415.19        15.96 o                         
  -2   4   6       1044.82       1100.51        28.87 o                         
  -1   4   6       1442.74       1506.66        16.54 o                         
   0   4   6       3979.59       3956.01        40.55 o                         
   1   4   6       1459.53       1480.37        29.87 o                         
   2   4   6       1045.77       1107.31        14.24 o                         
   3   4   6        429.50        424.36        13.51 o                         
   4   4   6         61.55         82.97        10.77 o                         
   5   4   6         41.28         23.67        10.24 o                         
  -5   5   6         10.07         10.47         5.06 o                         
  -4   5   6         16.14         19.79         6.15 o                         
  -3   5   6         91.82         70.67        12.57 o                         
  -2   5   6        390.45        378.02         5.75 o                         
  -1   5   6        990.30        978.04        16.21 o                         
   0   5   6        988.03       1031.14        13.25 o                         
   1   5   6        979.73       1020.33        10.62 o                         
   2   5   6        384.16        371.54         7.57 o                         
   3   5   6         94.51         92.80         9.65 o                         
   4   5   6         16.93         15.93         4.16 o                         
   5   5   6          9.32          7.07         8.23 o                         
  -5   6   6         34.99         31.73         7.05 o                         
  -4   6   6          0.41          2.05         3.22 o                         
  -3   6   6        103.88        102.02         7.23 o                         
  -2   6   6        317.94        345.13         7.09 o                         
  -1   6   6        482.25        542.87         9.10 o                         
   0   6   6        260.02        277.53         5.05 o                         
   1   6   6        471.02        541.88         6.24 o                         
   2   6   6        308.93        339.37        10.05 o                         
   3   6   6        107.64        114.98        13.51 o                         
   4   6   6          0.37         -2.52         5.06 o                         
   5   6   6         35.17         39.93        12.27 o                         
  -5   7   6         14.51         28.88        10.26 o                         
  -4   7   6         13.67          3.95         5.39 o                         
  -3   7   6          0.36          1.31         3.78 o                         
  -2   7   6        361.50        376.72         7.87 o                         
  -1   7   6        525.02        553.73        16.28 o                         
   0   7   6       2418.33       2567.93        30.34 o                         
   1   7   6        521.12        567.08         6.20 o                         
   2   7   6        348.38        307.02        31.17 o                         
   3   7   6          0.22         -0.76         1.42 o                         
   4   7   6         13.05         22.52         8.98 o                         
   5   7   6         14.55         32.76        11.27 o                         
  -5   8   6         14.55         26.21        10.42 o                         
  -4   8   6          2.93         12.95         7.11 o                         
  -3   8   6         82.31         96.19        12.60 o                         
  -2   8   6       1770.59       1742.24        29.93 o                         
  -1   8   6        823.00        788.81        15.46 o                         
   0   8   6       2091.80       2025.97        24.91 o                         
   1   8   6        845.69        811.55         9.29 o                         
   2   8   6       1759.88       1693.89        35.62 o                         
   3   8   6         81.45         75.46        14.12 o                         
   4   8   6          2.85          2.72         6.25 o                         
   5   8   6         13.48         13.71         9.03 o                         
  -4   9   6         24.48         12.58         7.40 o                         
  -3   9   6         21.85         24.14         2.46 o                         
  -2   9   6       1175.44       1123.28        21.50 o                         
  -1   9   6         52.72         54.65         4.17 o                         
   0   9   6       1194.13       1161.54        15.95 o                         
   1   9   6         51.89         61.82         3.21 o                         
   2   9   6       1177.28       1178.81        27.23 o                         
   3   9   6         21.48         26.11         7.14 o                         
   4   9   6         25.08         31.35        10.56 o                         
  -4  10   6         19.86         13.29         8.06 o                         
  -3  10   6          0.67          1.23         3.54 o                         
  -2  10   6        424.84        419.08        11.15 o                         
  -1  10   6       1389.60       1391.33        21.44 o                         
   0  10   6          1.27          0.10         1.33 o                         
   1  10   6       1433.27       1424.49        21.22 o                         
   2  10   6        433.41        448.29        14.27 o                         
   3  10   6          0.69          0.44         4.23 o                         
   4  10   6         19.16         28.31        10.79 o                         
  -4  11   6         31.23         26.59         9.71 o                         
  -3  11   6         81.58        103.44         6.41 o                         
  -2  11   6        204.56        195.91        10.17 o                         
  -1  11   6         48.09         41.12         5.44 o                         
   0  11   6          1.34         -1.36         1.94 o                         
   1  11   6         51.66         41.30         3.22 o                         
   2  11   6        201.02        180.64        10.27 o                         
   3  11   6         81.26         89.66         7.50 o                         
   4  11   6         31.15         28.73        11.19 o                         
  -4  12   6         18.81          8.79         9.72 o                         
  -3  12   6         34.50         39.91         5.02 o                         
  -2  12   6         40.28         41.66         4.67 o                         
  -1  12   6        329.43        331.04         8.35 o                         
   0  12   6        108.05        112.74         5.00 o                         
   1  12   6        313.12        328.94         8.59 o                         
   2  12   6         37.85         30.83         6.25 o                         
   3  12   6         33.88         40.90         5.55 o                         
   4  12   6         19.14         34.03        10.85 o                         
  -4  13   6         12.11         16.80         9.85 o                         
  -3  13   6         32.84         31.83         4.79 o                         
  -2  13   6         36.03         36.95         5.37 o                         
  -1  13   6         70.96         68.60         5.03 o                         
   0  13   6          5.04          6.88         2.45 o                         
   1  13   6         74.39         82.62         5.97 o                         
   2  13   6         36.50         31.93         5.32 o                         
   3  13   6         32.38         28.08         5.13 o                         
   4  13   6         12.43          8.20         9.16 o                         
  -3  14   6         10.55          8.90         3.77 o                         
  -2  14   6        304.41        306.59        13.75 o                         
  -1  14   6          6.47          5.71         2.15 o                         
   0  14   6         36.69         35.62         3.60 o                         
   1  14   6          6.78         11.48         2.49 o                         
   2  14   6        311.44        344.43        18.77 o                         
   3  14   6         10.47         18.86         4.83 o                         
  -3  15   6          6.50          6.15         3.96 o                         
  -2  15   6         16.57         11.36         4.15 o                         
  -1  15   6        203.39        211.92         7.34 o                         
   0  15   6         35.94         35.64         4.25 o                         
   1  15   6        198.74        199.93         7.02 o                         
   2  15   6         16.56         21.96         5.11 o                         
   3  15   6          6.41          3.92         4.49 o                         
  -3  16   6         13.14          8.90         4.52 o                         
  -2  16   6         10.38          7.14         4.15 o                         
  -1  16   6        117.37        127.01         6.76 o                         
   0  16   6         59.38         63.46         5.73 o                         
   1  16   6        115.21        132.41         6.35 o                         
   2  16   6         10.84         20.96         5.46 o                         
   3  16   6         13.72         16.54         5.77 o                         
  -2  17   6          5.77          2.41         4.52 o                         
  -1  17   6         66.43         64.53         5.98 o                         
   0  17   6        113.20        132.47         8.38 o                         
   1  17   6         64.90         63.58         4.90 o                         
   2  17   6          6.13          2.64         5.89 o                         
  -1  18   6         47.37         60.96         5.20 o                         
   0  18   6          2.62         -1.65         2.89 o                         
   1  18   6         48.53         47.86         3.86 o                         
   0  19   6         35.21         30.34         5.69 o                         
   1   0   7       1625.34       1767.15        22.38 o                         
   2   0   7          9.81         19.16         3.70 o                         
   3   0   7       1100.77       1075.01        36.85 o                         
   4   0   7         16.45         18.67         4.48 o                         
   5   0   7          4.50          3.37         6.99 o                         
  -5   1   7          4.46          3.93         5.75 o                         
  -4   1   7          0.86          3.60         3.35 o                         
  -3   1   7         85.83         92.75         7.43 o                         
  -2   1   7       1894.57       1938.66        31.69 o                         
  -1   1   7        204.54        220.89         4.54 o                         
   0   1   7        956.85        986.21        11.76 o                         
   1   1   7        204.74        226.15         6.97 o                         
   2   1   7       1944.79       1949.27        38.23 o                         
   3   1   7         85.99         92.37         6.57 o                         
   4   1   7          0.91          3.15         3.24 o                         
   5   1   7          4.47          9.53         8.29 o                         
  -5   2   7         35.19         40.21        10.15 o                         
  -4   2   7         32.45         30.91         5.44 o                         
  -3   2   7        472.32        455.09        14.71 o                         
  -2   2   7        578.54        607.33        14.57 o                         
  -1   2   7       3197.85       3230.75        36.92 o                         
   0   2   7       1554.26       1706.28        17.82 o                         
   1   2   7       3200.22       3101.97        57.33 o                         
   2   2   7        580.28        615.60         9.04 o                         
   3   2   7        476.25        497.08        15.20 o                         
   4   2   7         31.82         34.86         5.93 o                         
   5   2   7         34.66         52.16        12.48 o                         
  -5   3   7         34.35         33.62         9.42 o                         
  -4   3   7         72.16         75.09        12.30 o                         
  -3   3   7        169.71        183.47         8.90 o                         
  -1   3   7        169.67        176.10         4.05 o                         
   0   3   7       4323.36       4550.44        46.25 o                         
   1   3   7        164.02        173.64         4.63 o                         
   2   3   7       2328.43       2316.27        30.40 o                         
   3   3   7        170.10        183.81         8.54 o                         
   4   3   7         70.77         66.87         8.35 o                         
   5   3   7         33.29         41.07        11.63 o                         
  -5   4   7          1.85         -0.92         4.43 o                         
  -4   4   7        194.26        176.85        10.34 o                         
  -3   4   7         78.88         86.86         7.15 o                         
  -2   4   7       1236.42       1135.85        17.60 o                         
  -1   4   7        393.30        436.98         8.88 o                         
   0   4   7       7652.16       7829.01        78.73 o                         
   1   4   7        394.63        472.73         5.44 o                         
   2   4   7       1259.69       1174.55        16.74 o                         
   3   4   7         75.96         92.02         6.22 o                         
   4   4   7        192.42        188.91        16.39 o                         
   5   4   7          1.73         -2.30         6.09 o                         
  -5   5   7          1.06          1.65         5.02 o                         
  -4   5   7         53.19         53.96         6.95 o                         
  -3   5   7        310.10        324.07        12.92 o                         
  -2   5   7        694.76        730.56        10.21 o                         
  -1   5   7       1266.76       1237.74        20.67 o                         
   0   5   7        258.11        238.33         3.98 o                         
   1   5   7       1262.72       1260.91        13.02 o                         
   2   5   7        689.87        752.16        17.55 o                         
   3   5   7        312.74        319.25        17.64 o                         
   4   5   7         53.02         58.57        11.32 o                         
   5   5   7          1.13         -0.79         7.79 o                         
  -5   6   7         10.36         11.62         5.17 o                         
  -4   6   7         32.01         33.53        13.33 o                         
  -3   6   7         36.75         39.86         5.28 o                         
  -2   6   7        224.50        239.51         4.98 o                         
  -1   6   7       1876.50       1901.46        30.68 o                         
   0   6   7         38.98         38.51         1.84 o                         
   1   6   7       1867.76       1956.73        18.49 o                         
   2   6   7        223.36        238.38        13.10 o                         
   3   6   7         38.33         36.31         1.74 o                         
   4   6   7         31.24         37.34        10.09 o                         
   5   6   7         10.43         10.90         9.16 o                         
  -5   7   7         22.39         21.44        10.65 o                         
  -4   7   7         39.45         37.65        10.02 o                         
  -3   7   7         52.67         46.92         8.23 o                         
  -2   7   7         18.39         19.24         2.07 o                         
  -1   7   7       3404.49       3364.46        50.86 o                         
   0   7   7          4.17          3.96         1.22 o                         
   1   7   7       3374.29       3344.65        30.85 o                         
   2   7   7         18.43         14.48         2.20 o                         
   3   7   7         51.85         49.03         4.19 o                         
   4   7   7         38.56         39.44        10.60 o                         
   5   7   7         22.69         34.51        12.71 o                         
  -5   8   7          1.66          5.51         7.40 o                         
  -4   8   7         90.07        127.56        16.82 o                         
  -3   8   7        232.01        258.49        17.14 o                         
  -2   8   7        369.68        364.40        12.77 o                         
  -1   8   7        380.25        379.71         9.27 o                         
   0   8   7         19.25         19.57         1.80 o                         
   1   8   7        377.34        373.19         5.23 o                         
   2   8   7        364.53        353.22        13.19 o                         
   3   8   7        227.74        222.44         8.66 o                         
   4   8   7         89.87        115.52        16.75 o                         
   5   8   7          1.51          3.55         9.27 o                         
  -4   9   7         13.95         16.41         8.49 o                         
  -3   9   7         20.91         17.09         3.67 o                         
  -2   9   7        953.34        920.15        18.51 o                         
  -1   9   7        348.43        353.81         9.24 o                         
   0   9   7         81.84         66.52         6.56 o                         
   1   9   7        340.04        334.72         6.54 o                         
   2   9   7        961.17        933.92        22.96 o                         
   3   9   7         22.63         19.91         4.47 o                         
   4   9   7         14.70         25.94         8.97 o                         
  -4  10   7          5.78          4.28         6.40 o                         
  -3  10   7        169.91        174.23         9.15 o                         
  -2  10   7         30.02         34.77         3.77 o                         
  -1  10   7       1640.99       1559.86        23.50 o                         
   0  10   7         37.43         34.01         2.66 o                         
   1  10   7       1620.93       1588.94        23.27 o                         
   2  10   7         28.48         34.67         8.94 o                         
   3  10   7        169.25        164.88        22.98 o                         
   4  10   7          6.32          5.78         7.73 o                         
  -4  11   7          3.54          0.85         7.43 o                         
  -3  11   7         46.79         44.90         4.72 o                         
  -2  11   7         43.94         42.86         4.34 o                         
  -1  11   7         72.29         76.92         4.45 o                         
   0  11   7        839.13        764.35        11.97 o                         
   1  11   7         72.92         68.51         3.84 o                         
   2  11   7         40.04         38.17         5.03 o                         
   3  11   7         46.83         56.86         7.43 o                         
   4  11   7          3.56         -1.81         7.53 o                         
  -4  12   7          8.49          7.66         7.95 o                         
  -3  12   7         56.38         45.45         5.12 o                         
  -2  12   7         41.93         38.50         4.50 o                         
  -1  12   7         13.40         15.79         2.51 o                         
   0  12   7         18.79         16.46         2.18 o                         
   1  12   7         12.56         14.19         2.28 o                         
   2  12   7         45.04         47.93         5.89 o                         
   3  12   7         54.66         48.20        13.48 o                         
   4  12   7          7.93         23.11         9.97 o                         
  -4  13   7          3.76         -2.47         7.65 o                         
  -3  13   7         21.95         19.98         4.19 o                         
  -2  13   7         22.58         15.39         3.55 o                         
  -1  13   7         64.34         59.11         5.90 o                         
   0  13   7         27.82         22.52         3.08 o                         
   1  13   7         63.63         58.23         4.05 o                         
   2  13   7         23.67         12.99         4.29 o                         
   3  13   7         22.88         25.61         5.09 o                         
   4  13   7          3.51         -3.09         7.39 o                         
  -3  14   7         21.42         18.11         4.40 o                         
  -2  14   7         33.21         36.93         5.41 o                         
  -1  14   7        275.71        248.00         8.69 o                         
   0  14   7          3.57          2.46         2.09 o                         
   1  14   7        273.95        270.25         7.76 o                         
   2  14   7         32.98         37.97         5.94 o                         
   3  14   7         22.64         21.44         5.09 o                         
  -3  15   7          6.64          4.66         3.74 o                         
  -2  15   7        133.40        138.30         9.75 o                         
  -1  15   7        148.52        160.98         7.05 o                         
   0  15   7        241.16        253.43         9.24 o                         
   1  15   7        147.23        165.09        11.48 o                         
   2  15   7        134.15        165.12        11.18 o                         
   3  15   7          6.85         12.23         4.83 o                         
  -3  16   7          3.00          6.00         6.53 o                         
  -2  16   7         51.88         63.61         9.53 o                         
  -1  16   7         40.64         43.86         5.12 o                         
   0  16   7        369.12        373.05        12.36 o                         
   1  16   7         41.82         46.66         4.58 o                         
   2  16   7         51.69         55.40         8.03 o                         
   3  16   7          2.83          2.15         4.27 o                         
  -2  17   7         22.64         29.76         6.43 o                         
  -1  17   7         25.76         23.27         3.62 o                         
   0  17   7          2.59         -0.10         2.99 o                         
   1  17   7         25.64         22.14         2.96 o                         
   2  17   7         23.47         27.41        10.20 o                         
  -1  18   7          8.06          7.66         3.04 o                         
   0  18   7          0.78         -1.26         3.15 o                         
   1  18   7          8.05          8.69         3.33 o                         
   0  19   7          0.07          1.34         3.52 o                         
   0   0   8       1934.65       1932.98        35.01 o                         
   2   0   8         69.37         65.12         9.72 o                         
   3   0   8          2.99          1.70         2.52 o                         
   4   0   8         68.19         69.81         7.52 o                         
   5   0   8         39.71         47.53        11.14 o                         
  -5   1   8         71.74         83.07        13.79 o                         
  -4   1   8        145.20        160.28         9.51 o                         
  -3   1   8        181.63        204.15        12.78 o                         
  -2   1   8       1757.64       1697.57        28.25 o                         
  -1   1   8       3546.33       3478.47       107.10 o                         
   0   1   8       9412.15       9505.81       102.74 o                         
   1   1   8       3484.23       3623.82        40.29 o                         
   2   1   8       1730.27       1672.71        26.31 o                         
   3   1   8        186.06        206.35        13.96 o                         
   4   1   8        146.93        148.56         9.61 o                         
   5   1   8         71.09         95.60        15.58 o                         
  -5   2   8          5.34          7.26         6.51 o                         
  -4   2   8        142.49        136.60        10.28 o                         
  -3   2   8         93.07         97.34         7.54 o                         
  -2   2   8        350.89        369.82         8.64 o                         
  -1   2   8        564.57        536.17         9.70 o                         
   0   2   8       1347.56       1400.92        16.45 o                         
   1   2   8        580.23        547.57         7.99 o                         
   2   2   8        340.56        375.90         6.61 o                         
   3   2   8         93.69         88.56         6.37 o                         
   4   2   8        143.29        170.56        17.86 o                         
   5   2   8          5.75          2.38         6.83 o                         
  -5   3   8         26.69         24.40         8.36 o                         
  -4   3   8        150.15        157.39        10.67 o                         
  -3   3   8       1098.69       1058.15        26.46 o                         
  -2   3   8          0.33          0.19         0.83 o                         
  -1   3   8       8747.46       8983.43       115.10 o                         
   0   3   8       7375.90       7759.50        76.84 o                         
   1   3   8       8740.71       9246.35        90.42 o                         
   2   3   8          0.47          1.42         1.06 o                         
   3   3   8       1093.00       1041.95        25.29 o                         
   4   3   8        153.27        187.87        19.24 o                         
   5   3   8         26.98         34.11        11.06 o                         
  -5   4   8          1.20          6.29         6.26 o                         
  -4   4   8        150.39        159.82         9.89 o                         
  -3   4   8         60.28         72.03         6.70 o                         
  -2   4   8       1387.95       1299.35        22.62 o                         
  -1   4   8        523.66        517.03         9.96 o                         
   0   4   8         29.00         34.20         1.53 o                         
   1   4   8        531.99        522.12         8.97 o                         
   2   4   8       1389.76       1328.44        18.89 o                         
   3   4   8         61.69         67.52         9.67 o                         
   4   4   8        149.33        178.18        16.18 o                         
   5   4   8          1.09          1.79         7.19 o                         
  -5   5   8          0.79          1.69         4.58 o                         
  -4   5   8          3.08          6.86         3.90 o                         
  -3   5   8        203.15        225.12        10.12 o                         
  -2   5   8        362.85        343.57         8.89 o                         
  -1   5   8        935.29       1001.64        17.58 o                         
   0   5   8        447.17        428.10         9.73 o                         
   1   5   8        931.16       1045.31        11.10 o                         
   2   5   8        369.69        374.02        10.53 o                         
   3   5   8        202.88        224.27         9.18 o                         
   4   5   8          3.63          0.04         5.25 o                         
   5   5   8          0.90         -5.74         6.15 o                         
  -5   6   8          0.35          0.36         4.51 o                         
  -4   6   8        140.89        156.17        10.63 o                         
  -3   6   8        309.60        295.35        12.48 o                         
  -2   6   8        732.74        751.82        12.52 o                         
  -1   6   8        197.00        187.86         8.13 o                         
   0   6   8         51.21         47.43         1.95 o                         
   1   6   8        187.04        188.52         3.07 o                         
   2   6   8        727.04        722.90        17.93 o                         
   3   6   8        310.36        288.93         8.47 o                         
   4   6   8        141.69        155.69        18.41 o                         
   5   6   8          0.35          5.55         8.79 o                         
  -5   7   8          9.23         11.89         8.36 o                         
  -4   7   8          1.24         -4.83         4.83 o                         
  -3   7   8         51.84         45.73         8.26 o                         
  -2   7   8        176.14        186.16         5.30 o                         
  -1   7   8       1726.56       1694.61        24.06 o                         
   0   7   8          1.25          0.10         0.78 o                         
   1   7   8       1741.67       1727.78        16.88 o                         
   2   7   8        177.64        169.49        11.12 o                         
   3   7   8         51.47         58.56         4.78 o                         
   4   7   8          1.29          3.75         6.73 o                         
   5   7   8          8.96         12.04         9.30 o                         
  -5   8   8         12.97         14.06         9.79 o                         
  -4   8   8         11.70         16.76         7.31 o                         
  -3   8   8         32.92         43.69         8.78 o                         
  -2   8   8        494.68        467.04        11.11 o                         
  -1   8   8         74.41         93.51         4.77 o                         
   0   8   8        381.66        398.94         6.49 o                         
   1   8   8         76.18         82.12         3.00 o                         
   2   8   8        517.37        502.15        14.59 o                         
   3   8   8         34.80         36.20         7.79 o                         
   4   8   8         11.80         10.02         7.41 o                         
   5   8   8         13.00          4.05         9.12 o                         
  -4   9   8         17.76          5.42         6.67 o                         
  -3   9   8        232.62        213.85        16.07 o                         
  -2   9   8        166.07        166.45         6.45 o                         
  -1   9   8       1186.90       1166.12        27.55 o                         
   0   9   8         19.25         19.84         1.93 o                         
   1   9   8       1185.84       1152.05        15.57 o                         
   2   9   8        178.88        174.31         8.48 o                         
   3   9   8        234.47        235.12         9.81 o                         
   4   9   8         18.19         29.03        10.03 o                         
  -4  10   8          8.21         11.13         8.27 o                         
  -3  10   8          8.26          7.89         2.29 o                         
  -2  10   8         40.59         40.62         3.93 o                         
  -1  10   8       2067.71       1977.15        28.50 o                         
   0  10   8         22.56         18.23         2.03 o                         
   1  10   8       2047.10       1983.01        24.87 o                         
   2  10   8         37.61         27.78         4.37 o                         
   3  10   8          8.78         10.81         8.15 o                         
   4  10   8          8.37         10.13         8.49 o                         
  -4  11   8         18.90         18.62         9.97 o                         
  -3  11   8         35.08         38.28         6.30 o                         
  -2  11   8        309.81        304.33         9.77 o                         
  -1  11   8        838.39        834.50        14.97 o                         
   0  11   8         91.02         97.76         4.03 o                         
   1  11   8        843.88        856.28        12.77 o                         
   2  11   8        304.16        304.33        11.88 o                         
   3  11   8         36.38         30.22         4.92 o                         
   4  11   8         18.28         20.25        10.23 o                         
  -4  12   8         19.88         10.89         9.02 o                         
  -3  12   8         24.73         20.30         3.90 o                         
  -2  12   8         66.67         74.61         6.41 o                         
  -1  12   8          1.92          0.81         1.79 o                         
   0  12   8        127.36        124.77         4.92 o                         
   1  12   8          2.18          3.94         1.73 o                         
   2  12   8         65.82         74.48         8.45 o                         
   3  12   8         24.60         23.29         5.08 o                         
   4  12   8         19.70          4.58         8.25 o                         
  -4  13   8          3.47         13.34         9.67 o                         
  -3  13   8         13.20          7.43         3.33 o                         
  -2  13   8         50.54         57.60         5.57 o                         
  -1  13   8         27.32         26.08         3.49 o                         
   0  13   8        260.94        255.22         7.33 o                         
   1  13   8         28.58         28.65         3.05 o                         
   2  13   8         52.09         69.09         7.40 o                         
   3  13   8         12.66         17.83         4.80 o                         
   4  13   8          3.62         -7.07         7.07 o                         
  -3  14   8         31.80         31.48         5.41 o                         
  -2  14   8         57.76         59.09         5.81 o                         
  -1  14   8         48.70         68.28         9.18 o                         
   1  14   8         48.16         58.90         4.29 o                         
   2  14   8         57.87         72.85         7.96 o                         
   3  14   8         33.44         24.22         5.37 o                         
  -3  15   8          6.49          5.37         3.79 o                         
  -2  15   8         85.34         93.00         8.65 o                         
  -1  15   8          4.62          2.59         2.30 o                         
   0  15   8         99.67        112.73         7.03 o                         
   1  15   8          4.09          6.80         2.16 o                         
   2  15   8         84.80         99.67         9.24 o                         
   3  15   8          6.51          8.19         4.62 o                         
  -2  16   8         47.34         51.87        16.32 o                         
  -1  16   8         12.53         18.09         3.14 o                         
   0  16   8          0.84          2.30         3.35 o                         
   1  16   8         12.36         12.62         2.42 o                         
   2  16   8         46.67         41.99         6.94 o                         
  -2  17   8          6.39         15.10         4.87 o                         
  -1  17   8         27.81         18.64         4.04 o                         
   0  17   8          6.63          5.69         3.57 o                         
   1  17   8         28.13         24.05         2.93 o                         
   2  17   8          5.79         21.70         5.83 o                         
  -1  18   8         47.32         48.39         6.96 o                         
   0  18   8          5.38          0.40         3.28 o                         
   1  18   8         46.58         46.52         3.79 o                         
   1   0   9         42.20         49.67         1.22 o                         
   2   0   9        296.07        289.88         6.17 o                         
   3   0   9         32.19         26.07         4.15 o                         
   4   0   9          9.42         11.43         4.01 o                         
   5   0   9          1.39          5.01         6.82 o                         
  -5   1   9         17.36         12.51         7.31 o                         
  -4   1   9          0.07          2.56         3.21 o                         
  -3   1   9       1049.31       1063.77        26.26 o                         
  -2   1   9        384.34        390.15        14.12 o                         
  -1   1   9       1002.88       1085.78        15.57 o                         
   0   1   9       2008.59       1965.43        22.56 o                         
   1   1   9       1003.28       1078.93        11.82 o                         
   2   1   9        374.23        388.02         6.70 o                         
   3   1   9       1052.02       1079.89        26.28 o                         
   4   1   9          0.05         -2.12         5.15 o                         
   5   1   9         16.97          9.56         7.45 o                         
  -5   2   9          1.64          5.00         6.76 o                         
  -4   2   9         31.65         31.78         5.56 o                         
  -3   2   9        212.57        215.67         9.65 o                         
  -2   2   9       1060.44       1082.10        19.53 o                         
  -1   2   9        958.16        954.44        10.23 o                         
   0   2   9       1446.91       1549.30        18.23 o                         
   1   2   9        963.99        967.77        11.79 o                         
   2   2   9       1066.03       1095.46        15.74 o                         
   3   2   9        216.56        232.71         9.47 o                         
   4   2   9         32.42         22.10         7.75 o                         
   5   2   9          1.60          3.33         6.76 o                         
  -5   3   9          0.97         -0.40         5.87 o                         
  -4   3   9         73.43         67.26         7.74 o                         
  -3   3   9        190.26        191.92         9.20 o                         
  -2   3   9        978.54        952.09        33.15 o                         
  -1   3   9       2632.84       2821.17        37.18 o                         
   0   3   9        315.45        329.80         4.66 o                         
   1   3   9       2652.19       2845.71        30.91 o                         
   2   3   9        961.19        967.83        21.23 o                         
   3   3   9        180.05        188.73         8.39 o                         
   4   3   9         73.31         54.30        11.01 o                         
   5   3   9          0.96         -3.21         6.85 o                         
  -5   4   9          7.26          7.51         7.32 o                         
  -4   4   9         50.54         51.16         6.92 o                         
  -3   4   9        261.56        263.85         8.27 o                         
  -2   4   9        122.37        136.69         2.65 o                         
  -1   4   9        341.05        308.36         5.96 o                         
   0   4   9       3327.40       3257.24        34.03 o                         
   1   4   9        343.89        316.66         4.48 o                         
   2   4   9        118.25        141.02        20.10 o                         
   3   4   9        263.22        248.17         9.56 o                         
   4   4   9         50.44         39.26         9.93 o                         
   5   4   9          7.45         14.37         8.67 o                         
  -5   5   9         18.78         21.61         8.25 o                         
  -4   5   9         80.31         92.95         8.94 o                         
  -3   5   9        629.70        640.98        18.77 o                         
  -2   5   9        720.60        675.64        24.79 o                         
  -1   5   9        242.83        236.03         5.20 o                         
   0   5   9       1848.99       1714.22        19.07 o                         
   1   5   9        243.85        233.01         3.58 o                         
   2   5   9        741.08        747.55        29.77 o                         
   3   5   9        632.28        661.18        29.28 o                         
   4   5   9         81.22         90.05        13.79 o                         
   5   5   9         19.13         33.70        11.73 o                         
  -5   6   9         11.26          6.36         5.98 o                         
  -4   6   9          3.52          3.51         3.59 o                         
  -3   6   9         14.56         18.57         3.05 o                         
  -2   6   9        127.66        126.95         4.08 o                         
  -1   6   9       2243.58       2246.67        30.14 o                         
   0   6   9        488.64        509.96         7.25 o                         
   1   6   9       2228.36       2236.92        22.50 o                         
   2   6   9        129.24        138.56         6.24 o                         
   3   6   9         16.76         16.18         2.94 o                         
   4   6   9          3.12          7.49         7.16 o                         
   5   6   9         11.47          4.80         8.03 o                         
  -4   7   9         23.77         31.60         9.09 o                         
  -3   7   9        381.77        361.46        13.37 o                         
  -2   7   9        313.71        322.83         7.39 o                         
  -1   7   9        276.37        294.21         8.01 o                         
   0   7   9        296.11        320.42         5.45 o                         
   1   7   9        288.20        297.75         4.62 o                         
   2   7   9        311.41        323.07        11.01 o                         
   3   7   9        390.00        375.06        11.72 o                         
   4   7   9         22.92         27.75         9.55 o                         
   5   7   9          8.92          3.17         9.40 o                         
  -5   8   9          6.39          5.00         8.23 o                         
  -4   8   9          7.38         10.89         6.74 o                         
  -3   8   9        415.34        416.95        22.33 o                         
  -2   8   9        132.05        139.48         5.59 o                         
  -1   8   9        820.42        776.94        15.40 o                         
   0   8   9        342.74        381.12         6.70 o                         
   1   8   9        801.98        767.60        11.20 o                         
   2   8   9        134.99        148.23         7.57 o                         
   3   8   9        415.71        408.60        39.57 o                         
   4   8   9          6.79         -2.90         5.90 o                         
  -4   9   9          5.72          1.28         6.43 o                         
  -3   9   9          2.33         -0.81         4.43 o                         
  -2   9   9          1.32          3.31         1.03 o                         
  -1   9   9        264.90        249.22         6.52 o                         
   0   9   9         50.44         53.00         2.80 o                         
   1   9   9        264.26        245.36         6.14 o                         
   2   9   9          1.06          0.15         2.18 o                         
   3   9   9          2.31          4.62         7.22 o                         
   4   9   9          6.17          7.85         7.10 o                         
  -4  10   9         34.12         27.90        10.13 o                         
  -3  10   9        146.91        142.01         9.75 o                         
  -2  10   9         46.32         46.23         2.50 o                         
  -1  10   9        423.85        387.98         8.70 o                         
   0  10   9        739.27        734.91        10.72 o                         
   1  10   9        407.90        391.76         7.31 o                         
   2  10   9         48.59         45.70         5.26 o                         
   3  10   9        147.70        138.54        28.45 o                         
   4  10   9         33.90         43.29        12.19 o                         
  -4  11   9          2.33         -5.54         5.54 o                         
  -3  11   9          1.56          1.25         2.14 o                         
  -2  11   9        159.25        148.51         4.49 o                         
  -1  11   9        230.92        230.16         8.03 o                         
   0  11   9        296.13        295.51         6.59 o                         
   1  11   9        227.20        221.88         5.89 o                         
   2  11   9        155.47        144.70         8.86 o                         
   3  11   9          1.13         -1.90         2.63 o                         
   4  11   9          2.08          4.15         7.87 o                         
  -4  12   9          3.31         -2.68         7.26 o                         
  -3  12   9         29.99         26.32         4.26 o                         
  -2  12   9         41.80         43.42         3.22 o                         
  -1  12   9        176.75        168.58         6.02 o                         
   0  12   9         30.08         35.01         3.17 o                         
   1  12   9        181.03        183.13         5.01 o                         
   2  12   9         40.86         32.47         5.28 o                         
   3  12   9         30.01         19.44         6.28 o                         
   4  12   9          2.88         -2.22         6.96 o                         
  -4  13   9         25.16         21.85         9.65 o                         
  -3  13   9         17.14         16.18         3.93 o                         
  -2  13   9         91.37         90.86         4.89 o                         
  -1  13   9         39.56         37.26         4.05 o                         
   0  13   9        147.03        162.59         5.94 o                         
   1  13   9         41.82         37.80         3.27 o                         
   2  13   9         91.68        110.18        17.62 o                         
   3  13   9         17.75         20.14         4.89 o                         
  -3  14   9         17.33         20.53         4.55 o                         
  -2  14   9        129.08        136.44         8.10 o                         
  -1  14   9        370.50        379.79        10.93 o                         
   0  14   9        765.96        736.89        14.43 o                         
   1  14   9        373.12        376.20         8.05 o                         
   2  14   9        128.26        134.51        21.25 o                         
   3  14   9         17.72         12.49         4.83 o                         
  -3  15   9          4.21          1.65         3.77 o                         
  -2  15   9         11.46          8.43         3.98 o                         
  -1  15   9        112.49        124.87         7.43 o                         
   0  15   9         55.61         60.77         5.50 o                         
   1  15   9        112.76        130.74         5.19 o                         
   2  15   9         12.48         13.81         4.74 o                         
   3  15   9          3.93          7.58         9.84 o                         
  -2  16   9         19.32         19.18         6.10 o                         
  -1  16   9         67.88         74.97         5.42 o                         
   0  16   9        114.51        107.04         7.26 o                         
   1  16   9         67.94         69.62         4.18 o                         
   2  16   9         19.22         15.52         5.34 o                         
  -2  17   9        114.38        135.51        12.47 o                         
  -1  17   9         36.35         31.55         4.13 o                         
   0  17   9        144.42        134.36         8.36 o                         
   1  17   9         36.80         33.92         5.53 o                         
   2  17   9        113.69        118.55        11.03 o                         
  -1  18   9          4.74          7.89         3.16 o                         
   0  18   9         19.72         14.55         9.11 o                         
   1  18   9          4.69          6.38         2.99 o                         
   0   0  10      17935.20      17000.91       861.75 o                         
   1   0  10        885.49        974.80        10.97 o                         
   2   0  10       2523.23       2564.10        30.22 o                         
   3   0  10        106.38         83.31        11.82 o                         
   4   0  10        195.74        191.21        15.86 o                         
   5   0  10          1.93          3.93         7.29 o                         
  -5   1  10          2.45         12.84         6.97 o                         
  -4   1  10        274.56        315.16        20.24 o                         
  -3   1  10        125.53        124.69         8.25 o                         
  -2   1  10       1039.56       1084.44        18.22 o                         
  -1   1  10        819.42        892.65         9.55 o                         
   0   1  10       1908.58       2012.49        23.24 o                         
   1   1  10        834.95        907.24        14.24 o                         
   2   1  10       1043.99       1069.69        13.83 o                         
   3   1  10        117.86        114.41         9.01 o                         
   4   1  10        273.12        301.67        20.57 o                         
   5   1  10          2.82         -2.42         6.65 o                         
  -5   2  10          4.85          1.30         6.98 o                         
  -4   2  10         88.33         87.96         8.56 o                         
  -3   2  10        159.18        177.68         6.11 o                         
  -2   2  10         51.51         51.14         3.09 o                         
  -1   2  10       1392.75       1398.29        24.17 o                         
   0   2  10        973.51       1027.46        12.78 o                         
   1   2  10       1386.14       1373.86        15.09 o                         
   2   2  10         53.08         54.24         3.51 o                         
   3   2  10        153.79        177.76        11.68 o                         
   4   2  10         84.78         70.07        11.68 o                         
   5   2  10          4.73         10.50         8.58 o                         
  -5   3  10          2.03          5.37         6.91 o                         
  -4   3  10        156.31        158.04        10.07 o                         
  -3   3  10        163.25        157.06         6.05 o                         
  -2   3  10        306.27        309.71         4.89 o                         
  -1   3  10       1427.21       1343.17        16.66 o                         
   0   3  10        463.39        413.04         6.17 o                         
   1   3  10       1368.39       1312.64        14.52 o                         
   2   3  10        294.57        295.01         5.90 o                         
   3   3  10        172.17        157.39         7.64 o                         
   4   3  10        154.49        153.60        17.11 o                         
   5   3  10          1.84         -5.85         7.57 o                         
  -5   4  10         21.21         19.56         8.67 o                         
  -4   4  10         41.22         49.67         6.88 o                         
  -3   4  10        197.73        203.10         7.22 o                         
  -2   4  10        320.42        319.63         4.01 o                         
  -1   4  10        225.58        205.38         4.72 o                         
   0   4  10       3642.74       3773.40        36.19 o                         
   1   4  10        213.15        195.28         3.33 o                         
   2   4  10        318.17        326.35        16.39 o                         
   3   4  10        197.51        190.52        14.43 o                         
   4   4  10         42.88         50.89        10.85 o                         
   5   4  10         21.59          2.83         8.09 o                         
  -5   5  10          5.17         13.07         7.57 o                         
  -4   5  10         89.56         90.86         8.71 o                         
  -3   5  10         49.22         46.80         4.18 o                         
  -2   5  10        229.54        230.46         3.58 o                         
  -1   5  10        135.88        133.15         3.87 o                         
   0   5  10       4250.24       4590.17        47.50 o                         
   1   5  10        142.03        141.36         3.04 o                         
   2   5  10        228.81        228.62         8.22 o                         
   3   5  10         52.33         57.61         3.34 o                         
   4   5  10         88.04         95.46        14.08 o                         
   5   5  10          4.90          4.19         8.57 o                         
  -5   6  10         27.10         23.49         8.73 o                         
  -4   6  10         51.76         57.59         7.30 o                         
  -3   6  10        451.94        454.84        12.19 o                         
  -2   6  10        193.45        185.66         3.28 o                         
  -1   6  10        924.67        849.20        13.69 o                         
   0   6  10        201.32        216.51         4.17 o                         
   1   6  10        939.05        895.79        10.13 o                         
   2   6  10        198.54        182.03         7.80 o                         
   3   6  10        447.94        441.07        12.51 o                         
   4   6  10         51.26         53.39        12.37 o                         
   5   6  10         26.85         51.42        13.38 o                         
  -4   7  10         68.37         85.50        13.82 o                         
  -3   7  10        115.16        113.38         8.33 o                         
  -2   7  10        698.23        657.87         9.04 o                         
  -1   7  10        169.75        163.07        11.39 o                         
   0   7  10         62.24         77.03         2.63 o                         
   1   7  10        160.58        171.91         3.35 o                         
   2   7  10        687.03        642.40        17.24 o                         
   3   7  10        116.47        108.66        19.52 o                         
   4   7  10         65.61         83.10        14.92 o                         
   5   7  10          4.65         -5.80         8.00 o                         
  -4   8  10          3.19          0.43         4.67 o                         
  -3   8  10         80.84         80.61         7.74 o                         
  -2   8  10        623.23        623.19         9.96 o                         
  -1   8  10       1449.80       1393.02        25.35 o                         
   0   8  10         59.23         59.52         2.77 o                         
   1   8  10       1437.80       1380.69        18.08 o                         
   2   8  10        632.71        586.97        16.64 o                         
   3   8  10         80.65         84.21         3.82 o                         
   4   8  10          3.28         -0.47         6.30 o                         
  -4   9  10         16.12         13.71         7.30 o                         
  -3   9  10         31.68         30.48         5.21 o                         
  -2   9  10        247.88        240.26         5.78 o                         
  -1   9  10        756.42        730.03        13.08 o                         
   0   9  10       2796.13       2697.02        30.12 o                         
   1   9  10        785.08        774.17        13.82 o                         
   2   9  10        245.61        228.90        20.82 o                         
   3   9  10         31.25         28.68         8.82 o                         
   4   9  10         15.47          3.34         6.76 o                         
  -4  10  10         13.94         11.73         7.87 o                         
  -3  10  10        140.43        146.72         6.39 o                         
  -2  10  10         96.47         97.56         3.80 o                         
  -1  10  10        146.20        150.57         5.29 o                         
   0  10  10        130.42        129.56         3.92 o                         
   1  10  10        135.34        135.52         5.21 o                         
   2  10  10         95.94         95.96         7.52 o                         
   3  10  10        140.57        137.46        10.61 o                         
   4  10  10         13.80         17.02         9.86 o                         
  -4  11  10          0.90          3.47         8.25 o                         
  -3  11  10          5.57          7.34         2.55 o                         
  -2  11  10         32.63         34.19         2.67 o                         
  -1  11  10         24.02         27.79         2.93 o                         
   0  11  10        340.01        334.47         7.14 o                         
   1  11  10         25.27         26.81         3.22 o                         
   2  11  10         30.41         34.94         8.39 o                         
   3  11  10          5.93          7.32         3.47 o                         
   4  11  10          0.82          3.37         8.32 o                         
  -4  12  10         10.77          8.81         8.94 o                         
  -3  12  10         48.72         49.86         5.41 o                         
  -2  12  10        200.32        201.27         6.43 o                         
  -1  12  10          7.46          3.10         2.94 o                         
   0  12  10       1178.42       1154.68        18.93 o                         
   1  12  10          7.78          6.66         1.57 o                         
   2  12  10        201.60        200.89        10.40 o                         
   3  12  10         48.82         41.45        12.61 o                         
   4  12  10         10.61          8.89         9.51 o                         
  -3  13  10          8.93         10.07         3.48 o                         
  -2  13  10         65.45         69.98         4.29 o                         
  -1  13  10        171.12        176.84         7.15 o                         
   0  13  10        127.19        134.31         5.61 o                         
   1  13  10        174.64        180.21         5.24 o                         
   2  13  10         65.51         70.04         7.60 o                         
   3  13  10          9.24          6.35         4.08 o                         
  -3  14  10         10.15          6.43         3.56 o                         
  -2  14  10        101.21         93.09         4.24 o                         
  -1  14  10        136.92        139.30         6.89 o                         
   0  14  10          8.74         14.41         2.71 o                         
   1  14  10        133.70        137.14         5.01 o                         
   2  14  10        100.07        108.79         9.65 o                         
   3  14  10         10.53          5.62         4.48 o                         
  -3  15  10         22.41         26.94         7.16 o                         
  -2  15  10          1.46          1.72         3.31 o                         
  -1  15  10        108.07        112.84        11.24 o                         
   0  15  10         14.01         19.20         3.86 o                         
   1  15  10        106.10        121.94         5.96 o                         
   2  15  10          1.55          3.24         3.86 o                         
   3  15  10         22.34         19.92         5.71 o                         
  -2  16  10         43.02         55.66         7.37 o                         
  -1  16  10         42.67         53.12         5.05 o                         
   0  16  10        123.82        138.11         8.15 o                         
   1  16  10         44.09         44.27         5.22 o                         
   2  16  10         43.48         44.52         7.34 o                         
  -2  17  10          4.63          4.32         4.19 o                         
  -1  17  10          2.44         -1.24         2.56 o                         
   0  17  10         85.99        107.05        16.60 o                         
   1  17  10          2.43          2.04         3.33 o                         
   2  17  10          4.70         10.27         5.37 o                         
  -1  18  10         23.63         24.27         3.99 o                         
   0  18  10          1.21         -3.82         3.82 o                         
   1  18  10         24.01         20.07         3.70 o                         
   1   0  11         57.37         53.00         2.38 o                         
   2   0  11        152.68        160.47         3.64 o                         
   3   0  11        311.86        294.77         7.24 o                         
   4   0  11        109.21        134.20        15.70 o                         
   5   0  11          4.71         -5.58         5.58 o                         
  -5   1  11         44.79         41.63        10.98 o                         
  -4   1  11         56.19         50.05         9.95 o                         
  -3   1  11        114.89        121.72         4.74 o                         
  -2   1  11       2144.65       2094.44        25.04 o                         
  -1   1  11       2987.12       2919.32        28.22 o                         
   0   1  11       1762.34       1804.51        21.18 o                         
   1   1  11       3009.23       2970.89        33.38 o                         
   2   1  11       2149.76       2157.06        28.93 o                         
   3   1  11        113.39        118.91         6.80 o                         
   4   1  11         56.82         53.75        10.37 o                         
   5   1  11         44.77         54.15        12.17 o                         
  -5   2  11          8.42         11.82         7.05 o                         
  -4   2  11         64.98         76.52        11.64 o                         
  -3   2  11        516.01        516.77        12.00 o                         
  -2   2  11        447.40        428.06         8.69 o                         
  -1   2  11        509.95        477.31         7.31 o                         
   0   2  11         42.91         57.18         1.96 o                         
   1   2  11        497.68        479.17         6.27 o                         
   2   2  11        449.31        434.64         7.70 o                         
   3   2  11        518.18        467.10        22.78 o                         
   4   2  11         61.24         46.58        10.07 o                         
   5   2  11          8.60          4.94         7.07 o                         
  -5   3  11          2.43         19.09         8.31 o                         
  -4   3  11          7.67          2.52         5.17 o                         
  -3   3  11         25.23         28.58         3.18 o                         
  -2   3  11        151.93        148.41         3.95 o                         
  -1   3  11       5116.33       5162.55        58.91 o                         
   0   3  11        455.90        438.38         7.83 o                         
   1   3  11       5135.62       5250.86        58.13 o                         
   2   3  11        154.13        151.81         5.49 o                         
   3   3  11         25.65         21.67         6.50 o                         
   4   3  11          7.72          2.89         5.78 o                         
   5   3  11          2.37         10.50         8.52 o                         
  -5   4  11         18.68         23.10         9.17 o                         
  -4   4  11        132.80        154.45        18.62 o                         
  -3   4  11        297.39        299.43         9.01 o                         
  -2   4  11        352.57        359.26         5.10 o                         
  -1   4  11        185.02        173.94         4.30 o                         
   0   4  11        286.52        316.97         4.64 o                         
   1   4  11        184.74        161.95         3.07 o                         
   2   4  11        351.07        358.59        17.65 o                         
   3   4  11        295.59        290.90        18.05 o                         
   4   4  11        133.67        127.52        16.25 o                         
   5   4  11         18.42         10.38         8.50 o                         
  -5   5  11         22.29         31.15         9.15 o                         
  -4   5  11         60.47         69.46         7.94 o                         
  -3   5  11        275.13        264.35         8.59 o                         
  -2   5  11       1261.63       1222.64        14.10 o                         
  -1   5  11        614.08        642.25        10.74 o                         
   0   5  11        211.70        211.63         3.72 o                         
   1   5  11        609.23        639.33         7.75 o                         
   2   5  11       1265.39       1214.38        41.21 o                         
   3   5  11        274.81        265.07         8.38 o                         
   4   5  11         61.27         71.38        12.55 o                         
   5   5  11         22.62         26.37        11.14 o                         
  -5   6  11         18.59         17.55         7.86 o                         
  -4   6  11         12.17         10.11         4.48 o                         
  -3   6  11        217.01        219.90         8.02 o                         
  -2   6  11        326.25        311.88         5.18 o                         
  -1   6  11       1049.72       1010.15        13.84 o                         
   0   6  11        399.69        380.84         6.11 o                         
   1   6  11       1053.67       1020.15        11.47 o                         
   2   6  11        326.02        303.45        10.47 o                         
   3   6  11        214.60        212.83        14.52 o                         
   4   6  11         13.07         25.37         9.75 o                         
   5   6  11         18.72         26.13        10.66 o                         
  -4   7  11         50.73         33.44         9.52 o                         
  -3   7  11        380.01        399.91        14.39 o                         
  -2   7  11        354.41        353.76         7.10 o                         
  -1   7  11        198.63        186.54         5.23 o                         
   0   7  11        147.62        151.51         3.64 o                         
   1   7  11        198.82        188.25         3.77 o                         
   2   7  11        359.20        385.98        22.57 o                         
   3   7  11        379.23        375.42        16.79 o                         
   4   7  11         51.01         40.00        11.41 o                         
   5   7  11          3.35          3.17         8.73 o                         
  -4   8  11         31.30         43.04        10.48 o                         
  -3   8  11        158.34        136.19         9.17 o                         
  -2   8  11         88.23         96.21         4.22 o                         
  -1   8  11        563.73        543.45        10.41 o                         
   0   8  11       5818.07       5563.97        58.12 o                         
   1   8  11        561.61        547.10         8.91 o                         
   2   8  11         88.37         85.80         6.89 o                         
   3   8  11        157.09        150.32        15.26 o                         
   4   8  11         32.87         49.44        12.50 o                         
  -4   9  11          7.20         14.02         7.51 o                         
  -3   9  11          3.86          6.50         3.49 o                         
  -2   9  11         28.79         28.47         2.45 o                         
  -1   9  11         17.77         16.54         2.34 o                         
   0   9  11        661.12        642.32        12.61 o                         
   1   9  11         17.80         18.15         2.24 o                         
   2   9  11         25.31         30.42         4.63 o                         
   3   9  11          3.51          7.21         3.04 o                         
   4   9  11          7.39         18.25         9.18 o                         
  -4  10  11         51.88         47.23        11.88 o                         
  -3  10  11         14.19         17.87         3.95 o                         
  -2  10  11         80.72         76.21         3.69 o                         
  -1  10  11        191.77        188.89         5.99 o                         
   0  10  11         16.30         16.07         1.89 o                         
   1  10  11        199.81        187.33         5.59 o                         
   2  10  11         78.70         71.34         8.85 o                         
   3  10  11         14.94         15.87         6.79 o                         
   4  10  11         52.85         54.24        13.30 o                         
  -4  11  11         23.75          8.11         8.48 o                         
  -3  11  11         15.46         12.95         3.61 o                         
  -2  11  11        100.44        100.10         4.96 o                         
  -1  11  11        390.34        400.86         9.34 o                         
   0  11  11        194.83        197.23         9.08 o                         
   1  11  11        385.52        394.06         8.90 o                         
   2  11  11         97.40         92.50         7.84 o                         
   3  11  11         15.78         11.31         3.82 o                         
   4  11  11         23.64         27.05        10.02 o                         
  -4  12  11         26.40         31.99        11.12 o                         
  -3  12  11          4.96          1.50         2.68 o                         
  -2  12  11        101.48        105.51         5.93 o                         
  -1  12  11         24.00         25.00         3.14 o                         
   0  12  11       1102.76       1087.20        18.15 o                         
   1  12  11         26.62         34.03         5.91 o                         
   2  12  11        100.74        120.52        18.86 o                         
   3  12  11          4.70          6.11         3.70 o                         
   4  12  11         26.63         23.86        10.86 o                         
  -3  13  11         54.43         47.36         5.73 o                         
  -2  13  11         23.79         26.34         3.56 o                         
  -1  13  11        244.80        251.29         8.98 o                         
   0  13  11          1.26          4.50         2.15 o                         
   1  13  11        244.07        250.46         9.92 o                         
   2  13  11         23.72         27.68         5.46 o                         
   3  13  11         54.36         61.55         7.46 o                         
  -3  14  11          6.44          5.82         3.58 o                         
  -2  14  11         14.47         15.15         2.38 o                         
  -1  14  11         78.16         90.34         6.29 o                         
   0  14  11          0.69         -0.08         2.18 o                         
   1  14  11         80.43         76.50         4.86 o                         
   2  14  11         13.91         16.54         5.09 o                         
   3  14  11          6.39         14.78         4.97 o                         
  -3  15  11         13.81         10.11         4.27 o                         
  -2  15  11         11.42         12.02         4.38 o                         
  -1  15  11        174.27        172.37        13.79 o                         
   0  15  11          0.20         -2.44         2.52 o                         
   1  15  11        173.78        169.58         7.67 o                         
   2  15  11         11.52          6.74         4.54 o                         
   3  15  11         14.51          3.62        10.90 o                         
  -2  16  11         36.36         33.71         6.41 o                         
  -1  16  11         25.01         23.00         3.71 o                         
   0  16  11         49.27         49.92         7.71 o                         
   1  16  11         24.96         17.52         3.38 o                         
   2  16  11         36.09         35.82        11.21 o                         
  -2  17  11          7.13          6.83         7.45 o                         
  -1  17  11         31.85         29.44         4.12 o                         
   0  17  11         25.30         37.34         6.12 o                         
   1  17  11         31.45         35.13         3.96 o                         
   2  17  11          7.10          2.82         5.03 o                         
  -1  18  11          5.00          0.39         2.78 o                         
   0  18  11         29.97         33.34         6.09 o                         
   1  18  11          4.83          2.59         2.96 o                         
   0   0  12       1330.41       1250.24        25.41 o                         
   1   0  12        384.98        414.75         5.57 o                         
   2   0  12          3.65          2.87         0.94 o                         
   3   0  12          5.53          1.79         1.57 o                         
   4   0  12        273.00        200.53        16.41 o                         
   5   0  12         14.23         11.34         7.78 o                         
  -5   1  12          0.62         -2.20         6.22 o                         
  -4   1  12        144.81        168.76        17.55 o                         
  -3   1  12        348.81        347.77         8.94 o                         
  -2   1  12        418.28        418.18         7.54 o                         
  -1   1  12       1486.11       1516.03        15.52 o                         
   0   1  12          1.28          0.30         0.63 o                         
   1   1  12       1469.19       1514.38        20.05 o                         
   2   1  12        404.17        401.40         8.75 o                         
   3   1  12        360.45        341.84        19.25 o                         
   4   1  12        146.75        149.44        16.68 o                         
   5   1  12          0.54         -4.86         4.86 o                         
  -5   2  12         13.51         26.84         9.48 o                         
  -4   2  12         64.96         66.07        11.14 o                         
  -3   2  12        139.58        139.83         5.65 o                         
  -2   2  12        331.26        329.39         7.59 o                         
  -1   2  12       2172.99       2049.26        27.82 o                         
   0   2  12       8167.71       8644.49       106.25 o                         
   1   2  12       2189.81       2102.48        22.21 o                         
   2   2  12        333.86        340.18         9.74 o                         
   3   2  12        141.25        110.76        12.35 o                         
   4   2  12         64.72         65.91        11.94 o                         
   5   2  12         14.27         24.74         9.86 o                         
  -5   3  12         30.15         30.83        10.34 o                         
  -4   3  12         11.64         16.55         6.71 o                         
  -3   3  12         13.35         12.05         2.42 o                         
  -2   3  12        136.32        140.17         3.40 o                         
  -1   3  12        260.66        248.76         5.42 o                         
   0   3  12        180.55        171.48         3.63 o                         
   1   3  12        266.16        263.48         4.21 o                         
   2   3  12        138.95        137.99        10.15 o                         
   3   3  12         13.42          4.34         5.34 o                         
   4   3  12         11.25         20.82         8.17 o                         
   5   3  12         28.72         23.38         9.83 o                         
  -5   4  12          3.20          2.42         6.54 o                         
  -4   4  12        103.08        106.19        13.48 o                         
  -3   4  12         31.97         37.62         3.76 o                         
  -2   4  12         37.82         40.66         1.50 o                         
  -1   4  12        670.97        664.68        11.03 o                         
   0   4  12       4024.43       4315.89        48.33 o                         
   1   4  12        693.50        697.31        10.43 o                         
   2   4  12         36.80         40.89         7.06 o                         
   3   4  12         32.99         32.39         6.42 o                         
   4   4  12        102.84         94.66        13.87 o                         
   5   4  12          3.28         -0.49         8.21 o                         
  -5   5  12         19.13         22.95         8.16 o                         
  -4   5  12        201.37        249.25        17.55 o                         
  -3   5  12         34.98         33.48         3.72 o                         
  -2   5  12        204.70        212.57         4.49 o                         
  -1   5  12       1015.47        995.84        11.99 o                         
   0   5  12       2939.06       2820.89        27.98 o                         
   1   5  12       1000.11        978.26        11.15 o                         
   2   5  12        203.21        214.95        10.87 o                         
   3   5  12         33.71         37.62         3.75 o                         
   4   5  12        204.18        215.26        19.21 o                         
   5   5  12         19.08         43.42        13.14 o                         
  -5   6  12         10.32         11.23         7.80 o                         
  -4   6  12        167.48        179.64        11.68 o                         
  -3   6  12         28.57         32.87         3.82 o                         
  -2   6  12       1020.00        949.64        14.70 o                         
  -1   6  12        841.04        800.25        15.85 o                         
   0   6  12        382.95        375.84         5.63 o                         
   1   6  12        852.33        817.43         9.74 o                         
   2   6  12       1019.53        937.06        22.54 o                         
   3   6  12         27.86         32.04         3.98 o                         
   4   6  12        173.30        188.82        20.30 o                         
   5   6  12         10.94          9.69         8.36 o                         
  -4   7  12         20.33         25.58         8.47 o                         
  -3   7  12         14.35         19.46         4.20 o                         
  -2   7  12        238.52        236.71         7.23 o                         
  -1   7  12        663.02        637.61        11.37 o                         
   0   7  12        418.67        408.08         7.23 o                         
   1   7  12        672.20        640.50        11.33 o                         
   2   7  12        241.57        241.61         9.69 o                         
   3   7  12         13.18         13.74         1.91 o                         
   4   7  12         21.14         36.64        10.31 o                         
  -4   8  12          4.56          9.93         6.52 o                         
  -3   8  12         16.97         18.78         4.65 o                         
  -2   8  12        451.83        443.38         8.76 o                         
  -1   8  12        377.15        374.65         8.31 o                         
   0   8  12       1312.17       1320.44        16.36 o                         
   1   8  12        387.85        400.81         7.28 o                         
   2   8  12        446.13        411.72        13.51 o                         
   3   8  12         16.93         17.83         4.71 o                         
   4   8  12          4.98         -3.50         7.70 o                         
  -4   9  12          2.71         -3.21         5.18 o                         
  -3   9  12        119.12        132.95        10.45 o                         
  -2   9  12         21.39         17.39         2.14 o                         
  -1   9  12        223.71        221.38         6.40 o                         
   0   9  12       1014.07        990.41        13.31 o                         
   1   9  12        218.85        221.95         6.01 o                         
   2   9  12         21.56         16.69         3.91 o                         
   3   9  12        121.95        127.31         8.08 o                         
   4   9  12          2.92          3.96         8.28 o                         
  -4  10  12          5.29          6.43         7.59 o                         
  -3  10  12        108.81         96.88         4.60 o                         
  -2  10  12        112.82        115.23         4.51 o                         
  -1  10  12        255.52        244.11         7.17 o                         
   0  10  12        635.96        588.55        10.00 o                         
   1  10  12        246.31        248.45         6.59 o                         
   2  10  12        111.86        122.15         8.88 o                         
   3  10  12        107.85        113.40         8.75 o                         
   4  10  12          5.41          7.02         8.36 o                         
  -4  11  12          8.04          5.66         7.84 o                         
  -3  11  12         17.75         12.34         3.04 o                         
  -2  11  12         27.76         24.73         3.92 o                         
  -1  11  12         35.06         37.54         4.13 o                         
   0  11  12          0.96         -1.20         2.05 o                         
   1  11  12         36.11         40.84         3.22 o                         
   2  11  12         27.70         24.34         7.51 o                         
   3  11  12         18.05         14.34         4.15 o                         
   4  11  12          7.77         12.21         9.87 o                         
  -4  12  12          4.12          1.70         7.62 o                         
  -3  12  12         43.57         43.62         4.50 o                         
  -2  12  12        168.40        155.96         5.73 o                         
  -1  12  12        214.19        225.16         9.01 o                         
   0  12  12        420.52        465.08        10.27 o                         
   1  12  12        208.26        216.00         6.61 o                         
   2  12  12        167.79        157.05         9.80 o                         
   3  12  12         42.86         49.24         6.47 o                         
   4  12  12          4.16          5.69         9.32 o                         
  -3  13  12         19.62         20.18         4.66 o                         
  -2  13  12         97.80         96.94         4.82 o                         
  -1  13  12          3.89          4.49         2.42 o                         
   0  13  12        471.48        502.60        11.09 o                         
   1  13  12          3.72          3.55         2.25 o                         
   2  13  12         97.49         90.98         9.77 o                         
   3  13  12         19.57         19.31         4.86 o                         
  -3  14  12         21.75          8.17        12.35 o                         
  -2  14  12          4.95          3.44         1.95 o                         
  -1  14  12         99.10         97.77         7.65 o                         
   0  14  12         22.09         19.29         3.12 o                         
   1  14  12        103.12         98.97         7.34 o                         
   2  14  12          5.12         -0.80         6.02 o                         
   3  14  12         20.67         21.01         5.76 o                         
  -3  15  12         26.86         30.49         7.20 o                         
  -2  15  12         10.06          6.29         2.15 o                         
  -1  15  12         44.33         54.17         9.17 o                         
   0  15  12         28.11         29.22         8.36 o                         
   1  15  12         45.52         57.28         4.49 o                         
   2  15  12         10.63         10.36         5.19 o                         
   3  15  12         27.24         37.03         6.86 o                         
  -2  16  12          6.24          5.49         4.06 o                         
  -1  16  12         30.47         30.74         4.47 o                         
   0  16  12         50.20         58.57         6.98 o                         
   1  16  12         29.39         23.69         3.48 o                         
   2  16  12          6.22          1.91         4.71 o                         
  -2  17  12         11.29         14.24         8.90 o                         
  -1  17  12         11.56          9.47         3.98 o                         
   0  17  12         30.23         29.40         5.58 o                         
   1  17  12         11.15         12.85         3.43 o                         
   2  17  12         11.41         10.89         8.69 o                         
   0  18  12          1.64          6.58         4.15 o                         
   1  18  12         33.21         37.30         5.55 o                         
   1   0  13       1191.50       1180.17        12.44 o                         
   2   0  13         71.78         75.18         6.43 o                         
   3   0  13        589.92        580.67        15.18 o                         
   4   0  13         17.12         30.46         8.45 o                         
   5   0  13         20.44         30.15        10.67 o                         
  -5   1  13         26.38         19.82         8.65 o                         
  -4   1  13         32.75         19.43         7.51 o                         
  -3   1  13        277.76        299.79        14.89 o                         
  -2   1  13        135.84         77.56         5.68 o                         
  -1   1  13       1939.95       1958.79        25.41 o                         
   0   1  13         53.49         52.86         1.99 o                         
   1   1  13       1945.46       1960.24        21.16 o                         
   2   1  13        138.82        146.36        11.48 o                         
   3   1  13        274.95        287.69         9.44 o                         
   4   1  13         33.59         22.90         7.79 o                         
   5   1  13         26.09         21.22         9.71 o                         
  -5   2  13          2.77         -2.87         6.25 o                         
  -4   2  13         42.55         35.08         8.43 o                         
  -3   2  13        691.92        689.95        15.01 o                         
  -2   2  13        151.17        165.97         6.11 o                         
  -1   2  13       1105.89       1088.83        16.07 o                         
   0   2  13          3.91          3.68         0.88 o                         
   1   2  13       1090.49       1091.93        12.67 o                         
   3   2  13        678.28        665.43        29.18 o                         
   4   2  13         41.11         39.53         9.53 o                         
   5   2  13          2.64          0.56         6.23 o                         
  -5   3  13          1.96          3.63         6.65 o                         
  -4   3  13         45.73         65.87        11.13 o                         
  -3   3  13        104.36        112.23         5.58 o                         
  -2   3  13          7.59          9.35         1.41 o                         
  -1   3  13        204.43        183.23         4.12 o                         
   0   3  13        884.02        903.67        11.98 o                         
   1   3  13        197.33        180.76         3.44 o                         
   2   3  13          8.49         14.23         4.81 o                         
   3   3  13        111.33        121.32        13.67 o                         
   4   3  13         48.36         58.92        12.25 o                         
   5   3  13          1.95         -4.86         7.10 o                         
  -5   4  13          0.09          1.89         6.50 o                         
  -4   4  13          7.62         14.72         6.76 o                         
  -3   4  13         77.78         80.64         5.43 o                         
  -2   4  13        168.00        171.55         3.17 o                         
  -1   4  13         34.58         36.64         2.59 o                         
   0   4  13        109.00        123.92         3.15 o                         
   1   4  13         40.00         42.34         1.92 o                         
   2   4  13        162.76        168.57        11.95 o                         
   3   4  13         81.45         81.77         4.48 o                         
   4   4  13          6.60         10.48         7.43 o                         
   5   4  13          0.05         -7.13         7.13 o                         
  -5   5  13         10.18          7.25         7.28 o                         
  -4   5  13          2.93         10.22         5.86 o                         
  -3   5  13        246.57        221.77         8.05 o                         
  -2   5  13        846.99        835.54        13.10 o                         
  -1   5  13         49.84         55.59         2.05 o                         
   0   5  13        911.20        855.09        11.50 o                         
   1   5  13         50.13         50.14         2.03 o                         
   2   5  13        850.51        844.33        20.79 o                         
   3   5  13        248.90        244.03         8.84 o                         
   4   5  13          2.91         18.56         8.58 o                         
   5   5  13         10.40         17.83        10.32 o                         
  -5   6  13          2.62         15.65         9.13 o                         
  -4   6  13         35.85         43.30         9.65 o                         
  -3   6  13        129.97        128.74        19.92 o                         
  -2   6  13        292.68        304.44         6.53 o                         
  -1   6  13        508.88        503.39        11.32 o                         
   0   6  13       1644.36       1474.18        16.05 o                         
   1   6  13        519.37        519.36         7.03 o                         
   2   6  13        293.60        289.92        10.60 o                         
   3   6  13        125.97        114.30         4.00 o                         
   4   6  13         36.12         43.83        10.74 o                         
   5   6  13          2.56          1.69         7.67 o                         
  -3   7  13        110.00        111.99         8.12 o                         
  -2   7  13        395.66        383.21         7.85 o                         
  -1   7  13        286.03        266.02         5.59 o                         
   0   7  13        727.57        700.67         9.10 o                         
   1   7  13        293.87        285.57         5.75 o                         
   2   7  13        396.87        356.74        13.81 o                         
   3   7  13        106.39        113.33         6.99 o                         
   4   7  13          2.52          1.04         7.09 o                         
  -4   8  13         40.27         28.39         9.59 o                         
  -3   8  13         47.78         44.90         5.84 o                         
  -2   8  13        212.67        217.27         5.77 o                         
  -1   8  13        666.31        643.17        11.92 o                         
   0   8  13        911.18        845.52        11.62 o                         
   1   8  13        668.75        636.20        10.16 o                         
   2   8  13        213.09        184.26        14.31 o                         
   3   8  13         48.97         39.83         5.07 o                         
   4   8  13         41.32         51.11        12.05 o                         
  -4   9  13         19.60         19.76         8.39 o                         
  -3   9  13         10.06         11.52         4.22 o                         
  -2   9  13          3.66          2.33         1.49 o                         
  -1   9  13        232.31        238.58         6.67 o                         
   0   9  13         37.46         40.32         2.60 o                         
   1   9  13        239.78        237.86         6.32 o                         
   2   9  13          4.48          8.04         3.13 o                         
   3   9  13          9.34         10.28         3.41 o                         
   4   9  13         19.47         23.09         9.71 o                         
  -4  10  13          5.76          6.51         7.93 o                         
  -3  10  13          7.74          3.16         2.81 o                         
  -2  10  13         55.83         64.47         3.88 o                         
  -1  10  13        155.07        140.71         7.79 o                         
   0  10  13        195.12        181.13         6.74 o                         
   1  10  13        168.47        152.84         6.55 o                         
   2  10  13         54.78         63.51        11.63 o                         
   3  10  13          8.10          3.21         3.29 o                         
   4  10  13          5.97         14.94         9.67 o                         
  -4  11  13          4.95          4.07         7.76 o                         
  -3  11  13          7.39          8.99         2.49 o                         
  -2  11  13         22.12         22.82         3.77 o                         
  -1  11  13         83.74         88.32         5.11 o                         
   0  11  13        207.36        199.97         6.20 o                         
   1  11  13         84.31         99.89         4.75 o                         
   2  11  13         22.44         23.71         4.94 o                         
   3  11  13          7.95          2.72         3.44 o                         
   4  11  13          4.76         13.90        10.21 o                         
  -4  12  13          5.01         20.40        10.11 o                         
  -3  12  13        173.00        167.89        10.07 o                         
  -2  12  13         98.07        102.29         8.88 o                         
  -1  12  13        486.10        468.00        10.83 o                         
   0  12  13        228.89        235.72         7.06 o                         
   1  12  13        472.61        481.24        10.53 o                         
   2  12  13        100.35         99.66        14.20 o                         
   3  12  13        170.17        178.38        10.80 o                         
   4  12  13          5.48          4.64         8.87 o                         
  -3  13  13          4.73          3.47         5.52 o                         
  -2  13  13        159.11        167.79         6.23 o                         
  -1  13  13         16.27         20.33         3.40 o                         
   0  13  13         18.72         21.85         2.95 o                         
   1  13  13         16.28         13.52         2.67 o                         
   2  13  13        160.38        194.33        11.48 o                         
   3  13  13          4.63          2.90         4.11 o                         
  -3  14  13         21.18         14.44         5.13 o                         
  -2  14  13         35.48         37.04         3.46 o                         
  -1  14  13        263.13        267.17         9.34 o                         
   0  14  13         81.58         86.75         6.96 o                         
   1  14  13        263.83        264.86        12.09 o                         
   2  14  13         35.66         40.95        14.66 o                         
   3  14  13         20.39         30.87         6.21 o                         
  -3  15  13          9.18          2.41         3.84 o                         
  -2  15  13         55.96         57.60         6.55 o                         
  -1  15  13         52.55         60.64         8.96 o                         
   0  15  13          1.92         -4.41         4.41 o                         
   1  15  13         51.91         55.44         4.53 o                         
   2  15  13         55.32         48.45         7.57 o                         
   3  15  13          9.42         11.86         7.22 o                         
  -2  16  13         33.32         25.85         7.98 o                         
  -1  16  13         73.13         63.28         5.95 o                         
   0  16  13          0.48          1.60         3.69 o                         
   1  16  13         72.94         69.90         5.11 o                         
   2  16  13         32.46         25.44         9.98 o                         
  -1  17  13          9.00          5.65         3.44 o                         
   0  17  13         69.77         68.69        13.49 o                         
   1  17  13          8.38          4.31         2.99 o                         
   0  18  13         79.99         65.90         7.71 o                         
   0   0  14        997.26        993.76        20.67 o                         
   1   0  14        783.32        788.62         9.42 o                         
   2   0  14          2.52          1.55         0.97 o                         
   3   0  14          8.12          7.59         3.66 o                         
   4   0  14         57.53         41.54         9.65 o                         
   5   0  14          0.52         -5.34         5.34 o                         
  -5   1  14          4.31         -4.75         6.28 o                         
  -4   1  14        135.57        133.27        15.52 o                         
  -3   1  14       1230.21       1196.05        27.53 o                         
  -2   1  14        511.58        516.13        10.73 o                         
  -1   1  14       1733.24       1674.79        18.79 o                         
   0   1  14       3921.10       3776.74        42.75 o                         
   1   1  14       1764.75       1699.03        18.70 o                         
   3   1  14       1214.39       1190.36        26.67 o                         
   4   1  14        132.08        127.19        15.58 o                         
   5   1  14          4.51         24.33         9.45 o                         
  -5   2  14         13.56         17.11         9.08 o                         
  -4   2  14         39.78         51.11        10.16 o                         
  -3   2  14         65.86         63.39         5.46 o                         
  -2   2  14        421.64        393.61         8.95 o                         
  -1   2  14        547.72        524.12        21.52 o                         
   0   2  14         40.05         44.34         2.05 o                         
   1   2  14        553.50        542.31         7.34 o                         
   3   2  14         66.99         85.63         4.41 o                         
   4   2  14         37.55         34.94         9.31 o                         
   5   2  14         13.78         15.56         8.94 o                         
  -5   3  14          2.80          0.13         6.37 o                         
  -4   3  14         12.51         12.84         6.07 o                         
  -3   3  14        190.43        175.98        12.94 o                         
  -2   3  14        163.21        155.24         4.57 o                         
  -1   3  14       2079.10       2078.12        22.93 o                         
   0   3  14       1502.68       1557.83        19.20 o                         
   1   3  14       2061.04       2073.72        26.92 o                         
   3   3  14        195.71        191.89         5.21 o                         
   4   3  14         11.43          5.95         7.47 o                         
   5   3  14          2.67          2.61         7.38 o                         
  -5   4  14          8.85          4.12         7.11 o                         
  -4   4  14          9.62          6.96         6.24 o                         
  -3   4  14        175.52        160.09         6.64 o                         
  -2   4  14        198.14        191.96         3.68 o                         
  -1   4  14       1154.04       1175.83        15.56 o                         
   0   4  14         51.49         41.14         2.20 o                         
   1   4  14       1153.70       1160.50        13.71 o                         
   2   4  14        195.31        193.59         8.18 o                         
   3   4  14        175.90        163.71         4.28 o                         
   4   4  14         10.34         15.39         8.37 o                         
   5   4  14          9.18         -3.48         6.98 o                         
  -5   5  14          2.45          0.74         5.97 o                         
  -4   5  14         40.76         29.36         8.08 o                         
  -3   5  14        312.01        297.61         9.51 o                         
  -2   5  14        281.09        276.06         6.05 o                         
  -1   5  14        991.91        980.50        15.35 o                         
   0   5  14       1998.85       1831.88        20.89 o                         
   1   5  14        992.82        978.57        12.04 o                         
   2   5  14        280.59        282.73        10.37 o                         
   3   5  14        312.99        286.72         5.73 o                         
   4   5  14         40.97         53.50        11.33 o                         
   5   5  14          2.31          0.95         7.82 o                         
  -4   6  14          0.24         -2.72         4.64 o                         
  -3   6  14         53.69         64.60         6.41 o                         
  -2   6  14         16.12         15.12         1.87 o                         
  -1   6  14        542.19        522.90         9.94 o                         
   0   6  14         93.76         91.30         2.76 o                         
   1   6  14        546.16        536.88        12.73 o                         
   2   6  14         16.04         17.90         3.62 o                         
   3   6  14         53.11         48.97         3.12 o                         
   4   6  14          0.30         -3.45         6.22 o                         
  -3   7  14         33.55         29.05         5.62 o                         
  -2   7  14        193.12        200.73         6.06 o                         
  -1   7  14        905.56        902.98        18.90 o                         
   0   7  14       1688.94       1600.81        17.55 o                         
   1   7  14        899.61        869.90        12.72 o                         
   2   7  14        191.33        198.89        10.90 o                         
   3   7  14         37.00         36.58         4.89 o                         
   4   7  14         13.25         17.01         8.46 o                         
  -3   8  14         39.29         42.99         5.92 o                         
  -2   8  14        598.13        600.43        11.20 o                         
  -1   8  14        699.23        667.12        16.15 o                         
   0   8  14       1115.84       1144.20        13.59 o                         
   1   8  14        693.36        682.16        10.76 o                         
   2   8  14        591.61        605.99        17.67 o                         
   3   8  14         38.71         36.49         4.99 o                         
   4   8  14         10.54         15.53         8.84 o                         
  -3   9  14          7.89          7.21         3.44 o                         
  -2   9  14          0.42         -0.99         1.23 o                         
  -1   9  14        488.59        486.79        10.16 o                         
   0   9  14        389.55        382.45         6.44 o                         
   1   9  14        492.22        478.37        16.22 o                         
   2   9  14          0.31          6.45         2.99 o                         
   3   9  14          7.29          5.43         3.24 o                         
   4   9  14         18.36         11.22         9.42 o                         
  -3  10  14          9.17          4.72         1.72 o                         
  -2  10  14         21.38         23.68         2.66 o                         
  -1  10  14         45.89         46.09         3.68 o                         
   0  10  14        322.87        336.89         7.97 o                         
   1  10  14         45.62         47.32         3.46 o                         
   2  10  14         22.82         21.49         4.32 o                         
   3  10  14          9.03         11.99         3.93 o                         
   4  10  14         13.86          6.25         7.60 o                         
  -3  11  14         61.37         68.07         5.24 o                         
  -2  11  14        158.84        149.34         5.57 o                         
  -1  11  14        624.03        621.09        12.67 o                         
   0  11  14         23.46         19.07         2.63 o                         
   1  11  14        622.41        620.46        14.25 o                         
   2  11  14        161.16        168.17         9.77 o                         
   3  11  14         62.31         59.16         7.00 o                         
   4  11  14         16.50         24.44        10.78 o                         
  -3  12  14         11.46         13.73         3.09 o                         
  -2  12  14        265.84        276.52         7.80 o                         
  -1  12  14         77.14         76.24         4.96 o                         
   0  12  14         53.85         58.90         4.95 o                         
   1  12  14         78.19         85.58         4.70 o                         
   2  12  14        267.89        296.82        13.31 o                         
   3  12  14         11.29         12.95         4.46 o                         
  -3  13  14          5.75          6.26         3.02 o                         
  -2  13  14         24.60         33.89         3.34 o                         
  -1  13  14         36.56         32.30         3.92 o                         
   0  13  14          7.41          4.09         2.62 o                         
   1  13  14         35.45         29.97         3.36 o                         
   2  13  14         25.02         39.28         6.47 o                         
   3  13  14          5.35          3.52         4.30 o                         
  -3  14  14         27.54         20.73         4.40 o                         
  -2  14  14         16.30         19.29         2.89 o                         
  -1  14  14         44.96         47.12         4.80 o                         
   0  14  14          9.09         15.52         3.84 o                         
   1  14  14         46.57         43.23         3.94 o                         
   2  14  14         16.86         20.72         5.68 o                         
   3  14  14         26.70         19.91         5.73 o                         
  -2  15  14         18.25         15.34         2.89 o                         
  -1  15  14          5.13          7.05         3.12 o                         
   0  15  14         49.10         54.42         6.82 o                         
   1  15  14          5.11          0.13         2.26 o                         
   2  15  14         18.22         15.42         5.49 o                         
  -2  16  14          2.50          2.98         4.09 o                         
  -1  16  14          7.41         13.11         4.73 o                         
   0  16  14          6.74          5.94         4.02 o                         
   1  16  14          7.80          7.39         2.88 o                         
   2  16  14          2.59          6.24         4.86 o                         
  -1  17  14         44.34         41.78         4.89 o                         
   0  17  14         34.35         22.63         5.18 o                         
   1  17  14         43.39         46.21        11.36 o                         
   1   0  15         55.01         52.54         2.03 o                         
   2   0  15        710.93        417.08        15.37 o                         
   3   0  15         72.02         78.61         5.25 o                         
   4   0  15         22.02         24.96         8.23 o                         
   5   0  15          1.43         -5.33         6.88 o                         
  -5   1  15          4.32          6.60         7.87 o                         
  -4   1  15         31.63         53.90        10.43 o                         
  -3   1  15        232.47        216.97         8.81 o                         
  -2   1  15        974.25        926.91        22.77 o                         
  -1   1  15       1143.29       1144.78        14.89 o                         
   0   1  15         94.39        105.71         3.66 o                         
   1   1  15       1125.60       1126.00        13.38 o                         
   2   1  15        960.26        794.11        29.25 o                         
   3   1  15        214.93        201.80         7.88 o                         
   4   1  15         32.37         34.13         8.93 o                         
   5   1  15          3.76          2.64         7.08 o                         
  -5   2  15          0.73         -1.98         6.07 o                         
  -4   2  15         24.87         35.02         8.84 o                         
  -3   2  15        112.17        115.39         8.04 o                         
  -2   2  15        166.66        168.76         5.86 o                         
  -1   2  15        479.37        472.39         7.54 o                         
   0   2  15        100.64        102.24         2.83 o                         
   1   2  15        464.20        461.56         6.85 o                         
   2   2  15        172.42        158.17        11.19 o                         
   3   2  15        107.49         98.82         3.83 o                         
   4   2  15         25.04         28.87         9.22 o                         
   5   2  15          0.78          4.50         7.79 o                         
  -5   3  15         21.83         28.83         9.61 o                         
  -4   3  15         49.98         63.69        11.26 o                         
  -3   3  15        143.00        139.96        14.30 o                         
  -2   3  15        872.91        831.14        10.22 o                         
  -1   3  15        314.62        346.74         6.72 o                         
   0   3  15       3527.01       3452.88        39.65 o                         
   1   3  15        301.04        325.87         5.35 o                         
   2   3  15        862.94        787.67        19.45 o                         
   3   3  15        143.24        145.52         5.91 o                         
   4   3  15         52.69         52.99        11.16 o                         
   5   3  15         21.93         19.53         9.17 o                         
  -5   4  15         18.77         13.29         8.32 o                         
  -4   4  15         10.36          7.79         5.59 o                         
  -3   4  15         51.67         51.78         5.49 o                         
  -2   4  15        568.25        579.43         9.06 o                         
  -1   4  15        609.03        583.67         9.34 o                         
   0   4  15        343.88        302.41         7.14 o                         
   1   4  15        613.58        598.30         9.25 o                         
   2   4  15        562.82        551.42        15.40 o                         
   3   4  15         53.33         44.40         2.33 o                         
   4   4  15         10.68         14.12         7.56 o                         
   5   4  15         18.94         12.54         8.87 o                         
  -4   5  15          8.43          5.58         5.10 o                         
  -3   5  15        106.72         99.63         7.00 o                         
  -2   5  15        721.71        713.06        11.88 o                         
  -1   5  15        833.30        796.03        13.17 o                         
   0   5  15         65.59         62.79         2.55 o                         
   1   5  15        822.85        757.55        11.22 o                         
   2   5  15        723.53        722.49        18.92 o                         
   3   5  15        107.87         92.10         4.46 o                         
   4   5  15          8.37         10.47         6.87 o                         
  -4   6  15         20.73         16.74         7.14 o                         
  -3   6  15         46.91         45.11         9.55 o                         
  -2   6  15        186.74        187.31         5.10 o                         
  -1   6  15       1682.92       1593.45        23.37 o                         
   0   6  15        579.21        581.99         8.61 o                         
   1   6  15       1679.09       1626.18        20.80 o                         
   2   6  15        185.25        187.55         8.71 o                         
   3   6  15         46.90         46.87         5.03 o                         
   4   6  15         21.27         20.69         8.78 o                         
  -3   7  15         22.87         16.72         4.08 o                         
  -2   7  15        191.20        176.39         5.17 o                         
  -1   7  15        674.43        676.11        13.21 o                         
   0   7  15        712.11        691.78         9.18 o                         
   1   7  15        688.55        680.97        10.66 o                         
   2   7  15        194.58        177.86        14.76 o                         
   3   7  15         24.02         23.44         4.06 o                         
   4   7  15         25.92         35.03        10.49 o                         
  -3   8  15         28.11         17.71         4.47 o                         
  -2   8  15         46.20         42.89         3.10 o                         
  -1   8  15         13.78         15.33         2.88 o                         
   0   8  15        159.60        147.86         3.76 o                         
   1   8  15         14.68         18.78         2.11 o                         
   2   8  15         47.14         47.72         5.61 o                         
   3   8  15         29.10         23.35         4.41 o                         
   4   8  15         67.66         52.08        12.26 o                         
  -3   9  15          8.63          9.97         4.06 o                         
  -2   9  15        246.89        241.81         6.58 o                         
  -1   9  15        169.54        161.90         7.05 o                         
   0   9  15        149.09        137.36         3.76 o                         
   1   9  15        175.17        173.13         5.44 o                         
   2   9  15        240.82        251.09        10.98 o                         
   3   9  15          8.18          6.06         3.49 o                         
   4   9  15          2.54          4.59         7.29 o                         
  -3  10  15         24.61         21.59         2.40 o                         
  -2  10  15        281.87        287.12         7.61 o                         
  -1  10  15        199.03        205.49         6.67 o                         
   0  10  15        201.33        197.59         6.07 o                         
   1  10  15        203.54        215.75         6.30 o                         
   2  10  15        278.20        280.42        11.98 o                         
   3  10  15         25.45         23.97         4.84 o                         
   4  10  15         18.86         14.03        10.31 o                         
  -3  11  15          8.23          3.54         2.12 o                         
  -2  11  15         84.77         75.22         4.57 o                         
  -1  11  15         38.70         39.17         3.78 o                         
   0  11  15         24.99         23.91         2.94 o                         
   1  11  15         39.56         43.91         3.55 o                         
   2  11  15         83.15         80.66        11.75 o                         
   3  11  15          8.36          9.00         3.99 o                         
   4  11  15          0.94          1.36         8.46 o                         
  -3  12  15         10.25         11.42         3.00 o                         
  -2  12  15         67.46         65.13         4.42 o                         
  -1  12  15          0.80          0.48         2.14 o                         
   0  12  15        160.54        146.07         5.90 o                         
   1  12  15          0.76          0.83         1.83 o                         
   2  12  15         67.48         60.16         7.18 o                         
   3  12  15         10.11         14.37         4.96 o                         
  -3  13  15         56.96         56.86         5.40 o                         
  -2  13  15         10.04         10.49         2.55 o                         
  -1  13  15         70.27         78.43         6.86 o                         
   0  13  15          0.23         -0.52         2.36 o                         
   1  13  15         71.62         71.24         4.70 o                         
   2  13  15          9.03         10.84         4.60 o                         
   3  13  15         56.66         62.30        14.98 o                         
  -3  14  15         18.73         20.71         4.99 o                         
  -2  14  15         29.69         24.36         3.14 o                         
  -1  14  15         60.02         48.50         7.45 o                         
   0  14  15          5.05          1.21         2.38 o                         
   1  14  15         61.28         59.21         5.03 o                         
   2  14  15         29.70         26.98         6.30 o                         
   3  14  15         18.44         18.17         5.73 o                         
  -2  15  15         41.83         51.59        11.50 o                         
  -1  15  15        103.79        100.27         6.99 o                         
   0  15  15         65.44         73.42         7.64 o                         
   1  15  15        104.62        112.33         6.43 o                         
   2  15  15         42.05         39.70         7.41 o                         
  -2  16  15         19.55         18.96         6.90 o                         
  -1  16  15          4.29          5.22         3.34 o                         
   0  16  15         57.68         62.84         8.87 o                         
   1  16  15          4.46          3.09         3.10 o                         
   2  16  15         18.91         28.78         7.27 o                         
  -1  17  15         13.62          8.36         3.25 o                         
   0  17  15          1.43         -0.68         3.83 o                         
   1  17  15         13.44          9.24         3.29 o                         
   0   0  16       3223.27       3199.72        94.46 o                         
   1   0  16        625.24        649.75        16.70 o                         
   2   0  16        175.56        184.90         7.60 o                         
   3   0  16         37.86         46.61         4.72 o                         
   4   0  16         51.83         60.40        11.54 o                         
   5   0  16          5.54          2.53         7.59 o                         
  -5   1  16          6.88          0.11         6.42 o                         
  -4   1  16         20.95         29.56         9.03 o                         
  -3   1  16         11.76          9.37         2.65 o                         
  -2   1  16        407.72        377.27        13.46 o                         
  -1   1  16        584.20        584.24         8.78 o                         
   0   1  16       1591.64       1531.02        21.48 o                         
   1   1  16        589.51        566.27         8.81 o                         
   2   1  16        399.94        357.80        11.32 o                         
   3   1  16         11.62         11.36         2.55 o                         
   4   1  16         20.12         10.79         6.56 o                         
   5   1  16          6.47          6.19         7.81 o                         
  -5   2  16         12.82         15.19         8.30 o                         
  -4   2  16         83.81         97.50        13.83 o                         
  -3   2  16         54.15         55.26         5.42 o                         
  -2   2  16       1443.68       1389.46        24.45 o                         
  -1   2  16        486.37        479.86         8.90 o                         
   0   2  16        489.43        543.63         8.29 o                         
   1   2  16        478.31        468.25         7.70 o                         
   2   2  16       1468.45       1339.29        29.23 o                         
   3   2  16         54.24         53.53         4.43 o                         
   4   2  16         83.09        102.83        14.86 o                         
   5   2  16         13.35         20.31         9.55 o                         
  -5   3  16         34.51         37.76        10.52 o                         
  -4   3  16          2.71         -4.35         4.35 o                         
  -3   3  16         32.44         30.27         4.28 o                         
  -2   3  16         71.77         65.41         2.57 o                         
  -1   3  16         62.86         55.63         3.21 o                         
   0   3  16         36.65         43.13         2.23 o                         
   1   3  16         64.36         66.81         2.84 o                         
   2   3  16         63.60         59.53         5.35 o                         
   3   3  16         31.99         32.36         2.74 o                         
   4   3  16          2.41          7.41         7.30 o                         
   5   3  16         34.51         46.69        12.37 o                         
  -4   4  16          7.66          8.27         5.58 o                         
  -3   4  16         83.70         81.11         6.73 o                         
  -2   4  16        384.59        361.02         8.58 o                         
  -1   4  16       1075.42       1064.49        14.94 o                         
   0   4  16          6.36          2.40         2.37 o                         
   1   4  16       1078.72       1096.69        14.75 o                         
   2   4  16        388.88        366.72        12.13 o                         
   3   4  16         84.53         81.64         7.96 o                         
   4   4  16          8.16          5.84         7.12 o                         
  -4   5  16          2.49         16.57         6.70 o                         
  -3   5  16         55.63         57.85         6.07 o                         
  -2   5  16        237.74        232.40         6.34 o                         
  -1   5  16         63.09         53.95         2.98 o                         
   0   5  16        395.77        393.88         6.56 o                         
   1   5  16         62.72         56.93         2.90 o                         
   2   5  16        241.94        224.87         9.37 o                         
   3   5  16         56.18         54.93         8.34 o                         
   4   5  16          2.36          9.61         7.96 o                         
  -3   6  16        103.15        102.24        11.42 o                         
  -2   6  16         22.76         21.58         2.17 o                         
  -1   6  16        467.48        457.61         9.39 o                         
   0   6  16          4.79          8.47         1.44 o                         
   1   6  16        471.67        475.14         8.19 o                         
   2   6  16         24.69         29.37         4.40 o                         
   3   6  16        104.89        102.04        11.37 o                         
   4   6  16          7.77          2.61         7.22 o                         
  -3   7  16         10.62          9.42         4.93 o                         
  -2   7  16        112.90        113.98         4.39 o                         
  -1   7  16        435.42        388.79         8.65 o                         
   0   7  16        346.92        338.06         6.27 o                         
   1   7  16        436.62        394.52         7.44 o                         
   2   7  16        113.32        109.09         7.31 o                         
   3   7  16          9.52          6.19         3.95 o                         
   4   7  16          4.50          3.05         6.61 o                         
  -3   8  16         27.42         28.30         5.31 o                         
  -2   8  16        359.94        347.60        11.22 o                         
  -1   8  16        325.62        332.67         8.09 o                         
   0   8  16        128.11        115.37         3.78 o                         
   1   8  16        312.72        323.88         7.61 o                         
   2   8  16        366.43        340.54        21.05 o                         
   3   8  16         27.65         26.29         4.73 o                         
   4   8  16          3.40         12.08         8.56 o                         
  -3   9  16         33.54         34.98         5.96 o                         
  -2   9  16        470.05        452.73        15.29 o                         
  -1   9  16         22.08         22.33         2.75 o                         
   0   9  16        591.14        571.86        14.42 o                         
   1   9  16         20.57         26.06         3.75 o                         
   2   9  16        467.81        453.80        16.48 o                         
   3   9  16         33.16         28.69         5.08 o                         
   4   9  16         42.36         31.44        11.50 o                         
  -3  10  16          3.65          4.98         4.30 o                         
  -2  10  16        103.71        114.91         5.10 o                         
  -1  10  16        632.89        656.44        16.39 o                         
   0  10  16        278.88        252.04         6.90 o                         
   1  10  16        612.69        644.64        16.25 o                         
   2  10  16        104.25        106.52         8.66 o                         
   3  10  16          3.90         -1.44         3.17 o                         
   4  10  16         14.67         32.97        11.81 o                         
  -3  11  16         38.50         45.03         4.95 o                         
  -2  11  16         71.80         72.63         5.64 o                         
  -1  11  16         10.40          7.96         2.68 o                         
   0  11  16          0.05         -1.92         1.92 o                         
   1  11  16          8.80          4.55         1.97 o                         
   2  11  16         68.33         67.72         9.18 o                         
   3  11  16         39.33         43.43         6.43 o                         
   4  11  16          5.49          2.81         9.43 o                         
  -3  12  16         20.64         18.48         4.04 o                         
  -2  12  16         14.92          6.29         3.61 o                         
  -1  12  16        183.75        179.05         7.63 o                         
   0  12  16         17.21         12.83         2.66 o                         
   1  12  16        191.47        188.08         6.38 o                         
   2  12  16         15.59         14.96         8.79 o                         
   3  12  16         20.08         24.63         5.50 o                         
  -3  13  16          3.79          4.90         2.82 o                         
  -2  13  16        172.15        169.98        11.03 o                         
  -1  13  16         13.06         14.36         3.33 o                         
   0  13  16         10.20         15.03         2.83 o                         
   1  13  16         12.41         10.37         3.00 o                         
   2  13  16        168.99        176.08        11.51 o                         
   3  13  16          3.64          6.48         4.37 o                         
  -3  14  16         16.86         13.69         3.67 o                         
  -2  14  16        118.92        119.45         6.03 o                         
  -1  14  16         15.69          9.15         3.25 o                         
   0  14  16         44.12         41.21         4.04 o                         
   1  14  16         16.33         23.24         3.64 o                         
   2  14  16        117.45        144.59        11.73 o                         
   3  14  16         17.04         19.04         5.67 o                         
  -2  15  16          3.55          5.69         2.70 o                         
  -1  15  16          0.27          1.96         2.91 o                         
   0  15  16          2.45          2.30         2.94 o                         
   1  15  16          0.19          3.83         2.66 o                         
   2  15  16          3.49         -0.49         4.73 o                         
  -2  16  16          1.62          2.48         2.50 o                         
  -1  16  16         38.93         42.42         5.35 o                         
   0  16  16         24.44         28.85         4.56 o                         
   1  16  16         39.72         41.78         5.12 o                         
   2  16  16          1.68          3.93         7.01 o                         
  -1  17  16         13.08         13.03         3.79 o                         
   0  17  16         42.44         53.65         6.03 o                         
   1  17  16         12.74         11.17         3.41 o                         
   1   0  17         56.20         63.92         3.30 o                         
   2   0  17       1788.11       1729.70        35.95 o                         
   3   0  17         38.78         34.37         5.50 o                         
   4   0  17         11.68         10.30         6.40 o                         
   5   0  17         28.52         29.28         9.76 o                         
  -5   1  17         12.20         15.50         8.22 o                         
  -4   1  17          9.13         12.64         7.05 o                         
  -3   1  17         14.75         14.13         4.46 o                         
  -2   1  17        549.28        529.50        14.86 o                         
  -1   1  17         40.11         38.21         2.04 o                         
   0   1  17       1295.95       1261.45        18.45 o                         
   1   1  17         41.94         48.06         3.04 o                         
   2   1  17        534.57        502.29        14.20 o                         
   3   1  17         16.34         15.80         1.96 o                         
   4   1  17          9.13          3.64         5.81 o                         
   5   1  17         12.65          7.86         8.54 o                         
  -5   2  17          8.88          2.04         7.87 o                         
  -4   2  17          7.75         18.23         7.51 o                         
  -3   2  17          2.19          4.47         2.46 o                         
  -2   2  17         35.50         33.42         3.32 o                         
  -1   2  17         52.06         52.33         4.59 o                         
   0   2  17         28.61         27.76         2.14 o                         
   1   2  17         54.60         53.09         2.68 o                         
   2   2  17         36.24         40.76         4.58 o                         
   3   2  17          3.24          5.65         1.68 o                         
   4   2  17          7.58         16.40         8.19 o                         
   5   2  17          9.11          6.09         7.60 o                         
  -4   3  17         51.94         41.79         9.97 o                         
  -3   3  17         94.72         97.84         6.91 o                         
  -2   3  17        630.89        626.31        10.64 o                         
  -1   3  17        652.60        611.46        10.95 o                         
   0   3  17        249.07        233.20         4.80 o                         
   1   3  17        651.55        616.73         9.59 o                         
   2   3  17        622.41        614.96        16.74 o                         
   3   3  17         95.26         94.25         4.29 o                         
   4   3  17         52.51         53.02        11.90 o                         
  -4   4  17         91.49         99.04        13.74 o                         
  -3   4  17         13.64         19.58         4.11 o                         
  -2   4  17        600.64        554.94        10.05 o                         
  -1   4  17        322.61        295.17         6.21 o                         
   0   4  17       2501.33       2385.88        32.74 o                         
   1   4  17        312.25        290.80         5.90 o                         
   2   4  17        590.12        520.96        16.45 o                         
   3   4  17         13.44         12.73         2.25 o                         
   4   4  17         90.89        109.12        15.83 o                         
  -4   5  17         17.10         29.18         8.28 o                         
  -3   5  17         32.55         39.30         5.23 o                         
  -2   5  17         23.86         22.90         2.23 o                         
  -1   5  17        555.05        536.95        10.28 o                         
   0   5  17         26.69         28.72         2.10 o                         
   1   5  17        560.18        536.46         8.89 o                         
   2   5  17         24.06         22.00         3.75 o                         
   3   5  17         32.98         35.53         4.64 o                         
   4   5  17         16.47          2.08         6.84 o                         
  -3   6  17         50.20         55.18         8.56 o                         
  -2   6  17        128.98        114.34         6.07 o                         
  -1   6  17        222.89        207.17         5.36 o                         
   0   6  17         83.91         77.54         3.70 o                         
   1   6  17        224.83        213.76         5.11 o                         
   2   6  17        125.27        112.12         8.18 o                         
   3   6  17         51.49         64.17         6.03 o                         
   4   6  17          5.64          8.44         7.54 o                         
  -3   7  17        115.40         97.56        12.29 o                         
  -2   7  17        103.32         96.06         4.25 o                         
  -1   7  17        747.08        697.46        20.35 o                         
   0   7  17        253.20        232.78         6.29 o                         
   1   7  17        744.39        716.72        11.25 o                         
   2   7  17        100.93         90.57         7.60 o                         
   3   7  17        117.32        119.51         7.84 o                         
   4   7  17          1.78         -5.80         7.13 o                         
  -3   8  17         97.49         94.31        12.14 o                         
  -2   8  17        125.28        116.28         4.85 o                         
  -1   8  17        202.93        215.89         6.49 o                         
   0   8  17         17.50         17.49         2.14 o                         
   1   8  17        200.57        212.29         6.05 o                         
   2   8  17        129.82        117.27         7.86 o                         
   3   8  17         96.72        113.40        11.45 o                         
   4   8  17         54.22         54.96        13.03 o                         
  -3   9  17         13.42         16.34         7.02 o                         
  -2   9  17         57.69         65.16         4.15 o                         
  -1   9  17        424.32        437.03         9.99 o                         
   0   9  17        493.40        485.26        11.63 o                         
   1   9  17        426.74        440.63         9.53 o                         
   2   9  17         61.13         71.08         7.00 o                         
   3   9  17         13.34         13.08         4.08 o                         
   4   9  17         10.48          4.53         8.72 o                         
  -3  10  17         83.25         85.23         9.32 o                         
  -2  10  17         42.25         44.65         5.63 o                         
  -1  10  17        625.59        580.67        12.30 o                         
   0  10  17          0.14         -1.60         1.60 o                         
   1  10  17        619.85        611.85        16.36 o                         
   2  10  17         44.19         41.29         6.00 o                         
   3  10  17         84.98         98.28         8.81 o                         
   4  10  17          3.29         -0.59         7.91 o                         
  -3  11  17         55.29         45.41         3.84 o                         
  -2  11  17         64.90         65.82         4.49 o                         
  -1  11  17         91.26         86.47         5.30 o                         
   0  11  17        199.58        200.01         6.45 o                         
   1  11  17         97.73         88.29         4.71 o                         
   2  11  17         67.17         79.53         8.24 o                         
   3  11  17         57.16         51.75         7.05 o                         
  -3  12  17          7.62          5.68         2.56 o                         
  -2  12  17          0.36          2.15         2.03 o                         
  -1  12  17         16.21         17.86         3.90 o                         
   0  12  17          3.24          5.74         2.29 o                         
   1  12  17         15.86         20.43         3.32 o                         
   2  12  17          0.53          3.23         4.31 o                         
   3  12  17          7.23         10.27         4.69 o                         
  -3  13  17         22.31         19.14         3.72 o                         
  -2  13  17         37.35         32.60         3.98 o                         
  -1  13  17         38.37         45.12         7.07 o                         
   0  13  17        457.61        436.44        10.43 o                         
   1  13  17         37.75         50.23         4.57 o                         
   2  13  17         39.16         36.32         6.41 o                         
   3  13  17         21.32         19.10         5.78 o                         
  -2  14  17          2.90          4.78         2.51 o                         
  -1  14  17        119.89        119.04         7.51 o                         
   0  14  17          2.01          0.62         2.33 o                         
   1  14  17        117.42        121.21         6.56 o                         
   2  14  17          2.83          1.68         4.28 o                         
  -2  15  17         68.28         65.20         5.26 o                         
  -1  15  17         11.01         11.26         3.44 o                         
   0  15  17        200.40        192.90         8.41 o                         
   1  15  17         10.71         13.56         5.59 o                         
   2  15  17         68.12         62.21        11.01 o                         
  -1  16  17         28.89         24.28         4.50 o                         
   0  16  17         98.84        105.19         7.27 o                         
   1  16  17         28.80         15.15         3.67 o                         
   0  17  17         15.90         14.91         3.92 o                         
   0   0  18         70.51         81.60         5.09 o                         
   1   0  18        928.42        861.92        16.28 o                         
   2   0  18        127.27        128.24         6.67 o                         
   3   0  18         46.66         46.21         2.94 o                         
   4   0  18         12.92          7.76         6.22 o                         
  -4   1  18         42.81         61.22        11.98 o                         
  -3   1  18         13.65         15.51         3.48 o                         
  -2   1  18        121.32        118.60         8.98 o                         
  -1   1  18       1000.40        969.54        17.95 o                         
   0   1  18        986.99        968.59        15.12 o                         
   1   1  18       1015.76        991.88        15.70 o                         
   2   1  18        121.78        112.60         6.36 o                         
   3   1  18         13.21         15.47         3.83 o                         
   4   1  18         43.55         36.76         9.74 o                         
  -4   2  18         26.67         22.28         7.96 o                         
  -3   2  18         74.75         74.98         6.58 o                         
  -2   2  18        358.25        340.18         6.92 o                         
  -1   2  18       1810.25       1724.91        34.99 o                         
   0   2  18         53.19         55.16         3.13 o                         
   1   2  18       1788.96       1743.17        25.00 o                         
   2   2  18        349.75        332.26        11.29 o                         
   3   2  18         74.41         64.43         4.13 o                         
   4   2  18         26.09         26.45         8.37 o                         
  -4   3  18         23.18         30.24         8.70 o                         
  -3   3  18        284.88        311.51        11.99 o                         
  -2   3  18        634.42        618.57        10.73 o                         
  -1   3  18        195.94        168.98         5.74 o                         
   0   3  18       3146.13       3006.15        35.41 o                         
   1   3  18        200.89        176.43         4.49 o                         
   2   3  18        636.30        613.21        16.85 o                         
   3   3  18        280.14        292.42         8.11 o                         
   4   3  18         23.78         19.35         8.25 o                         
  -4   4  18         23.95         23.47         9.34 o                         
  -3   4  18          8.57          9.57         3.43 o                         
  -2   4  18        230.86        230.40         7.11 o                         
  -1   4  18          9.97         14.45         2.08 o                         
   0   4  18       1521.04       1520.62        35.56 o                         
   1   4  18         10.45         12.90         2.65 o                         
   2   4  18        231.80        229.42         9.74 o                         
   3   4  18          8.72          8.00         2.20 o                         
   4   4  18         23.99         19.72         9.21 o                         
  -4   5  18          3.46          1.93         2.96 o                         
  -3   5  18         21.33         27.61         4.66 o                         
  -2   5  18         41.39         42.20         3.28 o                         
  -1   5  18        207.37        195.95         5.17 o                         
   0   5  18         41.12         43.61         2.89 o                         
   1   5  18        205.30        209.05         4.99 o                         
   2   5  18         42.03         42.93         8.36 o                         
   3   5  18         19.85         24.35         4.14 o                         
   4   5  18          3.54          4.46         7.09 o                         
  -4   6  18         30.87         36.05         7.18 o                         
  -3   6  18        144.52        157.85        13.02 o                         
  -2   6  18        272.82        262.01         6.59 o                         
  -1   6  18        448.39        420.63         8.17 o                         
   0   6  18         36.68         30.17         2.74 o                         
   1   6  18        444.08        419.36         7.80 o                         
   2   6  18        279.00        282.08        11.14 o                         
   3   6  18        146.63        144.65        21.01 o                         
   4   6  18         31.92         25.81         9.55 o                         
  -4   7  18         18.03         11.65         5.41 o                         
  -3   7  18        133.37        138.02        14.45 o                         
  -2   7  18         55.42         62.22         3.79 o                         
  -1   7  18         65.80         68.34         4.95 o                         
   0   7  18         96.91         94.30         4.57 o                         
   1   7  18         65.12         77.22         3.49 o                         
   2   7  18         53.72         57.98        11.23 o                         
   3   7  18        133.57        151.69        10.49 o                         
   4   7  18         18.08         14.34         9.25 o                         
  -3   8  18         34.43         28.28         7.60 o                         
  -2   8  18          8.44          9.95         1.96 o                         
  -1   8  18         26.13         29.56         2.70 o                         
   0   8  18        676.12        682.53        11.64 o                         
   1   8  18         29.07         29.65         2.80 o                         
   2   8  18         10.07         10.63         3.54 o                         
   3   8  18         32.94         43.25         5.94 o                         
   4   8  18          1.45          2.16         7.46 o                         
  -3   9  18        175.70        158.06        16.66 o                         
  -2   9  18         25.03         20.33         2.70 o                         
  -1   9  18        220.44        219.26         6.93 o                         
   0   9  18        494.65        448.39        11.17 o                         
   1   9  18        226.61        230.00         6.67 o                         
   2   9  18         27.39         23.18         4.65 o                         
   3   9  18        172.73        184.47        10.69 o                         
   4   9  18          7.42          6.06         8.68 o                         
  -3  10  18         31.13         27.66         8.92 o                         
  -2  10  18         76.24         81.51         4.91 o                         
  -1  10  18        180.41        166.97         6.49 o                         
   0  10  18        128.28        118.46         6.22 o                         
   1  10  18        183.23        184.29         6.83 o                         
   2  10  18         76.72         81.53         7.93 o                         
   3  10  18         31.60         29.38         5.32 o                         
   4  10  18          0.36          6.96         9.26 o                         
  -3  11  18        107.87         97.70        21.48 o                         
  -2  11  18         23.80         21.14         3.01 o                         
  -1  11  18         13.18         11.84         3.02 o                         
   0  11  18         54.68         53.56         4.72 o                         
   1  11  18         14.28         10.54         2.74 o                         
   2  11  18         25.64         29.74         5.60 o                         
   3  11  18        108.08        125.92        26.21 o                         
  -3  12  18          6.70          2.71         2.53 o                         
  -2  12  18          6.89          2.64         2.20 o                         
  -1  12  18         48.73         51.05         4.94 o                         
   0  12  18        105.43        112.71        10.70 o                         
   1  12  18         52.82         62.77         4.98 o                         
   2  12  18          6.43          5.35         8.45 o                         
   3  12  18          6.36          6.85         4.46 o                         
  -3  13  18          4.30          4.63         3.22 o                         
  -2  13  18         33.06         31.35         3.70 o                         
  -1  13  18         53.08         49.80         5.12 o                         
   0  13  18         23.75         23.98         3.74 o                         
   1  13  18         52.79         52.10         4.74 o                         
   2  13  18         32.96         18.41         7.21 o                         
   3  13  18          4.36          5.91         4.94 o                         
  -2  14  18          4.82          2.83         2.63 o                         
  -1  14  18         21.54         27.23         5.06 o                         
   0  14  18         10.63         14.82         3.78 o                         
   1  14  18         20.51         22.14         5.74 o                         
   2  14  18          5.34         11.28         6.87 o                         
  -2  15  18         18.77         17.69         3.85 o                         
  -1  15  18          7.45          6.90         4.51 o                         
   0  15  18        114.34        104.66        11.47 o                         
   1  15  18          6.97         10.66         3.35 o                         
   2  15  18         19.02         22.07         8.34 o                         
  -1  16  18          0.67          4.15         3.29 o                         
   0  16  18          8.71          5.73         4.24 o                         
   1  16  18          0.63         -1.72         2.81 o                         
   1   0  19          0.18          0.51         0.84 o                         
   2   0  19        310.00        287.04        10.16 o                         
   3   0  19          9.82          6.88         2.04 o                         
   4   0  19          3.08          2.47         6.00 o                         
  -4   1  19         35.94         25.28         8.82 o                         
  -3   1  19         31.02         25.08         4.78 o                         
  -2   1  19        292.11        272.64         8.97 o                         
  -1   1  19        165.82        151.99         5.59 o                         
   0   1  19        598.39        575.37        10.47 o                         
   1   1  19        165.79        142.78         5.71 o                         
   2   1  19        297.29        275.23        10.12 o                         
   3   1  19         30.90         30.34         3.04 o                         
   4   1  19         35.86         49.48        11.13 o                         
  -4   2  19         20.31         12.81         7.38 o                         
  -3   2  19         48.95         57.29         5.93 o                         
  -2   2  19        202.54        204.76         4.88 o                         
  -1   2  19       2944.95       2794.78        42.88 o                         
   0   2  19       1769.37       1788.46        25.31 o                         
   1   2  19       2946.74       2821.54        37.58 o                         
   2   2  19        204.53        197.83         8.60 o                         
   3   2  19         47.48         58.70         4.48 o                         
   4   2  19         19.32         27.25         9.45 o                         
  -4   3  19         33.85         31.18         5.46 o                         
  -3   3  19         30.15         31.75         5.45 o                         
  -2   3  19        247.43        226.24         5.56 o                         
  -1   3  19        236.83        235.96         6.96 o                         
   0   3  19         10.43          7.84         5.15 o                         
   1   3  19        241.24        234.31         7.86 o                         
   2   3  19        252.22        235.23         9.56 o                         
   3   3  19         31.58         34.37         4.36 o                         
   4   3  19         32.91         35.64        10.56 o                         
  -4   4  19         27.52         28.11         4.53 o                         
  -3   4  19        120.51        135.93         8.27 o                         
  -2   4  19        259.09        243.09         6.73 o                         
  -1   4  19        133.76        123.86         4.65 o                         
   0   4  19         40.54         36.77         2.89 o                         
   1   4  19        125.87        120.73         4.19 o                         
   2   4  19        253.24        246.29        15.51 o                         
   3   4  19        116.38        116.01         7.18 o                         
   4   4  19         27.05         40.36        10.85 o                         
  -4   5  19         34.61         29.18         5.16 o                         
  -3   5  19        240.16        229.08        15.16 o                         
  -2   5  19        204.42        190.96         8.77 o                         
  -1   5  19        324.07        297.96         8.51 o                         
   0   5  19         20.62         20.66         2.17 o                         
   1   5  19        315.16        288.10         6.29 o                         
   2   5  19        211.11        194.89         9.09 o                         
   3   5  19        244.27        258.61        10.66 o                         
   4   5  19         34.74         46.28        11.94 o                         
  -4   6  19          9.62          5.35         4.75 o                         
  -3   6  19         99.39         94.48        11.44 o                         
  -2   6  19        154.93        152.66         5.68 o                         
  -1   6  19         32.92         35.55         2.86 o                         
   0   6  19          8.64         10.12         1.81 o                         
   1   6  19         31.82         36.85         4.18 o                         
   2   6  19        157.72        160.82         8.56 o                         
   3   6  19        100.25        104.39         7.49 o                         
   4   6  19          9.83         11.83         9.06 o                         
  -4   7  19          3.01          4.36         5.07 o                         
  -3   7  19         17.72         23.80         6.99 o                         
  -2   7  19         17.88         14.03         2.47 o                         
  -1   7  19        104.43        100.42         4.30 o                         
   0   7  19        241.67        247.86         6.47 o                         
   1   7  19        105.37         98.05         4.12 o                         
   2   7  19         17.54         10.17         3.50 o                         
   3   7  19         16.72         22.90         4.69 o                         
   4   7  19          3.08          6.99         7.76 o                         
  -4   8  19         12.79         10.01         6.30 o                         
  -3   8  19         71.07        103.97        13.87 o                         
  -2   8  19        166.65        147.25         5.51 o                         
  -1   8  19         98.28         87.55         4.42 o                         
   0   8  19         58.09         58.86         5.22 o                         
   1   8  19         95.81         84.20         5.42 o                         
   2   8  19        164.36        145.80         8.83 o                         
   3   8  19         68.35         74.51         7.41 o                         
   4   8  19         12.57         11.47         9.35 o                         
  -4   9  19         27.73         24.07         7.82 o                         
  -3   9  19         83.18         87.84        13.13 o                         
  -2   9  19         48.71         65.52         5.85 o                         
  -1   9  19        126.71        123.82         5.16 o                         
   0   9  19        190.98        192.00         7.08 o                         
   1   9  19        125.61        122.83         6.93 o                         
   2   9  19         48.36         58.43         6.88 o                         
   3   9  19         83.35         91.51         8.52 o                         
   4   9  19         27.76         43.33        12.06 o                         
  -3  10  19         95.84         84.42        12.96 o                         
  -2  10  19         65.77         63.23         4.43 o                         
  -1  10  19         25.83         26.39         2.99 o                         
   0  10  19        188.80        189.55         7.37 o                         
   1  10  19         25.38         37.82         4.25 o                         
   2  10  19         63.56         62.24         7.31 o                         
   3  10  19         92.19         88.04         8.52 o                         
  -3  11  19          4.51          7.89         7.03 o                         
  -2  11  19         16.78         12.39         2.60 o                         
  -1  11  19        269.91        263.11         7.70 o                         
   0  11  19        214.91        222.61         8.21 o                         
   1  11  19        266.51        274.99        10.52 o                         
   2  11  19         16.24          9.95         4.96 o                         
   3  11  19          5.08          3.10         4.06 o                         
  -3  12  19          0.91         -0.09         2.41 o                         
  -2  12  19         11.64          9.80         2.73 o                         
  -1  12  19         15.57         17.25         3.54 o                         
   0  12  19         20.74         16.29         3.44 o                         
   1  12  19         16.07         11.70         3.46 o                         
   3  12  19          1.18         -1.30         5.72 o                         
  -3  13  19         19.31          9.96         3.41 o                         
  -2  13  19         15.09         14.58         2.98 o                         
  -1  13  19          8.76          4.93         2.86 o                         
   0  13  19          6.21          3.58         2.87 o                         
   1  13  19          8.55          4.42         5.42 o                         
   2  13  19         15.13         23.42         7.99 o                         
   3  13  19         19.19         12.98         5.48 o                         
  -2  14  19         33.96         30.42         3.91 o                         
  -1  14  19        111.01        114.92         7.52 o                         
   0  14  19        197.70        191.71         9.50 o                         
   1  14  19        111.46        105.70        12.68 o                         
   2  14  19         34.10         33.42         9.32 o                         
  -2  15  19         11.66          6.25         3.39 o                         
  -1  15  19         23.86         24.52         4.20 o                         
   0  15  19          1.33          3.40         3.97 o                         
   1  15  19         23.04         23.17         4.05 o                         
   2  15  19         11.97          4.67         6.56 o                         
  -1  16  19          2.09         -1.54         2.88 o                         
   0  16  19          0.89         -1.12         3.72 o                         
   1  16  19          2.19          4.06         4.41 o                         
   0   0  20         24.13         31.20         3.87 o                         
   1   0  20        140.04        131.51         4.37 o                         
   2   0  20         60.83         55.98         8.77 o                         
   3   0  20         74.55         72.04         4.21 o                         
   4   0  20          1.54          1.76         6.43 o                         
  -4   1  20         24.59         30.83         9.35 o                         
  -3   1  20          6.03          9.65         2.33 o                         
  -2   1  20        127.41        119.27         8.61 o                         
  -1   1  20        826.10        788.95        13.27 o                         
   0   1  20          6.57          9.70         1.80 o                         
   1   1  20        847.22        825.52        13.44 o                         
   2   1  20        126.73        111.61        14.22 o                         
   3   1  20          6.52          9.64         2.46 o                         
   4   1  20         24.49         26.79         8.59 o                         
  -4   2  20         16.69         13.01         3.25 o                         
  -3   2  20         27.39         28.43         2.52 o                         
  -2   2  20        111.53        101.16         3.42 o                         
  -1   2  20        252.10        244.40         7.25 o                         
   0   2  20        241.14        246.87         6.32 o                         
   1   2  20        260.08        265.16        10.29 o                         
   2   2  20        107.29        112.69         6.66 o                         
   3   2  20         25.33         25.71         3.01 o                         
   4   2  20         16.47          5.78         7.40 o                         
  -4   3  20         18.83         20.88         7.83 o                         
  -3   3  20          7.28          9.90         6.75 o                         
  -2   3  20         50.45         44.23         3.02 o                         
  -1   3  20       1172.95       1079.90        19.66 o                         
   0   3  20        289.57        299.03         9.89 o                         
   1   3  20       1172.65       1094.63        16.85 o                         
   2   3  20         46.20         39.23         5.96 o                         
   3   3  20          7.52          4.89         2.06 o                         
   4   3  20         18.57         26.75         8.97 o                         
  -4   4  20         62.21         69.80        18.83 o                         
  -3   4  20         59.00         66.88         6.81 o                         
  -2   4  20         46.32         54.52         3.48 o                         
  -1   4  20        184.20        182.99         5.71 o                         
   0   4  20        317.01        287.66         7.03 o                         
   1   4  20        184.14        188.51         5.34 o                         
   2   4  20         44.07         40.18        12.02 o                         
   3   4  20         58.37         77.85         6.68 o                         
   4   4  20         63.19         82.08        14.51 o                         
  -4   5  20         16.13         17.87         4.47 o                         
  -3   5  20         26.18         20.02         6.13 o                         
  -2   5  20        410.28        371.42        10.20 o                         
  -1   5  20        277.73        246.85         6.80 o                         
   0   5  20         46.21         41.10         4.59 o                         
   1   5  20        270.75        247.25         7.97 o                         
   2   5  20        408.26        384.67        17.98 o                         
   3   5  20         25.18         25.59         4.51 o                         
   4   5  20         16.43         14.00         9.06 o                         
  -4   6  20         11.18         17.33         6.10 o                         
  -3   6  20         76.91         90.96        11.75 o                         
  -2   6  20         49.80         57.51         4.12 o                         
  -1   6  20         20.48         25.49         2.77 o                         
   0   6  20         71.68         72.74         4.00 o                         
   1   6  20         22.18         25.52         2.56 o                         
   2   6  20         48.83         52.10         5.64 o                         
   3   6  20         79.09         74.52         7.67 o                         
   4   6  20         10.27         11.64         8.41 o                         
  -4   7  20         16.17         28.12         7.52 o                         
  -3   7  20         74.02         69.80        11.13 o                         
  -2   7  20         13.50         13.15         2.55 o                         
  -1   7  20         69.18         64.41         3.90 o                         
   0   7  20        258.55        236.71         6.35 o                         
   1   7  20         74.39         67.40         4.50 o                         
   2   7  20         12.20         16.11         3.97 o                         
   3   7  20         74.98         79.03         7.53 o                         
   4   7  20         15.87         21.75        10.42 o                         
  -4   8  20         14.02         20.47         7.41 o                         
  -3   8  20         99.26        112.75        14.35 o                         
  -2   8  20          3.37          3.83         2.10 o                         
  -1   8  20        356.10        335.25         7.79 o                         
   0   8  20        103.28         97.68         5.81 o                         
   1   8  20        358.09        357.77        13.28 o                         
   2   8  20          3.14          2.54         3.75 o                         
   3   8  20        100.77        109.47        19.22 o                         
   4   8  20         13.71          6.48         8.75 o                         
  -3   9  20         19.48         10.64         6.43 o                         
  -2   9  20        536.74        537.78        13.11 o                         
  -1   9  20         67.00         68.69         4.24 o                         
   0   9  20         37.89         38.13         3.90 o                         
   1   9  20         67.23         69.87         5.66 o                         
   2   9  20        529.97        531.04        30.85 o                         
   3   9  20         19.71         17.36         4.78 o                         
   4   9  20         12.92         16.52        10.21 o                         
  -3  10  20         20.54         15.91         7.62 o                         
  -2  10  20        129.63        135.82         5.97 o                         
  -1  10  20         41.89         36.45         3.46 o                         
   0  10  20         97.80         88.50         6.05 o                         
   1  10  20         41.51         47.03         4.85 o                         
   2  10  20        131.63        145.32        17.84 o                         
   3  10  20         19.73         20.31         5.20 o                         
  -3  11  20          8.58          9.02         7.24 o                         
  -2  11  20         36.16         38.26         3.80 o                         
  -1  11  20        144.78        155.26         6.52 o                         
   0  11  20         16.12         21.62         3.58 o                         
   1  11  20        141.54        132.60         7.38 o                         
   2  11  20         33.78         29.89         7.48 o                         
   3  11  20          8.74         12.08         4.61 o                         
  -3  12  20         17.86         16.96         8.20 o                         
  -2  12  20        138.32        131.84         6.47 o                         
  -1  12  20         34.97         27.70         3.66 o                         
   0  12  20        213.81        224.59         8.59 o                         
   1  12  20         35.67         37.03         4.66 o                         
   2  12  20        138.41        157.24        15.96 o                         
   3  12  20         18.50          6.59         7.98 o                         
  -2  13  20         34.56         36.02         4.01 o                         
  -1  13  20         92.63         95.64         6.50 o                         
   0  13  20          9.70          6.80         3.13 o                         
   1  13  20         93.79         95.32        12.19 o                         
   2  13  20         36.03         29.50         8.62 o                         
  -2  14  20          2.19          2.60         2.73 o                         
  -1  14  20         62.00         69.25         5.39 o                         
   0  14  20          6.42          8.70         3.48 o                         
   1  14  20         61.42         56.37         5.56 o                         
   2  14  20          2.27          0.79         5.70 o                         
  -1  15  20         84.40         94.30         6.40 o                         
   0  15  20         19.74         19.86         8.89 o                         
   1  15  20         82.37         90.37         7.30 o                         
   0  16  20         22.23         25.85         5.69 o                         
   1   0  21        163.68        167.38         4.98 o                         
   2   0  21         28.19         22.59         3.82 o                         
   3   0  21          0.21          1.59         1.83 o                         
   4   0  21          9.07         29.74         9.41 o                         
  -4   1  21         39.76         39.36         4.26 o                         
  -3   1  21          0.74          1.00         1.72 o                         
  -2   1  21        202.67        176.84         8.72 o                         
  -1   1  21        256.25        248.66        13.39 o                         
   0   1  21        150.38        165.04         6.31 o                         
   1   1  21        268.87        281.05         6.58 o                         
   2   1  21        205.35        209.49         9.03 o                         
   3   1  21          0.83         -0.21         1.81 o                         
   4   1  21         41.52         71.53        13.30 o                         
  -4   2  21          5.92          5.54         2.88 o                         
  -3   2  21        135.70        147.49         5.59 o                         
  -2   2  21        201.30        190.63         5.90 o                         
  -1   2  21        449.87        421.91        14.04 o                         
   0   2  21          0.79          2.96         1.60 o                         
   1   2  21        441.29        426.38         9.43 o                         
   2   2  21        202.74        188.94         8.73 o                         
   3   2  21        133.19        140.32         6.11 o                         
   4   2  21          5.63         11.69         7.97 o                         
  -4   3  21          3.03          1.97         2.59 o                         
  -3   3  21        112.97        117.69         4.67 o                         
  -2   3  21         24.68         23.74         4.48 o                         
  -1   3  21        278.92        293.06         8.15 o                         
   0   3  21         15.48         17.41         2.28 o                         
   1   3  21        274.02        284.96         6.78 o                         
   2   3  21         24.81         12.12         3.55 o                         
   3   3  21        111.37        110.14         6.56 o                         
   4   3  21          3.10         -4.84         6.18 o                         
  -4   4  21          2.57          5.44         3.34 o                         
  -3   4  21         15.61         24.36         4.78 o                         
  -2   4  21        245.52        243.13         7.12 o                         
  -1   4  21        189.75        190.08         5.99 o                         
   0   4  21        190.41        181.00         5.60 o                         
   1   4  21        190.88        205.65         5.82 o                         
   2   4  21        241.70        222.66        14.13 o                         
   3   4  21         16.43         17.13         3.88 o                         
   4   4  21          2.52         -0.29         7.28 o                         
  -4   5  21         16.65         12.52         5.07 o                         
  -3   5  21         98.13        113.54        13.05 o                         
  -2   5  21         65.36         68.07         4.17 o                         
  -1   5  21         60.92         70.89         4.32 o                         
   0   5  21        475.48        407.74         8.29 o                         
   1   5  21         64.25         76.44         4.26 o                         
   2   5  21         65.86         73.21         8.91 o                         
   3   5  21         97.34         84.70         8.21 o                         
   4   5  21         16.70         18.89         8.71 o                         
  -4   6  21          8.25         10.92         5.48 o                         
  -3   6  21         30.96         47.67         9.20 o                         
  -2   6  21         94.33         94.42         4.85 o                         
  -1   6  21        243.53        222.52         6.71 o                         
   0   6  21        109.63        102.67         4.46 o                         
   1   6  21        242.02        230.08         7.06 o                         
   2   6  21         97.15         84.31         9.87 o                         
   3   6  21         31.17         42.31         5.69 o                         
   4   6  21          8.18          7.41         8.54 o                         
  -4   7  21          3.57         -3.11         4.69 o                         
  -3   7  21         10.61         12.92         6.00 o                         
  -2   7  21        124.91        125.34         5.77 o                         
  -1   7  21         57.58         50.67         3.92 o                         
   0   7  21          6.99          6.27         2.31 o                         
   1   7  21         54.22         51.22         4.94 o                         
   2   7  21        127.80        120.32         9.15 o                         
   3   7  21         10.57         19.66         4.72 o                         
   4   7  21          3.38          9.96         9.34 o                         
  -4   8  21         16.17         17.62         7.30 o                         
  -3   8  21         44.66         47.93        10.13 o                         
  -2   8  21        213.00        202.97         7.43 o                         
  -1   8  21        195.72        199.66         6.78 o                         
   0   8  21        226.92        228.46         7.87 o                         
   1   8  21        199.72        209.38         8.35 o                         
   2   8  21        216.73        246.27        14.05 o                         
   3   8  21         46.61         46.94         6.31 o                         
   4   8  21         15.87         40.89        12.35 o                         
  -3   9  21         19.37         14.24         7.34 o                         
  -2   9  21         19.77         23.29         3.40 o                         
  -1   9  21         79.23         80.86         4.79 o                         
   0   9  21        591.68        538.81        19.57 o                         
   1   9  21         77.02         80.89        15.16 o                         
   2   9  21         20.59         34.44         7.75 o                         
   3   9  21         19.48         14.08         4.64 o                         
  -3  10  21         24.55         34.03         9.87 o                         
  -2  10  21         76.22         75.72         5.59 o                         
  -1  10  21          3.88          3.27         2.01 o                         
   0  10  21         59.34         57.25         4.97 o                         
   1  10  21          3.61          1.17         2.48 o                         
   2  10  21         76.65         87.17        11.44 o                         
   3  10  21         24.13         23.06         5.63 o                         
  -3  11  21         25.09          7.55         7.47 o                         
  -2  11  21         97.52         93.15         6.23 o                         
  -1  11  21        105.15         95.91         5.68 o                         
   0  11  21         28.17         32.55         4.00 o                         
   1  11  21        103.02         88.66         6.20 o                         
   2  11  21        100.07         95.64        12.25 o                         
   3  11  21         25.09         33.30        12.64 o                         
  -3  12  21          2.07          4.58         7.18 o                         
  -2  12  21         17.11         17.32         3.55 o                         
  -1  12  21         65.08         77.29         5.38 o                         
   0  12  21        115.00        138.97         7.62 o                         
   1  12  21         65.23         77.76         6.26 o                         
   2  12  21         18.08         13.94         7.06 o                         
   3  12  21          2.18          3.60         5.34 o                         
  -2  13  21          9.64          9.74         3.09 o                         
  -1  13  21        111.78        114.51         6.58 o                         
   0  13  21         66.67         61.37         5.69 o                         
   1  13  21        113.15        108.29         6.94 o                         
   2  13  21          8.91          8.60         6.92 o                         
  -2  14  21          1.65          1.73         3.23 o                         
  -1  14  21          1.22         -1.79         2.74 o                         
   0  14  21         27.66         40.51         5.98 o                         
   1  14  21          1.35         -0.21         2.90 o                         
   2  14  21          1.64          6.15         6.72 o                         
  -1  15  21         47.70         47.19         4.93 o                         
   0  15  21          1.06          0.67         3.91 o                         
   1  15  21         48.17         46.18         5.63 o                         
   0   0  22       7890.29       7371.09       129.95 o                         
   1   0  22        872.41        805.86        16.41 o                         
   2   0  22         88.68         84.74         6.55 o                         
   3   0  22          0.63          0.48         1.99 o                         
   4   0  22         22.32         21.12         2.93 o                         
  -4   1  22          8.21         10.22         3.29 o                         
  -3   1  22         93.28        101.24         8.05 o                         
  -2   1  22        111.16        107.28         4.03 o                         
  -1   1  22        193.13        199.99        10.49 o                         
   0   1  22        593.46        589.64        11.39 o                         
   1   1  22        189.66        177.34         5.31 o                         
   2   1  22        110.69        120.91         7.14 o                         
   3   1  22         92.19        101.63         8.98 o                         
   4   1  22          8.30         -4.04         5.42 o                         
  -4   2  22          7.51         14.65         3.70 o                         
  -3   2  22        374.23        368.39         9.67 o                         
  -2   2  22         73.33         78.67         3.47 o                         
  -1   2  22        581.09        568.32        12.54 o                         
   0   2  22          1.51         -0.22         2.63 o                         
   1   2  22        591.77        579.36        10.69 o                         
   2   2  22         75.18         89.46         7.09 o                         
   3   2  22        379.19        384.53        10.54 o                         
   4   2  22          7.68         10.74         7.39 o                         
  -4   3  22          2.86          5.14         3.08 o                         
  -3   3  22         62.60         60.35         7.38 o                         
  -2   3  22         20.79         21.87         2.50 o                         
  -1   3  22         54.34         48.40         6.40 o                         
   0   3  22        433.42        422.70         9.18 o                         
   1   3  22         51.79         52.07         4.44 o                         
   2   3  22         22.59         21.04         3.89 o                         
   3   3  22         61.27         53.89         4.66 o                         
   4   3  22          2.79         -1.26         6.80 o                         
  -4   4  22         98.21         89.66         8.06 o                         
  -3   4  22         26.58         24.02         4.92 o                         
  -2   4  22         22.97         23.14         2.65 o                         
  -1   4  22         22.05         18.06         2.49 o                         
   0   4  22       1336.56       1291.81        20.18 o                         
   1   4  22         23.44         23.38         2.69 o                         
   2   4  22         24.00         27.04         4.93 o                         
   3   4  22         26.39         34.43         4.92 o                         
   4   4  22         96.85        119.60        16.59 o                         
  -4   5  22          3.63          8.24         4.55 o                         
  -3   5  22         60.86         61.56        10.18 o                         
  -2   5  22         78.86         78.68         4.60 o                         
  -1   5  22        275.44        268.51         7.46 o                         
   0   5  22        113.28        109.31         5.59 o                         
   1   5  22        280.47        287.23         8.05 o                         
   2   5  22         77.99         76.85         6.94 o                         
   3   5  22         62.02         61.26         6.59 o                         
   4   5  22          3.84         -6.40         6.40 o                         
  -4   6  22         46.54         59.89         9.56 o                         
  -3   6  22         17.36         22.78         7.48 o                         
  -2   6  22        199.09        198.13         6.96 o                         
  -1   6  22         49.37         51.06         3.91 o                         
   0   6  22          0.67          4.59         2.11 o                         
   1   6  22         52.43         56.80         4.45 o                         
   2   6  22        200.01        207.36        10.07 o                         
   3   6  22         17.36          5.04         3.47 o                         
   4   6  22         47.01         47.44        12.28 o                         
  -4   7  22         25.84         24.51         7.50 o                         
  -3   7  22         37.36         35.68         8.41 o                         
  -2   7  22        109.32        119.64         5.82 o                         
  -1   7  22         71.10         64.16         4.50 o                         
   0   7  22         95.82        107.52         6.24 o                         
   1   7  22         71.96         70.46         5.65 o                         
   2   7  22        109.23        123.96         9.37 o                         
   3   7  22         38.14         39.34        11.91 o                         
   4   7  22         25.00         39.30        11.66 o                         
  -3   8  22          0.63          2.26         5.45 o                         
  -2   8  22          6.00          2.72         2.91 o                         
  -1   8  22         43.73         36.96         3.80 o                         
   0   8  22        176.22        174.65         7.12 o                         
   1   8  22         43.92         39.01         4.43 o                         
   2   8  22          5.99          4.78         5.16 o                         
   3   8  22          0.70         -1.55         3.25 o                         
  -3   9  22          7.07          7.00         6.72 o                         
  -2   9  22        116.66        113.07         6.43 o                         
  -1   9  22        151.71        162.09         6.68 o                         
   0   9  22          2.59          1.11         2.40 o                         
   1   9  22        152.61        177.44         7.91 o                         
   2   9  22        113.22        116.43        13.14 o                         
   3   9  22          6.55          5.63         4.09 o                         
  -3  10  22          2.55          1.28         6.14 o                         
  -2  10  22         75.22         75.98         5.74 o                         
  -1  10  22         67.30         69.12         5.09 o                         
   0  10  22        100.86        107.32         6.69 o                         
   1  10  22         68.93         77.04         6.19 o                         
   2  10  22         73.29         95.15        12.53 o                         
   3  10  22          2.32         -1.62         3.85 o                         
  -3  11  22          8.16         20.02         8.87 o                         
  -2  11  22         51.98         46.91         4.85 o                         
  -1  11  22         60.94         57.75         6.67 o                         
   0  11  22         45.20         47.14         4.88 o                         
   1  11  22         63.76         69.48         6.95 o                         
   2  11  22         49.71         53.63         9.98 o                         
   3  11  22          7.47         13.33         6.02 o                         
  -2  12  22          9.47          6.31         2.93 o                         
  -1  12  22         28.10         26.84         3.82 o                         
   0  12  22        103.49        110.51         7.11 o                         
   1  12  22         29.49         24.75         5.95 o                         
   2  12  22          9.82          8.39         6.59 o                         
  -2  13  22         13.32          9.64         3.52 o                         
  -1  13  22         15.26          6.60         2.90 o                         
   0  13  22        170.64        201.73         8.81 o                         
   1  13  22         15.32         11.39         4.12 o                         
   2  13  22         13.60          4.72         6.57 o                         
  -1  14  22          5.91          7.54         3.40 o                         
   0  14  22         16.96          9.40         3.66 o                         
   1  14  22          6.54          7.53         3.37 o                         
  -1  15  22          7.62          1.03         2.93 o                         
   0  15  22         25.18         26.89         4.62 o                         
   1  15  22          8.11          5.41         3.25 o                         
   1   0  23        265.41        259.85         7.50 o                         
   2   0  23         61.60         64.43         6.08 o                         
   3   0  23        385.59        394.41        10.83 o                         
   4   0  23          9.86          6.80         3.62 o                         
  -4   1  23         14.76         13.41         3.57 o                         
  -3   1  23          0.99         -0.20         2.07 o                         
  -2   1  23         57.44         54.02         3.70 o                         
  -1   1  23         53.52         51.60         4.11 o                         
   0   1  23         57.30         62.59         3.94 o                         
   1   1  23         52.73         54.46         4.30 o                         
   2   1  23         58.25         60.81         5.98 o                         
   3   1  23          1.09          2.00         2.30 o                         
   4   1  23         15.00         14.08         7.93 o                         
  -4   2  23          1.48         -0.59         2.92 o                         
  -3   2  23        192.68        192.22         7.01 o                         
  -2   2  23          9.23          9.41         3.06 o                         
  -1   2  23         30.92         28.99         3.21 o                         
   0   2  23         21.29         20.02         3.91 o                         
   1   2  23         31.81         38.10         3.39 o                         
   2   2  23          9.55          6.84         3.19 o                         
   3   2  23        194.80        193.17         7.50 o                         
   4   2  23          1.42         -0.99         6.76 o                         
  -4   3  23         23.32         17.04         4.36 o                         
  -3   3  23         31.31         26.45         3.18 o                         
  -2   3  23         42.46         40.05         5.12 o                         
  -1   3  23        227.12        223.26         7.32 o                         
   0   3  23         47.76         52.49         4.82 o                         
   1   3  23        223.09        226.80         7.12 o                         
   2   3  23         42.68         36.11         5.03 o                         
   3   3  23         29.99         29.56         3.84 o                         
   4   3  23         22.90         44.62        11.23 o                         
  -4   4  23          9.96         11.94         4.26 o                         
  -3   4  23         17.25         19.18         4.32 o                         
  -2   4  23        134.63        137.22        10.57 o                         
  -1   4  23         26.36         29.84         4.86 o                         
   0   4  23        284.27        289.15         7.57 o                         
   1   4  23         27.78         30.06         3.92 o                         
   2   4  23        133.63        129.32         8.35 o                         
   3   4  23         15.67         13.67         3.84 o                         
   4   4  23          9.80         10.98         8.29 o                         
  -4   5  23         24.53         17.12         6.16 o                         
  -3   5  23          8.44          3.89         2.56 o                         
  -2   5  23         82.48         83.32         4.86 o                         
  -1   5  23          0.31          3.43         1.81 o                         
   0   5  23        417.62        421.28         8.94 o                         
   1   5  23          0.25         -1.69         1.69 o                         
   2   5  23         86.11         87.80        12.43 o                         
   3   5  23          8.42          2.65         3.35 o                         
   4   5  23         23.97         12.11         8.89 o                         
  -4   6  23          6.33          7.34         5.29 o                         
  -3   6  23         19.47         19.13         7.45 o                         
  -2   6  23        184.45        189.28         9.96 o                         
  -1   6  23        200.27        200.61         8.68 o                         
   0   6  23       1115.26       1034.55        20.09 o                         
   1   6  23        202.02        214.17         9.15 o                         
   2   6  23        185.70        184.85        13.79 o                         
   3   6  23         18.38         18.63         4.64 o                         
   4   6  23          6.28         15.45         8.93 o                         
  -3   7  23         48.47         62.97        10.72 o                         
  -2   7  23        125.71        118.36         7.80 o                         
  -1   7  23        211.11        205.93         6.98 o                         
   0   7  23        162.68        152.10         6.75 o                         
   1   7  23        211.73        205.64         8.46 o                         
   2   7  23        124.02        116.33        12.69 o                         
   3   7  23         46.56         39.82         6.03 o                         
  -3   8  23          3.84         -0.65         5.79 o                         
  -2   8  23          9.28         10.88         2.78 o                         
  -1   8  23          8.55          6.77         2.73 o                         
   0   8  23          0.02          0.60         2.58 o                         
   1   8  23          8.01          7.84         2.83 o                         
   3   8  23          3.77          1.02         3.56 o                         
  -3   9  23         36.33         33.55         9.44 o                         
  -2   9  23         33.75         31.13         5.06 o                         
  -1   9  23         78.21         79.66         5.37 o                         
   0   9  23        151.82        145.61         9.27 o                         
   1   9  23         77.23         76.03         6.16 o                         
   2   9  23         34.42         29.34         7.65 o                         
   3   9  23         36.82         41.33         8.15 o                         
  -3  10  23         19.17         15.64         9.01 o                         
  -2  10  23         27.94         31.74         5.08 o                         
  -1  10  23         16.57         19.39         3.28 o                         
   0  10  23         18.42         18.71         3.32 o                         
   1  10  23         15.93         14.88         4.37 o                         
   2  10  23         28.22         35.09         8.31 o                         
   3  10  23         19.24         25.04         7.01 o                         
  -3  11  23         50.51         15.23         9.11 o                         
  -2  11  23         15.43         12.85         3.32 o                         
  -1  11  23         51.45         47.79         5.05 o                         
   0  11  23          9.68          9.01         3.02 o                         
   1  11  23         50.46         46.01         5.69 o                         
   2  11  23         15.37         11.18         7.03 o                         
   3  11  23         49.53         55.27         9.76 o                         
  -2  12  23         52.58         55.12         6.24 o                         
  -1  12  23         28.26         29.10         4.76 o                         
   0  12  23         15.15         10.54         3.56 o                         
   1  12  23         28.14         23.29         5.09 o                         
   2  12  23         52.60         58.37        11.00 o                         
  -2  13  23         21.90         18.29         3.92 o                         
  -1  13  23          4.92          5.97         3.44 o                         
   0  13  23         52.14         46.71         6.49 o                         
   1  13  23          4.74          4.58         3.35 o                         
   2  13  23         22.37         18.04         8.19 o                         
  -1  14  23         20.56         20.52         4.25 o                         
   0  14  23         26.72         28.52         4.74 o                         
   1  14  23         20.76         23.83         4.51 o                         
   0  15  23         10.27         10.52         3.99 o                         
   0   0  24          5.02          7.97         2.71 o                         
   1   0  24        160.01        174.91         6.44 o                         
   2   0  24          5.44          8.38         3.21 o                         
   3   0  24         49.56         47.75         4.47 o                         
   4   0  24         40.34         41.84         8.44 o                         
  -4   1  24         10.50          9.18         3.50 o                         
  -3   1  24         72.69         75.40         5.34 o                         
  -2   1  24        350.30        339.55        11.09 o                         
  -1   1  24        303.05        303.79         8.69 o                         
   0   1  24        123.18        118.39         4.88 o                         
   1   1  24        298.19        298.14         8.45 o                         
   2   1  24        353.03        351.07        12.62 o                         
   3   1  24         72.14         81.62         5.66 o                         
   4   1  24         10.63         10.46         2.67 o                         
  -4   2  24         12.82          9.79         3.60 o                         
  -3   2  24          4.39          2.87         2.23 o                         
  -2   2  24          0.61         -1.61         2.21 o                         
  -1   2  24        214.78        214.22         9.31 o                         
   0   2  24         44.36         47.62         3.54 o                         
   1   2  24        217.09        223.31         7.17 o                         
   2   2  24          0.64          0.59         2.64 o                         
   3   2  24          4.73          5.95         2.56 o                         
   4   2  24         12.52          3.30         7.74 o                         
  -4   3  24          4.53          9.52         3.86 o                         
  -3   3  24          5.97          3.24         2.23 o                         
  -2   3  24         14.08         12.72         2.98 o                         
  -1   3  24         43.69         40.21         3.80 o                         
   0   3  24         13.22         13.74         4.42 o                         
   1   3  24         42.22         46.44         3.80 o                         
   2   3  24         13.91          7.96         3.44 o                         
   3   3  24          5.80          4.54         3.50 o                         
   4   3  24          4.42          5.94         6.56 o                         
  -4   4  24          8.02          2.96         4.54 o                         
  -3   4  24         77.87         82.40         5.70 o                         
  -2   4  24         60.53         61.40         6.38 o                         
  -1   4  24        130.88        130.08         5.62 o                         
   0   4  24          6.57          8.19         2.82 o                         
   1   4  24        130.57        135.55         5.80 o                         
   2   4  24         59.88         59.20         8.72 o                         
   3   4  24         78.94         73.83        10.25 o                         
   4   4  24          7.48          8.50         8.45 o                         
  -4   5  24          0.68          2.87         4.88 o                         
  -3   5  24         26.52         25.80         9.13 o                         
  -2   5  24        140.19        144.73         6.21 o                         
  -1   5  24        122.07        118.07         6.72 o                         
   0   5  24          0.22          3.79         1.96 o                         
   1   5  24        119.88        120.26         5.83 o                         
   2   5  24        140.99        133.57        12.91 o                         
   3   5  24         25.77         24.71         4.92 o                         
   4   5  24          0.59         10.72         8.63 o                         
  -3   6  24         30.37         28.82         8.19 o                         
  -2   6  24          0.86          3.28         2.17 o                         
  -1   6  24         80.92         79.42         7.58 o                         
   0   6  24         73.42         63.35         4.83 o                         
   1   6  24         80.92         80.21         5.16 o                         
   2   6  24          0.82          2.58         4.39 o                         
   3   6  24         30.67         26.35         5.16 o                         
  -3   7  24         18.26         12.94         7.04 o                         
  -2   7  24         33.46         36.49         3.94 o                         
  -1   7  24        258.78        247.04         7.85 o                         
   0   7  24         11.68         19.97         4.55 o                         
   1   7  24        257.65        268.37        17.55 o                         
   2   7  24         34.00         41.05         8.33 o                         
   3   7  24         18.46         11.65         4.45 o                         
  -3   8  24          3.18          2.08         5.58 o                         
  -2   8  24         47.28         38.83         9.16 o                         
  -1   8  24        203.10        204.94         7.28 o                         
   0   8  24          2.62          3.26         2.57 o                         
   1   8  24        199.92        200.62         9.89 o                         
   2   8  24         49.18         68.34        10.62 o                         
   3   8  24          3.09          4.82         4.86 o                         
  -3   9  24          3.15         -3.16         5.66 o                         
  -2   9  24         22.63         22.10         5.76 o                         
  -1   9  24          3.56          1.41         2.37 o                         
   0   9  24          3.72          2.73         2.43 o                         
   1   9  24          3.26          0.00         2.45 o                         
   2   9  24         22.40         22.93         7.46 o                         
   3   9  24          2.97          1.23         4.66 o                         
  -3  10  24         42.87         55.28        12.07 o                         
  -2  10  24         41.89         38.16         4.70 o                         
  -1  10  24          7.54          6.11         3.03 o                         
   0  10  24         13.60          6.02         3.10 o                         
   1  10  24          7.47          4.61         2.87 o                         
   2  10  24         41.67         33.26         8.57 o                         
   3  10  24         42.06         37.14         8.23 o                         
  -2  11  24         27.04         28.76         5.63 o                         
  -1  11  24        262.10        279.29        10.19 o                         
   0  11  24        294.36        326.30        18.65 o                         
   1  11  24        261.92        300.57        10.99 o                         
   2  11  24         26.79         22.60         7.88 o                         
  -2  12  24          1.28          7.65         3.24 o                         
  -1  12  24          2.39          2.23         2.94 o                         
   0  12  24          3.05          4.82         3.08 o                         
   1  12  24          2.59          4.58         3.05 o                         
   2  12  24          1.35          5.27         6.82 o                         
  -2  13  24         52.62         49.69         6.00 o                         
  -1  13  24          9.17          6.06         3.87 o                         
   0  13  24          0.24          1.30         3.18 o                         
   1  13  24          8.85          8.45         3.62 o                         
   2  13  24         52.27         63.64        11.84 o                         
  -1  14  24          0.75          1.60         3.37 o                         
   0  14  24          9.71         10.68         3.76 o                         
   1  14  24          0.76          0.35         3.03 o                         
   1   0  25         49.83         47.49         4.12 o                         
   2   0  25       1212.19       1196.51        36.64 o                         
   3   0  25          0.03          1.51         2.31 o                         
   4   0  25         42.78         33.31         7.09 o                         
  -4   1  25          1.17         -0.74         4.18 o                         
  -3   1  25         12.70         13.00         2.99 o                         
  -2   1  25          8.36         10.75         2.64 o                         
  -1   1  25         64.13         66.65         4.80 o                         
   0   1  25        461.96        423.84         9.50 o                         
   1   1  25         66.84         70.28         4.74 o                         
   2   1  25          8.17          1.50         3.20 o                         
   3   1  25         13.44         18.07         3.28 o                         
   4   1  25          0.97          1.70         2.49 o                         
  -4   2  25         16.21         15.67         4.39 o                         
  -3   2  25         17.50         14.54         3.46 o                         
  -2   2  25         87.04         97.09         7.44 o                         
  -1   2  25         83.76         80.81         6.17 o                         
   0   2  25         36.93         40.31         3.49 o                         
   1   2  25         84.75         85.96         4.89 o                         
   2   2  25         86.30         86.59         7.36 o                         
   3   2  25         18.30         13.05         3.08 o                         
   4   2  25         15.99          3.42         7.22 o                         
  -4   3  25          9.95          7.49         4.15 o                         
  -3   3  25         42.60         42.95         4.28 o                         
  -2   3  25          7.23          4.31         2.00 o                         
  -1   3  25         63.26         65.67         4.91 o                         
   0   3  25        202.50        209.03         6.48 o                         
   1   3  25         62.25         59.41         4.39 o                         
   2   3  25          6.70          2.97         4.53 o                         
   3   3  25         43.53         47.82         4.79 o                         
   4   3  25          9.35         10.30         8.63 o                         
  -4   4  25         11.86          3.98         4.62 o                         
  -3   4  25         19.04         18.85         3.39 o                         
  -2   4  25        289.70        286.58         8.59 o                         
  -1   4  25        249.82        214.97         6.98 o                         
   0   4  25         16.51         22.07         5.09 o                         
   1   4  25        251.81        252.64         8.50 o                         
   2   4  25        288.28        285.48        16.76 o                         
   3   4  25         19.20         15.07         5.80 o                         
   4   4  25         12.36          4.69         8.06 o                         
  -3   5  25         35.71         44.14         4.35 o                         
  -2   5  25          6.38          1.31         2.01 o                         
  -1   5  25        123.41        121.69         5.83 o                         
   0   5  25         26.76         30.94         5.94 o                         
   1   5  25        123.57        117.64         9.76 o                         
   2   5  25          5.74          2.98         4.44 o                         
   3   5  25         34.58         25.47         6.58 o                         
  -3   6  25          1.64         -1.35         4.69 o                         
  -2   6  25         15.73         14.86         2.96 o                         
  -1   6  25        293.64        299.04        12.95 o                         
   0   6  25         37.88         46.86         5.68 o                         
   1   6  25        298.66        333.91         9.64 o                         
   2   6  25         15.95         11.69         5.81 o                         
   3   6  25          1.27          3.26         4.42 o                         
  -3   7  25        158.87        188.20        17.31 o                         
  -2   7  25         76.95         83.04         5.75 o                         
  -1   7  25         96.09         98.24         5.90 o                         
   0   7  25        538.47        524.97        15.33 o                         
   1   7  25         95.59        114.34         6.93 o                         
   2   7  25         77.21         59.39         9.74 o                         
   3   7  25        159.47        181.07        13.65 o                         
  -3   8  25          0.16          8.75         6.91 o                         
  -2   8  25         44.56         46.16         8.78 o                         
  -1   8  25          1.58         -1.98         1.98 o                         
   0   8  25          0.03          4.16         2.39 o                         
   1   8  25          1.11          0.37         2.41 o                         
   2   8  25         44.82         55.33         9.56 o                         
   3   8  25          0.17          4.64         5.14 o                         
  -3   9  25         61.96         63.62        12.99 o                         
  -2   9  25          7.00          7.26         3.56 o                         
  -1   9  25         26.20         31.81         4.42 o                         
   0   9  25          0.40         -2.07         2.07 o                         
   1   9  25         27.25         25.51         4.11 o                         
   2   9  25          6.63          1.45         5.43 o                         
   3   9  25         60.99         61.91        10.21 o                         
  -3  10  25         19.30          6.53         7.95 o                         
  -2  10  25         36.67         44.32         5.03 o                         
  -1  10  25        145.91        151.19         9.98 o                         
   0  10  25         69.10         58.14         5.36 o                         
   1  10  25        144.71        149.03         8.02 o                         
   2  10  25         36.47         51.37         9.85 o                         
  -2  11  25         23.79         17.33         3.80 o                         
  -1  11  25         25.84         36.53         4.88 o                         
   0  11  25         10.50         16.78         3.66 o                         
   1  11  25         25.57         31.65         4.45 o                         
   2  11  25         23.44         18.81         7.81 o                         
  -2  12  25         73.91         69.47         6.04 o                         
  -1  12  25         59.24         52.27         5.62 o                         
   0  12  25         28.33         30.71         4.47 o                         
   1  12  25         60.02         67.73        10.13 o                         
   2  12  25         74.07         73.15        12.58 o                         
  -1  13  25         34.10         37.37         5.16 o                         
   0  13  25         31.71         27.80         4.62 o                         
   1  13  25         34.30         46.09         5.83 o                         
   0  14  25         25.98         22.70         4.49 o                         
   0   0  26        114.75        140.08         8.05 o                         
   1   0  26        523.51        550.81        12.85 o                         
   2   0  26          2.58          4.65         3.07 o                         
   3   0  26          0.50          2.74         2.49 o                         
   4   0  26         80.71         82.08         7.09 o                         
  -4   1  26         17.38         15.18         4.21 o                         
  -3   1  26         18.59         10.66         2.98 o                         
  -2   1  26        124.67        117.48         6.81 o                         
  -1   1  26        508.25        497.73        12.19 o                         
   0   1  26         71.75         78.98         4.59 o                         
   1   1  26        505.62        509.30        12.12 o                         
   2   1  26        125.64        132.01        12.91 o                         
   3   1  26         18.04         10.41         3.06 o                         
   4   1  26         17.47         14.14         4.80 o                         
  -4   2  26         25.98         21.14         9.82 o                         
  -3   2  26          8.05          6.14         2.70 o                         
  -2   2  26        133.30        136.64         5.63 o                         
  -1   2  26         38.81         38.89         3.97 o                         
   0   2  26         10.54         14.23         2.58 o                         
   1   2  26         42.49         42.85         3.94 o                         
   2   2  26        135.83        182.05        13.44 o                         
   3   2  26          8.31         10.14         3.50 o                         
   4   2  26         26.66         24.14         3.51 o                         
  -3   3  26          6.27          7.31         4.32 o                         
  -2   3  26         17.06         17.50         2.76 o                         
  -1   3  26         20.56         14.11         2.93 o                         
   0   3  26         46.21         55.55         4.62 o                         
   1   3  26         18.39         13.78         2.68 o                         
   2   3  26         17.93         20.54         6.48 o                         
   3   3  26          6.39          5.08         2.75 o                         
  -3   4  26         19.83         16.43         3.57 o                         
  -2   4  26         12.86         13.49         3.42 o                         
  -1   4  26        115.06        113.97         5.78 o                         
   0   4  26        191.79        175.47         6.93 o                         
   1   4  26        113.22        122.79         5.90 o                         
   2   4  26         12.74         19.14         6.12 o                         
   3   4  26         19.41         17.83         5.63 o                         
  -3   5  26         12.77         16.58         4.57 o                         
  -2   5  26         18.02         16.24         2.88 o                         
  -1   5  26        147.70        159.14         7.20 o                         
   0   5  26        221.72        255.14         8.57 o                         
   1   5  26        147.48        146.50         6.30 o                         
   2   5  26         17.96         16.89         6.14 o                         
   3   5  26         12.29         17.09         6.01 o                         
  -3   6  26         98.36         95.13         6.76 o                         
  -2   6  26          0.16         -0.51         2.10 o                         
  -1   6  26        247.17        246.81        10.29 o                         
   0   6  26         11.61         17.40         3.35 o                         
   1   6  26        251.89        256.13         9.92 o                         
   2   6  26          0.24         -2.41         4.32 o                         
   3   6  26         97.16        107.94        11.58 o                         
  -3   7  26         25.41         31.13         9.45 o                         
  -2   7  26         14.07         16.25         4.12 o                         
  -1   7  26        224.62        225.87         7.74 o                         
   0   7  26         14.96         20.43         3.93 o                         
   1   7  26        228.07        241.05        14.54 o                         
   2   7  26         14.69         12.35         6.30 o                         
   3   7  26         26.33         34.45         7.49 o                         
  -3   8  26          1.63          0.22         5.49 o                         
  -2   8  26         17.71         13.64         3.14 o                         
  -1   8  26         20.75         26.26         3.63 o                         
   0   8  26         27.82         26.25         3.87 o                         
   1   8  26         21.32         20.92         3.86 o                         
   2   8  26         17.64         19.42         7.37 o                         
   3   8  26          1.47          2.40         5.08 o                         
  -3   9  26          3.38         -2.05         6.72 o                         
  -2   9  26         17.11         11.88         6.21 o                         
  -1   9  26          8.98          9.42         3.17 o                         
   0   9  26        155.31        155.87         7.57 o                         
   1   9  26          8.99          5.69         3.08 o                         
   2   9  26         16.33         18.11         7.08 o                         
   3   9  26          3.84          3.68         5.29 o                         
  -2  10  26         35.42         33.03         4.52 o                         
  -1  10  26          5.52          3.67         3.00 o                         
   0  10  26         46.28         52.73         8.08 o                         
   1  10  26          5.62          3.77         7.10 o                         
   2  10  26         35.11         34.57         9.05 o                         
  -2  11  26          5.60          7.96         3.36 o                         
  -1  11  26         18.06         16.01         6.21 o                         
   0  11  26         20.20         19.10         3.96 o                         
   1  11  26         17.84         27.69        12.57 o                         
   2  11  26          5.81          2.77         6.04 o                         
  -1  12  26          5.17          6.06         3.46 o                         
   0  12  26         34.46         30.25         5.94 o                         
   1  12  26          5.19          3.48         3.26 o                         
  -1  13  26         48.22         53.06         5.95 o                         
   0  13  26         12.12         15.21         4.08 o                         
   1  13  26         48.28         54.45         5.93 o                         
   1   0  27         30.15         39.24         3.90 o                         
   2   0  27        123.10        124.58        12.41 o                         
   3   0  27         47.78         41.74         4.58 o                         
  -3   1  27         33.57         32.32         4.15 o                         
  -2   1  27        141.98        156.18         7.68 o                         
  -1   1  27         15.80         26.23         6.61 o                         
   0   1  27        558.47        581.14        13.29 o                         
   1   1  27         18.93         29.87         3.48 o                         
   2   1  27        140.77        164.08        13.07 o                         
   3   1  27         33.73         37.13         4.44 o                         
  -3   2  27         59.38         64.48         5.35 o                         
  -2   2  27         28.38         23.33         2.92 o                         
  -1   2  27         33.91         34.90         3.86 o                         
   0   2  27         37.23         34.99         3.86 o                         
   1   2  27         33.02         27.32         4.05 o                         
   2   2  27         27.85         24.89         6.90 o                         
   3   2  27         59.35         68.34         7.95 o                         
  -3   3  27         14.25         15.43         3.70 o                         
  -2   3  27         17.67         20.38         3.62 o                         
  -1   3  27          5.57          1.19         2.18 o                         
   0   3  27         57.50         64.52         5.08 o                         
   2   3  27         17.20         28.35         7.14 o                         
   3   3  27         15.63         19.39         4.33 o                         
  -3   4  27         36.79         34.74         4.60 o                         
  -2   4  27         37.84         40.19         3.98 o                         
  -1   4  27         30.25         30.86         5.63 o                         
   0   4  27         34.70         48.42         4.54 o                         
   1   4  27         29.06         27.30         3.42 o                         
   2   4  27         37.20         53.63         9.50 o                         
   3   4  27         36.53         28.39         6.82 o                         
  -3   5  27          4.44          2.38         2.72 o                         
  -2   5  27        206.09        202.30        12.34 o                         
  -1   5  27         23.77         23.62         3.29 o                         
   0   5  27         30.77         24.82         4.80 o                         
   1   5  27         24.63         26.82         3.49 o                         
   2   5  27        204.62        211.99        15.31 o                         
   3   5  27          4.35          5.33         5.03 o                         
  -3   6  27         12.01         16.66         3.36 o                         
  -2   6  27         13.88         10.74         2.97 o                         
  -1   6  27         14.17         13.63         2.96 o                         
   0   6  27         95.28         78.46         5.65 o                         
   1   6  27         15.22         11.81         4.84 o                         
   2   6  27         13.03         16.33         6.68 o                         
   3   6  27         12.53         15.05         5.80 o                         
  -3   7  27         34.17         19.30         8.78 o                         
  -2   7  27         35.66         28.34         3.92 o                         
  -1   7  27         46.22         41.22         5.24 o                         
   0   7  27          5.17          7.63         2.82 o                         
   1   7  27         47.47         55.73         5.51 o                         
   2   7  27         34.90         42.98         9.16 o                         
   3   7  27         36.47         31.03         7.68 o                         
  -3   8  27         10.60         19.53         8.54 o                         
  -2   8  27         26.81         21.19         3.70 o                         
  -1   8  27         27.90         33.27         3.98 o                         
   0   8  27         61.86         68.70         8.94 o                         
   1   8  27         27.29         42.26        13.15 o                         
   2   8  27         26.27         26.78         7.92 o                         
   3   8  27         11.20         12.31         6.39 o                         
  -2   9  27         23.62         18.77         3.70 o                         
  -1   9  27         57.27         58.14         5.60 o                         
   0   9  27        115.05        106.22         7.47 o                         
   1   9  27         56.85         63.14         6.12 o                         
   2   9  27         23.31         29.66         8.35 o                         
  -2  10  27         11.63         18.24         3.83 o                         
  -1  10  27          9.29         10.13         3.52 o                         
   0  10  27         40.23         44.24         7.92 o                         
   1  10  27          9.58          4.63         3.12 o                         
   2  10  27         11.85          4.14         6.22 o                         
  -2  11  27         12.04          8.79         3.54 o                         
  -1  11  27         31.17         26.60         4.38 o                         
   0  11  27          7.43          2.04         3.09 o                         
   1  11  27         30.69         29.10         4.51 o                         
   2  11  27         12.58         15.68         8.15 o                         
  -1  12  27         24.78         23.84         4.57 o                         
   0  12  27         20.99         23.35         4.33 o                         
   1  12  27         25.03         13.94         4.00 o                         
   0  13  27         72.97         67.51         6.79 o                         
   0   0  28        190.14        190.27         9.37 o                         
   1   0  28        424.59        447.37        11.64 o                         
   2   0  28         22.68         26.66         6.75 o                         
   3   0  28          3.33          1.92         2.75 o                         
  -3   1  28         31.36         25.15         3.98 o                         
  -2   1  28         25.01         20.65         2.59 o                         
  -1   1  28         63.26         59.33         6.29 o                         
   1   1  28         61.15         58.77         4.70 o                         
   2   1  28         24.28         27.31         7.04 o                         
   3   1  28         31.39         28.26         4.76 o                         
  -3   2  28         77.19         70.22         6.63 o                         
  -2   2  28         20.68         16.01         2.73 o                         
  -1   2  28        148.30        136.82         6.56 o                         
   0   2  28         76.50         95.35         7.49 o                         
   1   2  28        144.97        132.57         6.41 o                         
   2   2  28         20.57         21.92         6.47 o                         
   3   2  28         76.96         67.97         8.99 o                         
  -3   3  28          9.98         13.67         3.75 o                         
  -2   3  28        164.32        162.00         6.68 o                         
  -1   3  28         62.92         75.00         5.49 o                         
   0   3  28        318.54        306.10        15.34 o                         
   1   3  28         62.94         63.14         8.91 o                         
   2   3  28        164.36        186.21        14.70 o                         
   3   3  28         10.07         13.43         4.21 o                         
  -3   4  28         12.92         13.17         3.68 o                         
  -2   4  28         26.69         30.46         3.66 o                         
  -1   4  28          5.13          3.86         2.58 o                         
   0   4  28        202.55        210.28        11.36 o                         
   1   4  28          5.12          1.99         3.20 o                         
   2   4  28         26.72         26.72         7.45 o                         
   3   4  28         12.99         14.52         5.98 o                         
  -3   5  28          0.88          2.89         2.73 o                         
  -2   5  28         22.57         29.44         5.85 o                         
  -1   5  28          5.76          6.03         2.47 o                         
   0   5  28         71.61         66.14         5.46 o                         
   1   5  28          5.70          4.65         2.32 o                         
   2   5  28         24.30         20.59         7.01 o                         
   3   5  28          0.80          7.67         5.19 o                         
  -3   6  28         33.59         34.97         4.47 o                         
  -2   6  28        104.86        102.59         6.48 o                         
  -1   6  28         64.87         71.23         5.37 o                         
   0   6  28          7.24          6.24         2.64 o                         
   1   6  28         62.32         78.70         7.06 o                         
   2   6  28        103.63        116.71        13.63 o                         
   3   6  28         34.38         35.58         7.63 o                         
  -3   7  28         17.75         15.57         8.56 o                         
  -2   7  28          4.60          1.75         2.71 o                         
  -1   7  28         77.92         78.81         5.59 o                         
   0   7  28         30.45         24.31         3.73 o                         
   1   7  28         77.04         89.18         6.95 o                         
   2   7  28          4.28          1.17         5.98 o                         
   3   7  28         17.72         19.06         6.99 o                         
  -2   8  28        117.07        126.87         7.22 o                         
  -1   8  28         11.82         12.39         4.05 o                         
   0   8  28         93.43        103.39         6.89 o                         
   1   8  28         11.67          5.87         3.83 o                         
   2   8  28        116.74        129.91        14.94 o                         
  -2   9  28          9.44         10.29         5.03 o                         
  -1   9  28         44.34         48.62         5.21 o                         
   0   9  28         14.12         17.01         3.54 o                         
   1   9  28         42.89         34.01         8.97 o                         
   2   9  28          9.70          6.37         6.39 o                         
  -2  10  28         23.20         20.54         5.70 o                         
  -1  10  28         37.39         42.84         6.09 o                         
   0  10  28         14.52          9.08         3.46 o                         
   1  10  28         37.96         40.18         5.07 o                         
   2  10  28         23.53         26.50         9.09 o                         
  -1  11  28          9.86         12.19         3.80 o                         
   0  11  28          1.06         -2.76         2.76 o                         
   1  11  28          9.47          7.34         3.86 o                         
  -1  12  28         69.37         66.29         6.38 o                         
   0  12  28          2.63          2.04         3.29 o                         
   1  12  28         66.42         61.96         6.36 o                         
   1   0  29          4.23          6.84         2.59 o                         
   2   0  29          0.19          1.33         4.46 o                         
  -3   1  29         44.71         43.35         9.48 o                         
  -2   1  29         28.01         23.26         2.68 o                         
  -1   1  29         56.13         64.16         5.12 o                         
   0   1  29         11.96          9.40         2.86 o                         
   1   1  29         58.43         58.78         7.24 o                         
   2   1  29         30.93         27.90         7.60 o                         
   3   1  29         45.21         37.79         7.47 o                         
  -3   2  29          9.39          6.04         3.69 o                         
  -2   2  29         74.24         79.43         4.71 o                         
  -1   2  29        223.56        236.12         8.46 o                         
   0   2  29        270.21        313.63        10.48 o                         
   1   2  29        223.55        250.03         9.91 o                         
   2   2  29         73.97         72.92        10.83 o                         
   3   2  29          9.90          8.44         3.93 o                         
  -3   3  29         16.73         16.11         3.88 o                         
  -2   3  29         18.89         19.39         2.98 o                         
  -1   3  29         30.41         26.72         3.90 o                         
   0   3  29          1.18          7.14         3.04 o                         
   1   3  29         30.25         35.70         4.70 o                         
   2   3  29         20.21         12.11         5.94 o                         
   3   3  29         16.57         15.61         7.49 o                         
  -3   4  29          4.55          5.84         3.30 o                         
  -2   4  29         44.24         45.31         4.32 o                         
  -1   4  29          7.17          9.57         2.71 o                         
   0   4  29         15.46         13.82         3.07 o                         
   1   4  29          7.89         12.26         2.86 o                         
   2   4  29         47.25         40.74         8.55 o                         
   3   4  29          4.19          1.29         3.45 o                         
  -3   5  29         17.22         18.48         3.86 o                         
  -2   5  29        135.86        133.03         8.86 o                         
  -1   5  29         27.46         30.30         3.96 o                         
   0   5  29          3.81          0.51         2.32 o                         
   1   5  29         26.30         27.27         3.52 o                         
   2   5  29        136.46        148.19        15.16 o                         
   3   5  29         16.97         14.99         6.17 o                         
  -3   6  29          9.53         13.95         3.82 o                         
  -2   6  29         42.43         57.40         5.31 o                         
  -1   6  29         92.31        101.46         6.24 o                         
   0   6  29         93.80         91.34         6.35 o                         
   1   6  29         91.35         86.02        14.02 o                         
   2   6  29         42.62         47.71         9.44 o                         
   3   6  29         10.03         12.81         6.19 o                         
  -2   7  29          5.73          2.27         4.14 o                         
  -1   7  29         77.00         81.51         5.76 o                         
   0   7  29          1.98          0.28         2.56 o                         
   1   7  29         75.83         90.26        10.09 o                         
   2   7  29          6.07          4.39         5.62 o                         
  -2   8  29         18.37         14.35         3.53 o                         
  -1   8  29          0.07         -2.48         2.48 o                         
   0   8  29         58.81         57.18         6.51 o                         
   1   8  29          0.05         -1.94         2.80 o                         
   2   8  29         16.61          8.95         6.55 o                         
  -2   9  29         43.58         45.55         5.11 o                         
  -1   9  29         28.28         26.02         4.31 o                         
   0   9  29         30.41         30.96         4.36 o                         
   1   9  29         28.86         34.96         8.53 o                         
   2   9  29         42.78         53.39        11.44 o                         
  -1  10  29         47.67         66.19         8.05 o                         
   0  10  29         12.26         14.95         3.81 o                         
   1  10  29         47.71         53.32         8.01 o                         
  -1  11  29         63.32         76.21         7.18 o                         
   0  11  29         54.01         63.95         6.16 o                         
   1  11  29         64.04         79.72         7.30 o                         
   0   0  30          7.15         -0.97         4.12 o                         
   1   0  30         43.81         38.82         4.31 o                         
   2   0  30         11.19          4.67         5.03 o                         
   3   0  30          0.07         -3.15         3.15 o                         
  -3   1  30         21.35         25.01         4.81 o                         
  -2   1  30         34.48         32.68         3.51 o                         
  -1   1  30        152.07        172.13         7.34 o                         
   0   1  30        135.42        156.10         8.23 o                         
   1   1  30        147.14        153.11         7.33 o                         
   2   1  30         33.67         42.29         8.69 o                         
   3   1  30         21.04         14.24         4.36 o                         
  -3   2  30          8.09          9.44         3.78 o                         
  -2   2  30         22.55         20.76         3.49 o                         
  -1   2  30          6.67         12.87         3.08 o                         
   0   2  30         73.06         87.92         7.01 o                         
   1   2  30          6.18          6.41         2.86 o                         
   2   2  30         21.01         24.06         7.49 o                         
   3   2  30          7.94          7.31         3.88 o                         
  -3   3  30         16.20         10.84         3.78 o                         
  -2   3  30         48.90         57.25         5.22 o                         
  -1   3  30        284.74        301.50         8.95 o                         
   0   3  30         23.77         32.09         5.24 o                         
   1   3  30        283.85        300.67        17.74 o                         
   2   3  30         49.50         66.46        10.55 o                         
   3   3  30         16.54         18.54         4.70 o                         
  -3   4  30         20.66         18.02         4.22 o                         
  -2   4  30          1.89          4.03         2.40 o                         
  -1   4  30         82.98         97.55         8.14 o                         
   0   4  30         32.29         31.12         4.09 o                         
   1   4  30         83.33        110.29         6.29 o                         
   2   4  30          1.91          1.99         5.28 o                         
   3   4  30         20.22         26.43         5.12 o                         
  -2   5  30         48.33         46.22         4.76 o                         
  -1   5  30         22.37         25.73         3.66 o                         
   0   5  30        112.13        132.84         7.67 o                         
   1   5  30         22.79         24.00         5.31 o                         
   2   5  30         48.04         61.70        10.78 o                         
  -2   6  30         10.37         11.85         3.23 o                         
  -1   6  30         32.62         35.25         4.19 o                         
   0   6  30          3.62          6.37         3.03 o                         
   1   6  30         31.65         40.13         5.01 o                         
   2   6  30          9.96          8.88         6.58 o                         
  -2   7  30          9.02          5.73         2.89 o                         
  -1   7  30         11.67         16.25         3.64 o                         
   0   7  30         19.57         14.10         3.59 o                         
   1   7  30         11.63          6.86         3.34 o                         
   2   7  30          9.97         21.86         7.67 o                         
  -2   8  30         25.32         31.82         4.52 o                         
  -1   8  30          0.57         -2.74         2.74 o                         
   0   8  30         13.67          7.71         3.31 o                         
   1   8  30          0.55          2.04         2.89 o                         
   2   8  30         27.36         21.74         8.31 o                         
  -2   9  30         46.40         55.53        13.49 o                         
  -1   9  30          8.23          8.06         4.76 o                         
   0   9  30          0.32          1.66         3.64 o                         
   1   9  30          8.46          5.82         3.45 o                         
  -1  10  30         38.15         45.68         8.98 o                         
   0  10  30         95.97        101.15         7.31 o                         
   1  10  30         36.94         45.70         6.02 o                         
   0  11  30          0.07          5.97         3.47 o                         
   1   0  31          2.24         -0.90         2.26 o                         
   2   0  31          0.31          2.90         5.06 o                         
   3   0  31          4.05          0.47         3.61 o                         
  -3   1  31         23.16         20.46         4.81 o                         
  -2   1  31         56.65         55.81         9.97 o                         
  -1   1  31          9.17          9.63         2.97 o                         
   0   1  31         13.30         20.39         4.03 o                         
   1   1  31          9.72          8.97         3.71 o                         
   2   1  31         55.72         37.00         8.60 o                         
   3   1  31         23.73         23.73         5.15 o                         
  -3   2  31          2.87          2.66         4.35 o                         
  -2   2  31         23.25         26.48         4.68 o                         
  -1   2  31         53.23         59.31         5.22 o                         
   0   2  31         71.65         67.88        17.42 o                         
   1   2  31         53.76         61.33         6.04 o                         
   2   2  31         23.06         25.25         7.57 o                         
   3   2  31          2.82         -0.94         4.71 o                         
  -2   3  31         47.16         51.17         5.02 o                         
  -1   3  31         36.14         37.48         4.04 o                         
   0   3  31         51.36         54.25         5.83 o                         
   1   3  31         37.28         46.48         5.96 o                         
   2   3  31         46.07         47.51         9.82 o                         
  -2   4  31         18.72         16.52         5.25 o                         
  -1   4  31        179.45        213.94        11.71 o                         
   0   4  31         29.32         34.27         4.24 o                         
   1   4  31        182.29        210.41         8.12 o                         
   2   4  31         17.71         23.12         7.46 o                         
  -2   5  31         29.95         34.76         6.78 o                         
  -1   5  31          3.88          6.00         2.80 o                         
   0   5  31         72.45         75.41         7.00 o                         
   1   5  31          4.18          6.69         2.68 o                         
   2   5  31         31.55         20.12         7.48 o                         
  -2   6  31          3.09          0.46         2.69 o                         
  -1   6  31          9.71          5.66         2.94 o                         
   0   6  31         38.77         39.53         4.80 o                         
   1   6  31         10.29          9.90         3.38 o                         
   2   6  31          3.28         -1.06         5.87 o                         
  -2   7  31          9.79         14.56         3.52 o                         
  -1   7  31          8.86          7.37         3.50 o                         
   0   7  31         35.93         36.65         4.75 o                         
   1   7  31          9.10         12.61         3.51 o                         
   2   7  31          9.72          6.40         6.96 o                         
  -2   8  31         29.37         20.97         9.86 o                         
  -1   8  31         21.23         26.78         4.44 o                         
   0   8  31         22.62         23.75         4.22 o                         
   1   8  31         20.25         21.71         7.72 o                         
  -1   9  31          4.44          2.74         3.39 o                         
   0   9  31         65.16         77.55         8.31 o                         
   1   9  31          4.29          6.38         3.44 o                         
   0  10  31         38.81         30.28         6.27 o                         
   0   0  32         86.79        102.85        11.19 o                         
   1   0  32         56.77         54.68         5.08 o                         
   2   0  32        100.24        123.87        10.52 o                         
  -2   1  32          5.68          1.14         5.24 o                         
  -1   1  32         12.22         14.30         3.40 o                         
   0   1  32        102.63        102.25         7.75 o                         
   1   1  32         12.27         13.08         3.23 o                         
   2   1  32          5.65          7.97         5.55 o                         
  -2   2  32          9.61         11.31         2.51 o                         
  -1   2  32         42.49         44.83         4.67 o                         
   0   2  32         10.46         10.97         3.68 o                         
   1   2  32         42.25         48.33         4.75 o                         
   2   2  32         10.34          6.24         6.10 o                         
  -2   3  32          4.16          6.30         2.45 o                         
  -1   3  32          2.35          3.92         2.56 o                         
   0   3  32         99.39         96.27         7.54 o                         
   1   3  32          2.83          3.79         2.64 o                         
   2   3  32          4.16         15.49         6.95 o                         
  -2   4  32         33.05         37.10         4.13 o                         
  -1   4  32          5.40          4.99         2.80 o                         
   0   4  32        106.06        102.23         7.74 o                         
   1   4  32          5.34         10.93         2.92 o                         
   2   4  32         32.58         34.67         8.83 o                         
  -2   5  32          7.99          6.53         5.57 o                         
  -1   5  32         47.02         51.97         4.78 o                         
   0   5  32         27.37         35.03         4.50 o                         
   1   5  32         48.23         56.50         4.97 o                         
   2   5  32          7.97         11.41         6.31 o                         
  -2   6  32          1.28          1.96         2.83 o                         
  -1   6  32         15.85          9.19         3.53 o                         
   0   6  32         23.30         27.54         4.43 o                         
   1   6  32         16.45         18.72         4.12 o                         
   2   6  32          1.14         -3.12         5.81 o                         
  -1   7  32         49.51         47.86         5.59 o                         
   0   7  32          0.00         -1.91         2.86 o                         
   1   7  32         47.40         47.91         5.54 o                         
  -1   8  32         50.55         48.53         5.65 o                         
   0   8  32         18.32         15.52         3.88 o                         
   1   8  32         49.08         54.61         5.84 o                         
   0   9  32         90.93        100.85        10.06 o                         
   1   0  33         10.62         10.95         3.16 o                         
   2   0  33          0.11          0.87         4.10 o                         
  -2   1  33         43.14         50.04         7.63 o                         
  -1   1  33         19.26         16.61         3.47 o                         
   0   1  33         11.73         12.26         3.88 o                         
   1   1  33         19.59         12.68         3.35 o                         
   2   1  33         42.10         55.37         9.77 o                         
  -2   2  33         11.57         14.91         5.19 o                         
  -1   2  33          9.41         11.09         3.21 o                         
   0   2  33         35.38         22.28         4.49 o                         
   1   2  33          9.55          6.03         2.93 o                         
   2   2  33         11.85         33.15         8.38 o                         
  -2   3  33         36.38         42.00         3.98 o                         
  -1   3  33        142.35        155.12        10.60 o                         
   0   3  33          1.33          6.42         3.53 o                         
   1   3  33        143.37        152.07         7.58 o                         
   2   3  33         35.70         40.08         9.28 o                         
  -2   4  33          3.86          2.08         2.47 o                         
  -1   4  33         10.93         19.26         3.60 o                         
   0   4  33         96.81        115.55         8.65 o                         
   1   4  33         10.65         22.92         3.71 o                         
   2   4  33          3.72         10.62         6.74 o                         
  -2   5  33          7.88          0.55         3.64 o                         
  -1   5  33         30.87         32.53         4.31 o                         
   0   5  33         25.34         44.70         5.90 o                         
   1   5  33         30.67         32.98         4.36 o                         
   2   5  33          8.06         -0.24         6.41 o                         
  -1   6  33          8.92          9.44         3.52 o                         
   0   6  33         91.57         98.06         9.83 o                         
   1   6  33          8.90          7.44         5.10 o                         
  -1   7  33          7.36         11.06         6.38 o                         
   0   7  33          0.75          2.63         3.14 o                         
   1   7  33          6.96          3.44         3.46 o                         
   0   8  33         33.23         38.37         5.24 o                         
   0   0  34          3.85          4.37         4.53 o                         
   1   0  34          3.02          2.29         2.85 o                         
   2   0  34          2.27          2.43         7.64 o                         
  -2   1  34          8.23          4.96         4.55 o                         
  -1   1  34          5.38          4.93         3.28 o                         
   0   1  34          0.37         -1.67         3.18 o                         
   1   1  34          5.60          5.61         3.00 o                         
   2   1  34          8.53         14.01         6.84 o                         
  -2   2  34         15.34         14.65         5.41 o                         
  -1   2  34          9.12          8.45         3.19 o                         
   0   2  34        104.90        118.26        16.80 o                         
   1   2  34          8.68          6.29         3.06 o                         
   2   2  34         15.56          5.58         6.26 o                         
  -2   3  34         24.93         17.24         9.28 o                         
  -1   3  34         15.19         18.35         5.60 o                         
   0   3  34         81.70         92.92         7.81 o                         
   1   3  34         14.31         11.96         3.35 o                         
  -1   4  34         42.61         51.35         4.93 o                         
   0   4  34         65.00         78.88         7.44 o                         
   1   4  34         43.52         46.93        10.51 o                         
  -1   5  34         41.28         50.80         5.49 o                         
   0   5  34         28.95         46.43         5.95 o                         
   1   5  34         40.62         48.95         7.62 o                         
  -1   6  34          8.88          7.92         4.49 o                         
   0   6  34          7.96          6.76         3.91 o                         
   1   6  34          9.13          4.77         4.10 o                         
   0   7  34         13.64         26.86         4.67 o                         
   1   0  35          3.58          4.44         3.05 o                         
  -1   1  35         18.47         14.47         3.61 o                         
   0   1  35          9.42         12.63         6.02 o                         
   1   1  35         18.47         24.11         3.90 o                         
  -1   2  35          1.14          1.51         2.86 o                         
   0   2  35         16.13         23.08         6.75 o                         
   1   2  35          0.91          3.21         2.85 o                         
  -1   3  35          3.27          6.99         3.15 o                         
   0   3  35          7.41         10.41         4.11 o                         
   1   3  35          2.93          3.83         3.63 o                         
  -1   4  35         19.62         20.74         4.08 o                         
   0   4  35         15.06         11.17         4.07 o                         
   1   4  35         19.56          9.34         3.42 o                         
   0   5  35          4.45          4.88         3.89 o                         
   1   5  35          0.26          0.99         3.83 o                         
   0   6  35          0.11         -4.88         4.88 o                         
   0   0  36          3.22         -4.12         4.12 o                         
   1   0  36          0.00          1.85         2.97 o                         
  -1   1  36         17.05         14.35         3.72 o                         
   0   1  36         62.13         73.26         7.06 o                         
   1   1  36         17.81         17.53         3.80 o                         
  -1   2  36         10.32         12.12         3.25 o                         
   0   2  36         18.87         21.40         4.65 o                         
   1   2  36         10.48         10.20         3.49 o                         
   0   3  36         32.29         29.05         5.29 o                         
   0   4  36          0.02         -2.99         3.14 o                         
                                                                                
